# Supplementary material for: Histone variant H2A.Z regulates nucleosome unwrapping and CTCF binding in mouse ES cells
Source: Nucleic Acids Res. 2020 May 11;48(11):5939–52. doi: 10.1093/nar/gkaa360 (PMC7293034; doi:10.1093/nar/gkaa360)
Supplement: gkaa360_Supplemental_Files [file gkaa360_supplemental_files.zip]

Archive with 5 entries (5 files):
- H2A.Z regulates nucleosome unwrapping-Supplementary Material.pdf
- Supplemental table 1. cluster_A_H2A.Z nucleosome molecular_function.xlsx
- Supplemental table 2. cluster_D_H2A.Z nucleosome molecular_function.xlsx
- Supplemental table 3. cluster_A H2A.Z nucleosome motif.xlsx
- Supplemental table 4. cluster_D H2A.Z nucleosome motif.xlsx
