# Supplementary material for: Histone variant H2A.Z regulates nucleosome unwrapping and CTCF binding in mouse ES cells
Source: Nucleic Acids Res. 2020 May 11;48(11):5939–52. doi: 10.1093/nar/gkaa360 (PMC7293034; doi:10.1093/nar/gkaa360)
Supplement: gkaa360_Supplemental_Files [file gkaa360_supplemental_files.zip › Supplemental table 1. cluster_A_H2A.Z nucleosome molecular_function.xlsx]

## Sheet: molecular_function
TermID	Term	Enrichment	logP	Genes in Term	Target Genes in Term	Fraction of Targets in Term	Total Target Genes	Total Genes	Entrez Gene IDs	Gene Symbols
GO:0005215	transporter activity	6.18735e-05	-9.69042	1111	77	0.0860335	895	20217	240444,20512,20531,20537,241919,230751,12296,11305,14408,237636,231503,80334,277328,75751,110880,22368,242585,16499,20522,75750,14616,83704,69309,80721,11443,217316,12568,74166,73132,244882,56018,75483,68539,74446,21355,20845,21871,11307,216892,20276,12638,72821,18830,140723,246788,69454,11438,217721,330953,55938,209837,107375,16538,59033,18400,641376,74552,382427,13162,232333,20517,14621,11304,2…	Kcng2,Slc1a3,Slc34a2,Slc5a1,Slc7a14,Oscp1,Cacnb2,Abca2,Gabrr1,Npc1l1,Tmem150c,Kcnip4,Trpa1,Ipo4,Scn4a,Trpv2,Slc35d1,Kcnab3,Slc23a1,Slc10a6,Gja8,Slc12a9,Slc16a13,Slc19a3,Chrnb1,Slc16a5,Cdk5,Tmem38a,Slc25a16,Tnfaip8l3,Stard10,Cox8c,Tmem109,Slc9b1,Tap2,Star,Atp6v0a2,Abcg1,Spns2,Scnn1a,Cftr,Scn2b,Pltp,Cacng5,Trpv3,Clic3,Chrna4,Flvcr2,Hcn4,Apom,Slc38a5,Slc25a45,Kcns1,Slc4a8,Slc22a18,Tomm40l,Nipal3,Bes…
GO:0022857	transmembrane transporter activity	0.000151489	-8.795	996	69	0.077095	895	20217	103710,241794,27376,68666,320718,20525,20517,14621,11304,16506,22626,74424,14412,11937,19729,56543,28240,11438,69454,217721,140723,246788,641376,59033,18400,382427,74552,13162,232333,209837,330953,16538,107375,75483,74446,21355,68539,80721,69309,83704,74166,73132,11443,217316,12568,12638,72821,11307,20276,21871,12296,20531,241919,20537,230751,80334,231503,277328,11305,14408,20512,240444,75750,146…	Slc35e4,Kcng1,Slc25a10,Svop,Slc26a9,Slc2a1,Slc22a1,Gjb4,Abca4,Kcnd1,Slc23a3,Tmc5,Slc6a13,Atp2a1,Slc50a1,Kcnd3,Trpm2,Chrna4,Clic3,Flvcr2,Cacng5,Trpv3,Tomm40l,Slc4a8,Slc22a18,Best3,Nipal3,Slc6a3,Slc6a1,Slc38a5,Hcn4,Kcns1,Slc25a45,Cox8c,Slc9b1,Tap2,Tmem109,Slc19a3,Slc16a13,Slc12a9,Tmem38a,Slc25a16,Chrnb1,Slc16a5,Cdk5,Cftr,Scn2b,Abcg1,Scnn1a,Atp6v0a2,Cacnb2,Slc34a2,Slc7a14,Slc5a1,Oscp1,Kcnip4,Tmem150…
GO:0005515	protein binding	0.0001521	-8.79097	8786	442	0.493855	895	20217	50876,29815,330817,75565,68816,68312,22393,213582,224630,14051,18294,109154,232807,20613,16001,12652,74043,208084,72774,225160,20276,11307,75563,226823,268973,76899,12006,26380,22142,68507,235611,67620,105841,12638,22637,12258,72029,54427,102103,26554,69852,50493,654470,329795,12773,116903,246177,75751,19989,14269,217864,56417,17207,17387,68708,240095,18779,100336,71912,241035,20517,228140,19364,…	Tmod2,Bcar3,Dhps,Sgf29,Ppil1,Gstm7,Wfs1,Map9,Bnip1,Eya4,Ogg1,Mlec,Ppp1r12c,Snai1,Igf1r,Chga,Pex26,Pif1,Neil1,Thoc1,Scnn1a,Abcg1,Dnali1,Kctd3,Nlrc4,Golga1,Axin2,Esrrb,Tuba1a,Ppfia4,Plxnb1,Lrp2bp,Dennd3,Cftr,Zap70,Serping1,Cnpy3,Dnmt3l,Mtus1,Cul3,Tcf23,Txnrd1,Tctn1,Tmem67,Ccr4,Calcb,Myo1g,Ipo4,Rpl7,Fnbp1,Rcor1,Adar,Mcf2l,Mmp14,Rabl2,H2-M5,Pla2r1,Ppp1r8,Jsrp1,Pkhd1,Slc22a1,Tnks1bp1,Rad51d,Rnf135,Cam…
GO:0005488	binding	0.000368457	-7.90619	13028	624	0.697207	895	20217	19364,241035,257633,213539,101489,18391,66222,75062,28240,22415,16506,58251,230868,381836,545474,24001,246788,71872,26356,380669,11911,54130,170947,54614,55938,622675,74370,11847,54125,277432,105148,21809,211673,18423,26443,68816,19331,75565,224630,14051,29815,76282,232807,20613,17752,211948,16001,75563,268973,26448,72774,225160,105841,26380,68507,22142,102103,22637,69852,66897,270035,75751,22534…	Rad51d,Pkhd1,Acsf3,Bag2,Ric8a,Sigmar1,Serpinb1a,Sf3a3,Trpm2,Wnt3,Kcnd1,Cep295nl,Igsf21,Sbk2,Scrt2,Tiam2,Trpv3,Aox4,Ing1,Lin28b,Atf4,Actr1a,Myoz3,Prpf40b,Apom,Zfp827,Rptor,Arg2,Polm,Vstm2l,Iars,Tgfb3,Arfgef1,Otx1,Psma6,Ppil1,Rab19,Sgf29,Bnip1,Eya4,Bcar3,Gpt,Ppp1r12c,Snai1,Mt4,Pde12,Igf1r,Dnali1,Nlrc4,Mok,Neil1,Thoc1,Dennd3,Esrrb,Ppfia4,Tuba1a,Mtus1,Zap70,Tcf23,Naa16,Letm2,Ipo4,Lims2,Rpl7,Ttf2,Alkb…
GO:0043167	ion binding	0.000802665	-7.12757	5422	282	0.315084	895	20217	74337,12305,19023,433466,58522,12832,27361,26417,383491,20621,12567,13115,93721,26395,230753,238323,223455,22402,192199,54486,330627,223642,20194,20983,71281,19116,13006,56727,14191,68040,70359,12350,21754,13162,18749,217149,20963,66422,77371,76467,22688,18600,215951,16475,107932,217837,213326,19106,12751,214254,19070,94217,71835,103988,72886,244141,12568,12372,18432,329581,109700,13495,15378,582…	Palm3,Ddr1,Ppef2,Jmjd7,Trim54,Col5a2,Msrb1,Mapk3,Prdm14,Snn,Cdk4,Cyp27b1,Cpn1,Map2k1,Thrap3,Rps6kl1,March6,Ccn4,Rspo1,Hpgds,Trim66,Zc3h3,S100a10,Syt4,Apobec4,Prlr,Smc3,Miox,Fgr,Zfp593,Gtpbp3,Car3,Tesk1,Slc6a3,Prkacb,Cisd3,Syk,Dctpp1,Sec24a,Msrb2,Zfp26,Padi2,Afg1l,Ajuba,Chd4,Itpk1,Scyl2,Eif2ak2,Tpp1,Nudt15,Mob4,Lrp1b,Lancl2,Gck,Yju2,Nars2,Cdk5,Casq1,Mybbp1a,Birc7,Itga1,Drg2,Hnf4a,Stk4,Pacsin1,Fat2…
GO:0015370	solute:sodium symporter activity	0.0010953	-6.81673	71	10	0.0111732	895	20217	1.31622e+50	Slc6a3,Slc6a1,Slc23a1,Slc10a6,Slc5a1,Slc34a2,Slc4a8,Slc22a1,Slc1a3,Slc6a13
GO:0030020	extracellular matrix structural constituent conferring tensile strength	0.00123414	-6.69738	38	7	0.00782123	895	20217	1.28361e+35	Col7a1,Col5a2,Col11a1,Col6a5,Col5a1,Col11a2,Col9a3
GO:0003824	catalytic activity	0.00125253	-6.68259	5611	289	0.322905	895	20217	14158,18752,71872,241159,26443,21752,26378,70315,14635,226527,105148,54125,11847,17884,330450,66420,54447,19283,80860,257633,18761,12322,12352,110332,71956,19364,54608,241850,381836,27390,12495,28240,13885,57370,16949,23887,72297,77032,50493,212974,22637,71481,26554,17387,76113,56417,68708,246177,233065,74044,66897,209176,16001,211948,76282,18294,208084,75483,332175,14051,55979,67755,214854,68312…	Fer,Prkcg,Aox4,Neu4,Psma6,Tert,Decr2,Hdac8,Galk1,Cryzl2,Iars,Polm,Arg2,Myh4,Far2,Polr2e,Asah2,Ptprz1,Ghdc,Acsf3,Prkcq,Camk2a,Car5a,Pp2d1,Rnf135,Rad51d,Abhd2,Abhd16b,Sbk2,Mmel1,Entpd1,Trpm2,Esd,B4galt3,Loxl1,Ggt5,B3gnt3,Tstd3,Txnrd1,Pgghg,Zap70,Alpk1,Cul3,Mmp14,Lpo,Adar,Rabl2,Myo1g,Alkbh6,Ttf2,Naa16,Ido2,Igf1r,Pde12,Gpt,Ogg1,Pif1,Cox8c,Zdhhc23,Eya4,Agpat1,Ddx47,Neurl3,Gstm7,Rab19,Ppil1,Dhps,Tuba1a…
GO:0015081	sodium ion transmembrane transporter activity	0.00170682	-6.37312	143	15	0.0167598	895	20217	2.05221e+77	Slc23a1,Slc6a3,Slc10a6,Slc6a1,Scn2b,Slc4a8,Slc34a2,Slc5a1,Trpm2,Scnn1a,Scn4a,Hcn4,Slc22a1,Slc6a13,Slc1a3
GO:0035596	methylthiotransferase activity	0.00195771	-6.23598	2	2	0.00223464	895	20217	6891666971	Cdkal1,Cdk5rap1
GO:0098633	collagen fibril binding	0.00195771	-6.23598	2	2	0.00223464	895	20217	21468581877	Chadl,Tnxb
GO:0050497	transferase activity, transferring alkylthio groups	0.00195771	-6.23598	2	2	0.00223464	895	20217	6891666971	Cdkal1,Cdk5rap1
GO:0016213	linoleoyl-CoA desaturase activity	0.00195771	-6.23598	2	2	0.00223464	895	20217	5647376267	Fads2,Fads1
GO:0015077	monovalent inorganic cation transmembrane transporter activity	0.00209676	-6.16736	352	28	0.0312849	895	20217	7.28212e+144	Scn2b,Slc6a1,Slc10a6,Slc23a1,Slc6a3,Slc4a8,Kcnd1,Trpm2,Atp6v0a2,Kcns1,Kcnd3,Kcnab3,Scnn1a,Atp2a1,Scn4a,Hcn4,Slc6a13,Kcnip4,Slc9b1,Kcng1,Slc34a2,Slc5a1,Cox8c,Tmem38a,Kcng2,Slc22a1,Slc12a9,Slc1a3
GO:0001653	peptide receptor activity	0.00255715	-5.96886	149	15	0.0167598	895	20217	2.13376e+75	Tacr2,Prokr1,Ccr4,Gipr,Ramp3,Mc1r,Oxtr,Cx3cr1,Ltb4r2,Sigmar1,Ntsr2,Gucy2e,Calcr,Bdkrb2,Tacr3
GO:0046873	metal ion transmembrane transporter activity	0.00261382	-5.94694	426	32	0.0357542	895	20217	2.41795e+167	Kcng1,Slc12a9,Slc22a1,Cdk5,Tmem38a,Kcnd1,Scn2b,Atp2a1,Slc6a13,Trpm2,Kcnd3,Scnn1a,Slc34a2,Slc5a1,Cacnb2,Trpa1,Kcnip4,Kcng2,Cacng5,Slc1a3,Trpv3,Slc4a8,Slc23a1,Slc10a6,Slc6a1,Slc6a3,Nipal3,Scn4a,Hcn4,Trpv2,Kcnab3,Kcns1
GO:0016215	acyl-CoA desaturase activity	0.00264685	-5.93439	7	3	0.00335196	895	20217	762673004956473	Fads1,Scd3,Fads2
GO:0046872	metal ion binding	0.00274154	-5.89924	3462	185	0.206704	895	20217	18754,170677,171168,50493,20689,20512,218772,71777,54427,209558,14287,368203,319634,213573,17387,56417,22051,67902,225341,230598,17450,381924,233065,74044,16956,208084,209176,211948,20613,17752,170749,14051,214854,210622,268935,11628,338364,216343,26380,30049,381678,56404,30941,72774,26448,26356,319387,71872,232879,16404,75965,18752,380669,20922,73754,170638,269878,319748,74016,545474,54125,11847…	Prkce,Cdhr1,Acer1,Txnrd1,Sall3,Slc1a3,Rarb,Ing3,Dnmt3l,Enpp3,Fpgs,Gm5136,Efcab5,Cracr2b,Mmp14,Adar,Trip6,Sumf2,Lims2,Nrd1,Morc1,Itgad,Alkbh6,Ttf2,Lpl,Pif1,Ido2,Pde12,Snai1,Mt4,Mtmr4,Eya4,Neurl3,Pamr1,Scube3,Aicda,Trim65,Tph2,Esrrb,Scd3,Zcwpw1,Trip4,Usp21,Neil1,Mok,Ing1,Adgrl3,Aox4,Zbtb45,Itga7,Zdhhc20,Prkcg,Lin28b,Supt4a,Thap1,Hpcal4,Megf8,Zfp865,Phf19,Scrt2,Polm,Arg2,Tert,Bcl11a,Hdac8,Asah2,Pcdh…
GO:0022804	active transmembrane transporter activity	0.00277467	-5.88722	292	24	0.0268156	895	20217	1.0371e+124	Slc35e4,Slc34a2,Slc5a1,Slc25a10,Slc9b1,Tap2,Abca2,Slc26a9,Slc1a3,Slc22a1,Slc12a9,Slc16a13,Abca4,Slc16a5,Cftr,Slc22a18,Slc4a8,Slc6a1,Slc6a3,Slc10a6,Slc23a1,Slc6a13,Abcg1,Slc35d1
GO:0043169	cation binding	0.00326568	-5.72429	3560	189	0.211173	895	20217	68040,12350,13162,232333,21754,244551,209039,19116,56727,20194,20983,71281,72898,22688,18600,77371,11438,76467,21847,56695,66422,18749,217149,70661,20621,383491,320865,14680,272636,109901,100045778,12832,27361,19023,433466,56543,194908,58522,12305,78244,54486,330627,223642,66597,12814,223455,243382,30046,13115,93721,19720,245827,22712,109700,13495,216724,58231,15378,329581,18432,207839,80334,1239…	Zfp593,Car3,Slc6a3,Slc6a1,Tesk1,Nanos3,Tns2,Prlr,Miox,S100a10,Syt4,Apobec4,Asphd2,Zfp26,Padi2,Sec24a,Chrna4,Msrb2,Klf10,Pnkd,Dctpp1,Prkacb,Cisd3,Sik3,Snn,Prdm14,Cdh18,Gnal,Esyt3,Cela1,Rnf223,Col5a2,Msrb1,Ppef2,Jmjd7,Kcnd3,Pld6,Trim54,Ddr1,Dnajc21,Hpgds,Trim66,Zc3h3,Trim13,Col11a1,March6,Ppm1k,Zfp292,Cyp27b1,Cpn1,Trim27,Fat2,Zfp54,Itga1,Drg2,Rufy1,Stk4,Hnf4a,Birc7,Mybbp1a,Galnt6,Kcnip4,Runx1t1,Mta…
GO:0005201	extracellular matrix structural constituent	0.00348475	-5.65936	139	14	0.0156425	895	20217	1.28312e+72	Col5a1,Vwf,Col7a1,Col11a1,Col5a2,Col19a1,Tnxb,Mfap5,Col6a5,Col9a3,Col11a2,Ltbp1,Creld1,Lamb1
GO:0008528	G protein-coupled peptide receptor activity	0.00371865	-5.59439	140	14	0.0156425	895	20217	2.13381e+70	Tacr3,Bdkrb2,Calcr,Ntsr2,Ltb4r2,Sigmar1,Cx3cr1,Oxtr,Mc1r,Gipr,Ramp3,Ccr4,Tacr2,Prokr1
GO:0016717	oxidoreductase activity, acting on paired donors, with oxidation of a pair of donors resulting in the reduction of molecular oxygen to two molecules of water	0.00409607	-5.49773	8	3	0.00335196	895	20217	762673004956473	Fads1,Scd3,Fads2
GO:0005343	organic acid:sodium symporter activity	0.00426539	-5.45722	25	5	0.00558659	895	20217	2.05121e+25	Slc1a3,Slc6a13,Slc23a1,Slc10a6,Slc6a1
GO:0015294	solute:cation symporter activity	0.00435298	-5.43689	99	11	0.0122905	895	20217	2.05178e+55	Slc22a1,Slc12a9,Slc1a3,Slc6a13,Slc6a1,Slc23a1,Slc6a3,Slc10a6,Slc34a2,Slc5a1,Slc4a8
GO:0005178	integrin binding	0.00445247	-5.4143	128	13	0.0145251	895	20217	2.09632e+64	Syk,Icam1,Lamb1,Vcam1,Tcam1,Casr,Ptprz1,Mmp14,Itga7,Ccn4,Adam8,Itgb7,Vwf
GO:0022803	passive transmembrane transporter activity	0.00470573	-5.35897	443	32	0.0357542	895	20217	6.94541e+170	Clic3,Chrna4,Cacnb2,Gabrr1,Kcnip4,Tmem150c,Trpa1,Kcng2,Cacng5,Trpv3,Tomm40l,Best3,Gja8,Hcn4,Scn4a,Trpv2,Kcns1,Kcnab3,Kcng1,Tmem109,Slc26a9,Gjb4,Chrnb1,Cdk5,Tmem38a,Kcnd1,Cftr,Scn2b,Tmc5,Trpm2,Kcnd3,Scnn1a
GO:0015267	channel activity	0.00470573	-5.35897	443	32	0.0357542	895	20217	7.44242e+170	Tmc5,Scnn1a,Kcnd3,Trpm2,Kcnd1,Cftr,Scn2b,Gjb4,Tmem38a,Chrnb1,Cdk5,Kcng1,Tmem109,Slc26a9,Scn4a,Hcn4,Kcns1,Kcnab3,Trpv2,Tomm40l,Best3,Gja8,Cacng5,Kcng2,Trpv3,Cacnb2,Chrna4,Clic3,Tmem150c,Kcnip4,Trpa1,Gabrr1
GO:0015293	symporter activity	0.0047855	-5.34216	144	14	0.0156425	895	20217	2.05121e+71	Slc1a3,Slc6a13,Slc22a1,Slc16a13,Slc12a9,Slc16a5,Slc34a2,Slc5a1,Slc4a8,Slc22a18,Slc10a6,Slc23a1,Slc6a1,Slc6a3
GO:0042015	interleukin-20 binding	0.00570017	-5.16726	3	2	0.00223464	895	20217	230828213208	Il22ra1,Il20rb
GO:0004995	tachykinin receptor activity	0.00570017	-5.16726	3	2	0.00223464	895	20217	2133721338	Tacr2,Tacr3
GO:0033745	L-methionine-(R)-S-oxide reductase activity	0.00570017	-5.16726	3	2	0.00223464	895	20217	2736176467	Msrb1,Msrb2
GO:0015075	ion transmembrane transporter activity	0.00570872	-5.16576	837	53	0.0592179	895	20217	14408,277328,80334,20531,69454,20537,12296,11438,246788,240444,140723,20512,13162,232333,75750,20522,74552,382427,59033,18400,242585,107375,22368,16499,16538,110880,330953,209837,20525,320718,68539,74446,27376,241794,75483,12568,11443,217316,74166,69309,83704,20517,80721,72821,12638,16506,21871,28240,56543,20276,11937,14412,74424	Gabrr1,Trpa1,Kcnip4,Slc34a2,Clic3,Slc5a1,Cacnb2,Chrna4,Trpv3,Kcng2,Cacng5,Slc1a3,Slc6a3,Slc6a1,Slc10a6,Slc23a1,Nipal3,Best3,Slc4a8,Slc22a18,Slc35d1,Slc25a45,Trpv2,Kcnab3,Kcns1,Scn4a,Hcn4,Slc38a5,Slc2a1,Slc26a9,Tmem109,Slc9b1,Slc25a10,Kcng1,Cox8c,Cdk5,Chrnb1,Slc16a5,Tmem38a,Slc16a13,Slc12a9,Slc22a1,Slc19a3,Scn2b,Cftr,Kcnd1,Atp6v0a2,Trpm2,Kcnd3,Scnn1a,Atp2a1,Slc6a13,Tmc5
GO:0047429	nucleoside-triphosphate diphosphatase activity	0.00594308	-5.12553	9	3	0.00335196	895	20217	6.64222e+16	Dctpp1,Enpp3,Nudt15
GO:0015291	secondary active transmembrane transporter activity	0.00688534	-4.97836	230	19	0.0212291	895	20217	1.44122e+99	Slc6a13,Slc35d1,Slc22a18,Slc4a8,Slc6a3,Slc10a6,Slc23a1,Slc6a1,Slc16a13,Slc12a9,Slc22a1,Slc1a3,Slc16a5,Slc25a10,Slc5a1,Slc34a2,Slc35e4,Slc26a9,Slc9b1
GO:0022836	gated channel activity	0.00757101	-4.88343	334	25	0.027933	895	20217	1.64996e+131	Kcnab3,Kcnd3,Scnn1a,Kcns1,Trpm2,Tmc5,Hcn4,Scn4a,Scn2b,Kcnd1,Cftr,Tmem38a,Cdk5,Chrnb1,Cacng5,Kcng2,Trpa1,Kcnip4,Tmem150c,Gabrr1,Tmem109,Chrna4,Cacnb2,Clic3,Kcng1
GO:0005246	calcium channel regulator activity	0.00884912	-4.72744	41	6	0.00670391	895	20217	2.09072e+30	Stx1a,Hpcal4,Inafm1,Phpt1,Rrad,Cacnb2
GO:0016787	hydrolase activity	0.00932044	-4.67555	2431	131	0.146369	895	20217	11304,93721,243382,239318,244059,194908,433466,19023,56437,72726,68991,66161,109901,14680,66422,432478,12532,67487,56695,231646,66960,214531,18600,77739,26446,209039,71281,242253,19752,12350,70359,109820,107227,12530,217837,56012,107932,14885,215951,21892,14420,214254,12751,235628,68695,22153,408193,23942,56495,108147,13483,109275,54364,15378,56464,13495,74012,110332,56538,270192,22151,56307,3811…	Abca4,Cpn1,Ppm1k,Plcxd3,Chd2,Pld6,Jmjd7,Ppef2,Rrad,Tbcc,Ssu72,Pop4,Cela1,Gnal,Dctpp1,Tmprss9,Cdc25c,Dhx40,Pnkd,Myo1h,Mindy3,Tmprss13,Padi2,Adamtsl1,Psmb3,Tns2,Apobec4,Wdr63,Rnase1,Car3,Gtpbp3,Pgc,Macrod1,Cdc25a,Itpk1,Pgam2,Chd4,Gtf2h4,Afg1l,Tll1,Galc,Nudt15,Tpp1,Prss42,Hddc3,Tubb4a,Otud6a,Mta2,Asna1,Atic,Dpp6,Actr5,Rpp30,Hnf4a,Ctsf,Drg2,Rap2b,Pp2d1,Klk11,Rab6b,Tubb2a,Metap2,Dnph1,Abhd2,Gdpd1,Rad5…
GO:0015318	inorganic molecular entity transmembrane transporter activity	0.00946923	-4.65971	783	49	0.0547486	895	20217	16538,16499,22368,209837,110880,330953,382427,74552,232333,13162,75750,20522,59033,246788,20512,140723,240444,80334,277328,14408,12296,11438,20531,69454,20537,11307,20276,56543,28240,21871,74424,14412,11937,72821,12638,16506,74166,217316,11443,12568,80721,20517,69309,83704,74446,320718,75483,241794,27376	Kcns1,Kcnab3,Trpv2,Slc38a5,Scn4a,Hcn4,Best3,Nipal3,Slc6a1,Slc6a3,Slc10a6,Slc23a1,Slc4a8,Trpv3,Slc1a3,Cacng5,Kcng2,Kcnip4,Trpa1,Gabrr1,Cacnb2,Chrna4,Slc34a2,Clic3,Slc5a1,Abcg1,Scnn1a,Kcnd3,Trpm2,Atp6v0a2,Tmc5,Slc6a13,Atp2a1,Scn2b,Cftr,Kcnd1,Tmem38a,Slc16a5,Chrnb1,Cdk5,Slc19a3,Slc22a1,Slc16a13,Slc12a9,Slc9b1,Slc26a9,Cox8c,Kcng1,Slc25a10
GO:0004693	cyclin-dependent protein serine/threonine kinase activity	0.00953552	-4.65273	30	5	0.00558659	895	20217	1.25672e+24	Cdk4,Cdk14,Mok,Cdk5,Ccnd3
GO:0005518	collagen binding	0.0100997	-4.59525	68	8	0.00893855	895	20217	1.77541e+42	Map1a,Cspg4,Tll1,Ddr1,Tnxb,Chadl,Vwf,Itga1
GO:0022890	inorganic cation transmembrane transporter activity	0.0102316	-4.58227	560	37	0.0413408	895	20217	1.44121e+192	Slc6a13,Atp2a1,Kcnd3,Scnn1a,Atp6v0a2,Trpm2,Kcnd1,Scn2b,Slc12a9,Slc22a1,Tmem38a,Cdk5,Chrnb1,Cox8c,Kcng1,Slc9b1,Hcn4,Scn4a,Kcnab3,Kcns1,Trpv2,Slc4a8,Slc10a6,Slc23a1,Slc6a1,Slc6a3,Nipal3,Cacng5,Slc1a3,Kcng2,Trpv3,Chrna4,Cacnb2,Slc34a2,Slc5a1,Trpa1,Kcnip4
GO:0008092	cytoskeletal protein binding	0.0105784	-4.54894	962	58	0.0648045	895	20217	246177,13006,27428,68166,241639,68810,118449,20907,211673,64009,12632,23969,17884,230872,328580,16573,235431,17754,231646,108903,102103,11674,237636,54130,170947,14158,329795,63985,76467,18754,12296,381933,58522,20276,213539,67971,16475,72726,16800,27361,68678,20262,320865,58251,50876,226541,12568,270192,67425,56431,19364,237711,213582,239719,18294,72416,22437,243725	Myo1g,Smc3,Shroom3,Spire1,Fermt1,Nexn,Synpo2,Stx1a,Arfgef1,Syne1,Cfl2,Pacsin1,Myh4,Crocc,Tubgcp6,Kif5b,Coro2b,Map1a,Myo1h,Tbcd,Mtus1,Aldoa,Npc1l1,Actr1a,Myoz3,Fer,Tmem67,Gmfb,Msrb2,Prkce,Cacnb2,6430531B16Rik,Trim54,Scnn1a,Bag2,Tppp3,Ajuba,Tbcc,Arhgef2,Msrb1,Smtnl1,Stmn3,Cdh18,Cep295nl,Tmod2,Klhl20,Cdk5,Rab6b,Eps8l1,Dstn,Rad51d,Eml6,Map9,Mrtfb,Ogg1,Lrpprc,Xirp1,Ppp1r9a
GO:0016671	oxidoreductase activity, acting on a sulfur group of donors, disulfide as acceptor	0.0109251	-4.51669	11	3	0.00335196	895	20217	273617646793692	Msrb1,Msrb2,Glrx
GO:0005283	amino acid:sodium symporter activity	0.0109251	-4.51669	11	3	0.00335196	895	20217	1441220512232330	Slc6a13,Slc1a3,Slc6a1
GO:0140161	monocarboxylate:sodium symporter activity	0.0109251	-4.51669	11	3	0.00335196	895	20217	1441223233375750	Slc6a13,Slc6a1,Slc10a6
GO:0097472	cyclin-dependent protein kinase activity	0.0109641	-4.51313	31	5	0.00558659	895	20217	1.25672e+24	Cdk4,Cdk14,Mok,Ccnd3,Cdk5
GO:0004364	glutathione transferase activity	0.0109641	-4.51313	31	5	0.00558659	895	20217	1.48677e+24	Gstm6,Gstm7,Alox5ap,Hpgds,Gsto1
GO:0005244	voltage-gated ion channel activity	0.01101	-4.50895	191	16	0.0178771	895	20217	1.40723e+85	Cacng5,Kcng2,Cdk5,Cacnb2,Clic3,Kcng1,Trpa1,Kcnip4,Tmem109,Scn4a,Hcn4,Kcnab3,Kcnd3,Kcns1,Kcnd1,Scn2b
GO:0022832	voltage-gated channel activity	0.01101	-4.50895	191	16	0.0178771	895	20217	6.85393e+85	Tmem109,Trpa1,Kcnip4,Clic3,Kcng1,Cacnb2,Cdk5,Kcng2,Cacng5,Scn2b,Kcnd1,Kcnd3,Kcnab3,Kcns1,Scn4a,Hcn4
GO:0034714	type III transforming growth factor beta receptor binding	0.0110659	-4.50389	4	2	0.00223464	895	20217	2180821809	Tgfb2,Tgfb3
GO:0005330	dopamine:sodium symporter activity	0.0110659	-4.50389	4	2	0.00223464	895	20217	1316220517	Slc6a3,Slc22a1
GO:0033743	peptide-methionine (R)-S-oxide reductase activity	0.0110659	-4.50389	4	2	0.00223464	895	20217	2736176467	Msrb1,Msrb2
GO:0097643	amylin receptor activity	0.0110659	-4.50389	4	2	0.00223464	895	20217	5608912311	Ramp3,Calcr
GO:0071633	dihydroceramidase activity	0.0110659	-4.50389	4	2	0.00223464	895	20217	17116854447	Acer1,Asah2
GO:0033300	dehydroascorbic acid transmembrane transporter activity	0.0110659	-4.50389	4	2	0.00223464	895	20217	2052520522	Slc2a1,Slc23a1
GO:0005332	gamma-aminobutyric acid:sodium symporter activity	0.0110659	-4.50389	4	2	0.00223464	895	20217	14412232333	Slc6a13,Slc6a1
GO:0001784	phosphotyrosine residue binding	0.0111379	-4.4974	43	6	0.00670391	895	20217	1.41912e+29	Fgr,Nck2,Syk,Mapk3,Grb10,Zap70
GO:0019899	enzyme binding	0.0112002	-4.49183	2300	124	0.138547	895	20217	20907,21754,13162,211673,14025,11847,18400,105148,14191,16777,73192,209039,19116,15235,70727,74370,18720,74469,229541,14158,11911,12062,66691,22371,21937,225870,24001,12532,211770,20963,11856,11674,18749,20922,21432,18813,16800,26417,381836,68678,121021,19023,328572,75841,101489,213539,78688,20525,320718,77669,15395,12380,223455,53895,240168,243725,109934,228140,328440,26395,18039,67425,217864,17…	Stx1a,Tesk1,Slc6a3,Arfgef1,Bcl11a,Arg2,Slc22a18,Iars,Fgr,Lamb1,Xpot,Tns2,Prlr,Mst1,Rasgef1a,Rptor,Pip5k1a,Taf7l,Dennd4b,Fer,Atf4,Bdkrb2,Gapvd1,Vwf,Tnfrsf1a,Rin1,Tiam2,Cdc25c,Trib1,Syk,Arhgap6,Aldoa,Prkacb,Supt4a,Tcl1,Pa2g4,Arhgef2,Mapk3,Sbk2,Smtnl1,Cspg4,Ppef2,Ep300,Rnf139,Ric8a,Bag2,Nol3,Slc2a1,Slc26a9,Arhgef38,Hoxa10,Cast,March6,Clpp,Rasgrp3,Ppp1r9a,Abr,Tnks1bp1,Npm2,Map2k1,Nefl,Eps8l1,Rcor1,Mc…
GO:0005198	structural molecule activity	0.011757	-4.44331	584	38	0.0424581	895	20217	1.28232e+195	Col19a1,Vwf,Col5a1,Tubb4a,Col6a5,Cldn9,Pllp,Crocc,Mrps5,Mrpl39,Col7a1,Crygd,Krt222,Rpl10l,Lamb1,Rpl7,Krt15,Nexn,Mrps23,Cryge,Tnxb,Col11a1,Col9a3,Tubb2a,Creld1,Mrpl34,Cldn6,Mrps25,Nefl,Tuba1a,Srbd1,Krt71,Krt20,Col5a2,Col11a2,Ltbp1,Mfap5,Zp3
GO:0008157	protein phosphatase 1 binding	0.0125019	-4.38188	21	4	0.00446927	895	20217	2.43726e+20	Ppp1r9a,Smtnl1,Fer,Lmna
GO:0019955	cytokine binding	0.012758	-4.36159	130	12	0.0134078	895	20217	2.26541e+63	Klhl20,Il12rb1,Fzd4,Ccr4,Prlr,Ltbp1,Il3ra,Cx3cr1,Il22ra1,Il20rb,Tnfrsf1a,Tgfb3
GO:0008324	cation transmembrane transporter activity	0.0137158	-4.28921	609	39	0.0435754	895	20217	1.44121e+204	Slc6a13,Atp2a1,Scnn1a,Kcnd3,Trpm2,Atp6v0a2,Kcnd1,Scn2b,Slc22a1,Slc12a9,Tmem38a,Chrnb1,Cdk5,Cox8c,Kcng1,Slc9b1,Slc38a5,Hcn4,Scn4a,Kcns1,Kcnab3,Slc25a45,Trpv2,Slc4a8,Nipal3,Slc10a6,Slc6a3,Slc6a1,Slc23a1,Slc1a3,Cacng5,Kcng2,Trpv3,Chrna4,Cacnb2,Slc34a2,Slc5a1,Kcnip4,Trpa1
GO:0003779	actin binding	0.013951	-4.2722	424	29	0.0324022	895	20217	2.02762e+154	Scnn1a,Myo1g,Nexn,Fermt1,Ajuba,Spire1,Shroom3,Synpo2,Cfl2,Syne1,Myh4,Msrb1,Crocc,Coro2b,Klhl20,Tmod2,Myo1h,Map1a,Eps8l1,Mrtfb,Dstn,Myoz3,Fer,Xirp1,Prkce,Gmfb,Msrb2,Ppp1r9a,Cacnb2
GO:0015355	secondary active monocarboxylate transmembrane transporter activity	0.0140936	-4.26204	12	3	0.00335196	895	20217	1441275750232330	Slc6a13,Slc10a6,Slc6a1
GO:0140096	catalytic activity, acting on a protein	0.0140977	-4.26174	2152	116	0.129609	895	20217	18761,53895,13039,12322,66597,223455,117229,94091,71956,12567,243382,26395,93721,70425,56307,110332,56538,94192,238323,109901,68991,75454,71003,26417,11501,381836,16949,75841,23887,72297,12305,27390,19023,433466,71146,72461,14158,75965,18752,18749,70661,214531,20963,66960,72050,12236,12532,432478,211770,68135,18647,14191,109820,52552,26443,14919,21754,70315,66461,19283,209039,15235,26446,77739,12…	Prkcq,Clpp,Ctsl,Camk2a,Trim13,March6,Stk33,Trim11,Rnf135,Cdk4,Ppm1k,Map2k1,Cpn1,Csnk1g3,Metap2,Pp2d1,Klk11,C1galt1,Rps6kl1,Cela1,Ssu72,Phpt1,Prss41,Mapk3,Adam8,Sbk2,Loxl1,Rnf139,Ggt5,B3gnt3,Ddr1,Mmel1,Ppef2,Jmjd7,Golga7b,Prcp,Fer,Zdhhc20,Prkcg,Prkacb,Sik3,Tmprss13,Syk,Mindy3,Poglut2,Bub1b,Cdc25c,Tmprss9,Trib1,Eif3h,Cdk14,Fgr,Pgc,Parp8,Psma6,Gucy2e,Tesk1,Hdac8,Ptpmt1,Ptprz1,Tns2,Mst1,Psmb3,Adamtsl…
GO:0005085	guanyl-nucleotide exchange factor activity	0.0151103	-4.19238	198	16	0.0178771	895	20217	2.40019e+85	Tiam2,Dock2,Abr,Bcar3,Eps8l1,Arhgef38,Dennd4b,Rasgrp3,Gapvd1,Rasgef1a,Ric8a,Chrm4,Arfgef1,Mcf2l,Arhgef2,Dennd3
GO:0016765	transferase activity, transferring alkyl or aryl (other than methyl) groups	0.0163501	-4.11352	60	7	0.00782123	895	20217	1.48737e+35	Gsto1,Dhdds,Alox5ap,Hpgds,Gstm6,Gstm7,Dhps
GO:0022839	ion gated channel activity	0.0168748	-4.08193	322	23	0.0256983	895	20217	3.30953e+120	Hcn4,Scn4a,Trpm2,Scnn1a,Kcnd3,Kcnab3,Kcns1,Kcnd1,Cftr,Scn2b,Kcng2,Cacng5,Cdk5,Chrnb1,Tmem38a,Kcng1,Clic3,Cacnb2,Chrna4,Tmem109,Gabrr1,Trpa1,Kcnip4
GO:0008509	anion transmembrane transporter activity	0.0174376	-4.04913	323	23	0.0256983	895	20217	2.73767e+120	Slc25a10,Clic3,Slc34a2,Slc26a9,Slc2a1,Gabrr1,Slc1a3,Slc19a3,Slc16a13,Slc12a9,Slc22a1,Slc16a5,Cftr,Slc4a8,Slc22a18,Slc6a1,Slc10a6,Slc23a1,Slc6a3,Best3,Slc6a13,Slc38a5,Slc35d1
GO:0016247	channel regulator activity	0.0177031	-4.03401	136	12	0.0134078	895	20217	1.70639e+61	Hpcal4,Rrad,Cacng5,Kcns1,Dpp6,Inafm1,Phpt1,Cacnb2,Cftr,Scn2b,Stx1a,Kcnip4
GO:0016832	aldehyde-lyase activity	0.0177279	-4.03262	13	3	0.00335196	895	20217	116746743271776	Aldoa,Hoga1,Tha1
GO:0015185	gamma-aminobutyric acid transmembrane transporter activity	0.017904	-4.02273	5	2	0.00223464	895	20217	23233314412	Slc6a1,Slc6a13
GO:0016807	cysteine-type carboxypeptidase activity	0.017904	-4.02273	5	2	0.00223464	895	20217	6696013039	Mindy3,Ctsl
GO:0017040	N-acylsphingosine amidohydrolase activity	0.017904	-4.02273	5	2	0.00223464	895	20217	54447171168	Asah2,Acer1
GO:0070004	cysteine-type exopeptidase activity	0.017904	-4.02273	5	2	0.00223464	895	20217	6696013039	Mindy3,Ctsl
GO:0008514	organic anion transmembrane transporter activity	0.0187003	-3.97921	203	16	0.0178771	895	20217	2.42585e+84	Slc35d1,Slc38a5,Slc6a13,Slc6a1,Slc23a1,Slc10a6,Cftr,Slc4a8,Slc22a18,Slc16a5,Slc1a3,Slc19a3,Slc16a13,Slc26a9,Slc2a1,Slc25a10
GO:0004721	phosphoprotein phosphatase activity	0.020877	-3.86911	172	14	0.0156425	895	20217	7.54547e+73	Phpt1,Ssu72,Ppp2r5d,Ptprs,Cdc25a,Mtmr4,Ptpmt1,Ptprz1,Ppm1k,Eya4,Cdc25c,Pp2d1,Ppef2,Tns2
GO:0099106	ion channel regulator activity	0.0214411	-3.84244	108	10	0.0111732	895	20217	5.64372e+50	Rrad,Hpcal4,Kcns1,Dpp6,Cacnb2,Cftr,Phpt1,Inafm1,Kcnip4,Stx1a
GO:0005338	nucleotide-sugar transmembrane transporter activity	0.0218334	-3.82431	14	3	0.00335196	895	20217	1.19371e+16	Atp2a1,Slc35e4,Slc35d1
GO:0005326	neurotransmitter transmembrane transporter activity	0.0224043	-3.7985	50	6	0.00670391	895	20217	2.05172e+31	Slc22a1,Slc1a3,Slc6a13,Slc38a5,Slc6a3,Slc6a1
GO:0005216	ion channel activity	0.0237223	-3.74134	406	27	0.0301676	895	20217	7.44241e+143	Tmc5,Scn4a,Hcn4,Scnn1a,Kcnab3,Kcnd3,Kcns1,Trpv2,Trpm2,Kcnd1,Cftr,Best3,Scn2b,Cacng5,Kcng2,Tmem38a,Trpv3,Cdk5,Chrnb1,Cacnb2,Chrna4,Kcng1,Clic3,Trpa1,Kcnip4,Slc26a9,Gabrr1
GO:0008270	zinc ion binding	0.0240256	-3.72863	672	41	0.0458101	895	20217	3.30628e+213	Trim66,Dnajc21,Trim11,March6,Trim13,Car5a,Aicda,Cpn1,Adam8,Esrrb,Trim65,Msrb1,Ep300,Mmel1,Trim54,Sf3a3,Neil1,Tll1,Trip4,Zcwpw1,Rnf139,Mta2,Prkcg,Lin28b,Zdhhc20,Sec24a,Msrb2,Enpp3,Rarb,Supt4a,Thap1,Trim27,Mmp14,Zfp593,Car3,Nanos3,Hnf4a,Ttf2,Asah2,Morc1,Mybbp1a
GO:0015038	glutathione disulfide oxidoreductase activity	0.0260741	-3.64681	6	2	0.00223464	895	20217	9369214873	Glrx,Gsto1
GO:0005534	galactose binding	0.0260741	-3.64681	6	2	0.00223464	895	20217	5181114635	Clec4f,Galk1
GO:0004768	stearoyl-CoA 9-desaturase activity	0.0260741	-3.64681	6	2	0.00223464	895	20217	3004956473	Scd3,Fads2
GO:0089720	caspase binding	0.0260741	-3.64681	6	2	0.00223464	895	20217	1204978688	Bcl2l10,Nol3
GO:0005328	neurotransmitter:sodium symporter activity	0.026242	-3.64039	26	4	0.00446927	895	20217	1.31622e+20	Slc6a3,Slc6a1,Slc1a3,Slc6a13
GO:0050321	tau-protein kinase activity	0.0264116	-3.63395	15	3	0.00335196	895	20217	125681868270661	Cdk5,Phkg1,Sik3
GO:0004697	protein kinase C activity	0.0264116	-3.63395	15	3	0.00335196	895	20217	187521875418761	Prkcg,Prkce,Prkcq
GO:0005416	amino acid:cation symporter activity	0.0264116	-3.63395	15	3	0.00335196	895	20217	1441220512232330	Slc6a13,Slc1a3,Slc6a1
GO:0005272	sodium channel activity	0.027841	-3.58124	39	5	0.00558659	895	20217	1.1088e+26	Scn4a,Hcn4,Trpm2,Scn2b,Scnn1a
GO:0004896	cytokine receptor activity	0.0279188	-3.57845	97	9	0.0100559	895	20217	2.30828e+46	Il22ra1,Il20rb,Il12rb1,Fzd4,Ccr4,Prlr,Gfra2,Cx3cr1,Il3ra
GO:0016773	phosphotransferase activity, alcohol group as acceptor	0.0280804	-3.57268	699	42	0.0469274	895	20217	20963,12236,22637,75578,211770,71481,18749,70661,14158,18720,18752,18682,17289,18754,14919,21754,18647,14635,14191,58231,70425,238323,12568,12445,12567,26395,103988,117229,16001,17451,18761,12322,12449,269614,217837,213326,26448,14885,12305,381836,26417,19106	Syk,Bub1b,Zap70,Fggy,Trib1,Alpk1,Prkacb,Sik3,Fer,Pip5k1a,Prkcg,Phkg1,Mertk,Prkce,Gucy2e,Tesk1,Cdk14,Galk1,Fgr,Stk4,Csnk1g3,Rps6kl1,Cdk5,Ccnd3,Cdk4,Map2k1,Gck,Stk33,Igf1r,Mos,Prkcq,Camk2a,Ccnf,Pank4,Itpk1,Scyl2,Mok,Gtf2h4,Ddr1,Sbk2,Mapk3,Eif2ak2
GO:0045309	protein phosphorylated amino acid binding	0.0289836	-3.54102	53	6	0.00670391	895	20217	2.26371e+29	Zap70,Grb10,Mapk3,Syk,Nck2,Fgr
GO:0005088	Ras guanyl-nucleotide exchange factor activity	0.0295842	-3.52051	130	11	0.0122905	895	20217	6.74259e+58	Eps8l1,Dock2,Tiam2,Abr,Rasgef1a,Rasgrp3,Dennd3,Arhgef2,Dennd4b,Arhgef38,Mcf2l
GO:0051119	sugar transmembrane transporter activity	0.029758	-3.51466	27	4	0.00446927	895	20217	1.97292e+19	Slc50a1,Slc23a1,Slc2a1,Slc5a1
GO:0031005	filamin binding	0.031461	-3.45901	16	3	0.00335196	895	20217	1.18449e+16	Synpo2,Xirp1,Tmem67
GO:0015377	cation:chloride symporter activity	0.031461	-3.45901	16	3	0.00335196	895	20217	131628370420517	Slc6a3,Slc12a9,Slc22a1
GO:0005509	calcium ion binding	0.0318864	-3.44558	608	37	0.0413408	895	20217	3.19387e+200	Adgrl3,Padi2,Kcnip4,Cdhr1,Hpcal4,Megf8,Stab1,Syt17,Tubb4a,Enpp3,Efcab5,Fat2,Cracr2b,Pcdhb18,Syt4,Asah2,S100a10,Lpl,Casq1,Hpgds,Casr,Lrp1b,Scube3,Pamr1,Creld1,Pcdhb14,Cdh18,Esyt3,Adam8,Atp2a1,Nol3,Tll1,Jag1,Trpm2,Ltbp1,Efcab2,Ppef2
GO:0046332	SMAD binding	0.0323437	-3.43133	84	8	0.00893855	895	20217	3.28572e+42	Ep300,Ipo7,Axin2,Fos,Creb3l1,Zc3h3,Usp15,Col5a2
GO:0050839	cell adhesion molecule binding	0.0326652	-3.42145	235	17	0.0189944	895	20217	1.70752e+86	Epcam,Igsf21,Adam8,Mmp14,Cdh18,Vcam1,Lamb1,Ptprz1,Itgb7,Itga7,Fer,Ccn4,Vwf,Icam1,Syk,Casr,Tcam1
GO:0051219	phosphoprotein binding	0.0331184	-3.40767	100	9	0.0100559	895	20217	2.09632e+45	Syk,Zap70,Nck2,Thrap3,Mapk3,Grb10,Cacnb2,Fgr,Plat
GO:0008238	exopeptidase activity	0.0349909	-3.35267	101	9	0.0100559	895	20217	1.73877e+45	Mmp14,Prcp,Tpp1,Ctsl,Jmjd7,Mindy3,Metap2,Cpn1,Ggt5
GO:0097642	calcitonin family receptor activity	0.035445	-3.33977	7	2	0.00223464	895	20217	1231156089	Calcr,Ramp3
GO:0005114	type II transforming growth factor beta receptor binding	0.035445	-3.33977	7	2	0.00223464	895	20217	2180921808	Tgfb3,Tgfb2
GO:0035529	NADH pyrophosphatase activity	0.035445	-3.33977	7	2	0.00223464	895	20217	214254209558	Nudt15,Enpp3
GO:0099635	voltage-gated calcium channel activity involved in positive regulation of presynaptic cytosolic calcium levels	0.035445	-3.33977	7	2	0.00223464	895	20217	1229612568	Cacnb2,Cdk5
GO:0022853	active ion transmembrane transporter activity	0.0361992	-3.31872	168	13	0.0145251	895	20217	5.90332e+66	Slc4a8,Slc5a1,Slc34a2,Slc6a1,Slc6a3,Slc23a1,Slc10a6,Slc26a9,Slc9b1,Slc12a9,Slc22a1,Slc6a13,Slc1a3
GO:0005261	cation channel activity	0.0368346	-3.30132	311	21	0.0234637	895	20217	7.41662e+111	Tmem38a,Trpv3,Cdk5,Chrnb1,Cacng5,Kcng2,Trpa1,Kcnip4,Chrna4,Cacnb2,Kcng1,Kcnd3,Scnn1a,Kcnab3,Kcns1,Trpm2,Trpv2,Scn4a,Hcn4,Scn2b,Kcnd1
GO:0016646	oxidoreductase activity, acting on the CH-NH group of donors, NAD or NADP as acceptor	0.0369769	-3.29746	17	3	0.00335196	895	20217	2.09027e+17	Pycr1,Aldh4a1,Aldh1l2
GO:0005089	Rho guanyl-nucleotide exchange factor activity	0.037272	-3.28951	71	7	0.00782123	895	20217	9.41762e+35	Dock2,Tiam2,Mcf2l,Arhgef2,Arhgef38,Abr,Eps8l1
GO:0015103	inorganic anion transmembrane transporter activity	0.0374809	-3.28392	135	11	0.0122905	895	20217	2.05178e+56	Slc22a1,Slc12a9,Slc34a2,Clic3,Slc4a8,Slc25a10,Cftr,Best3,Gabrr1,Slc26a9,Slc6a3
GO:0004672	protein kinase activity	0.0395865	-3.22927	599	36	0.0402235	895	20217	1.48851e+184	Gtf2h4,Ddr1,Ccnf,Scyl2,Mok,Eif2ak2,Mapk3,Sbk2,Cdk4,Map2k1,Csnk1g3,Rps6kl1,Cdk5,Ccnd3,Mos,Prkcq,Camk2a,Stk33,Igf1r,Cdk14,Fgr,Stk4,Gucy2e,Tesk1,Alpk1,Prkacb,Sik3,Syk,Bub1b,Zap70,Trib1,Phkg1,Mertk,Prkce,Fer,Prkcg
GO:0008374	O-acyltransferase activity	0.0403431	-3.21034	43	5	0.00558659	895	20217	2.23921e+27	Soat2,Agpat1,Mboat4,Mogat2,Cpt1a
GO:0005319	lipid transporter activity	0.0428693	-3.1496	138	11	0.0122905	895	20217	1.88302e+57	Pltp,Npc1l1,Slc10a6,Abca2,Stard10,Tnfaip8l3,Abcg1,Spns2,Abca4,Apom,Star
GO:0030676	Rac guanyl-nucleotide exchange factor activity	0.0429522	-3.14767	18	3	0.00335196	895	20217	168009417667425	Arhgef2,Dock2,Eps8l1
GO:0015296	anion:cation symporter activity	0.0429522	-3.14767	18	3	0.00335196	895	20217	131622051783704	Slc6a3,Slc22a1,Slc12a9
GO:0004177	aminopeptidase activity	0.0439221	-3.12534	44	5	0.00558659	895	20217	4.33467e+25	Jmjd7,Metap2,Mmp14,Prcp,Ctsl
GO:0004990	oxytocin receptor activity	0.0442697	-3.11746	1	1	0.00111732	895	20217	18430	Oxtr
GO:0031855	oxytocin receptor binding	0.0442697	-3.11746	1	1	0.00111732	895	20217	18429	Oxt
GO:0016495	C-X3-C chemokine receptor activity	0.0442697	-3.11746	1	1	0.00111732	895	20217	13051	Cx3cr1
GO:0008962	phosphatidylglycerophosphatase activity	0.0442697	-3.11746	1	1	0.00111732	895	20217	66461	Ptpmt1
GO:0043250	sodium-dependent organic anion transmembrane transporter activity	0.0442697	-3.11746	1	1	0.00111732	895	20217	75750	Slc10a6
GO:0016519	gastric inhibitory peptide receptor activity	0.0442697	-3.11746	1	1	0.00111732	895	20217	381853	Gipr
GO:0140068	histone crotonyltransferase activity	0.0442697	-3.11746	1	1	0.00111732	895	20217	328572	Ep300
GO:0061920	protein propionyltransferase activity	0.0442697	-3.11746	1	1	0.00111732	895	20217	328572	Ep300
GO:0052726	inositol-1,3,4-trisphosphate 5-kinase activity	0.0442697	-3.11746	1	1	0.00111732	895	20217	217837	Itpk1
GO:0140064	peptide crotonyltransferase activity	0.0442697	-3.11746	1	1	0.00111732	895	20217	328572	Ep300
GO:0003937	IMP cyclohydrolase activity	0.0442697	-3.11746	1	1	0.00111732	895	20217	108147	Atic
GO:0070524	11-beta-hydroxysteroid dehydrogenase (NADP+) activity	0.0442697	-3.11746	1	1	0.00111732	895	20217	15483	Hsd11b1
GO:0004643	phosphoribosylaminoimidazolecarboxamide formyltransferase activity	0.0442697	-3.11746	1	1	0.00111732	895	20217	108147	Atic
GO:0019964	interferon-gamma binding	0.0442697	-3.11746	1	1	0.00111732	895	20217	226541	Klhl20
GO:0034038	deoxyhypusine synthase activity	0.0442697	-3.11746	1	1	0.00111732	895	20217	330817	Dhps
GO:0070818	protoporphyrinogen oxidase activity	0.0442697	-3.11746	1	1	0.00111732	895	20217	19044	Ppox
GO:0016170	interleukin-15 receptor binding	0.0442697	-3.11746	1	1	0.00111732	895	20217	20963	Syk
GO:0046538	2,3-bisphosphoglycerate-dependent phosphoglycerate mutase activity	0.0442697	-3.11746	1	1	0.00111732	895	20217	56012	Pgam2
GO:0061712	tRNA (N(6)-L-threonylcarbamoyladenosine(37)-C(2))-methylthiotransferase	0.0442697	-3.11746	1	1	0.00111732	895	20217	68916	Cdkal1
GO:0047915	ganglioside galactosyltransferase activity	0.0442697	-3.11746	1	1	0.00111732	895	20217	54218	B3galt4
GO:1990760	osmolarity-sensing cation channel activity	0.0442697	-3.11746	1	1	0.00111732	895	20217	277328	Trpa1
GO:0008488	gamma-glutamyl carboxylase activity	0.0442697	-3.11746	1	1	0.00111732	895	20217	56316	Ggcx
GO:0070191	methionine-R-sulfoxide reductase activity	0.0442697	-3.11746	1	1	0.00111732	895	20217	27361	Msrb1
GO:0016412	serine O-acyltransferase activity	0.0442697	-3.11746	1	1	0.00111732	895	20217	234155	Mboat4
GO:0052725	inositol-1,3,4-trisphosphate 6-kinase activity	0.0442697	-3.11746	1	1	0.00111732	895	20217	217837	Itpk1
GO:0032841	calcitonin binding	0.0442697	-3.11746	1	1	0.00111732	895	20217	12311	Calcr
GO:0072571	mono-ADP-D-ribose binding	0.0442697	-3.11746	1	1	0.00111732	895	20217	28240	Trpm2
GO:0051750	delta3,5-delta2,4-dienoyl-CoA isomerase activity	0.0442697	-3.11746	1	1	0.00111732	895	20217	51798	Ech1
GO:0050571	1,5-anhydro-D-fructose reductase activity	0.0442697	-3.11746	1	1	0.00111732	895	20217	56043	Akr1e1
GO:0033797	selenate reductase activity	0.0442697	-3.11746	1	1	0.00111732	895	20217	50493	Txnrd1
GO:0098680	template-free RNA nucleotidyltransferase	0.0442697	-3.11746	1	1	0.00111732	895	20217	21752	Tert
GO:0140069	histone butyryltransferase activity	0.0442697	-3.11746	1	1	0.00111732	895	20217	328572	Ep300
GO:0047718	indanol dehydrogenase activity	0.0442697	-3.11746	1	1	0.00111732	895	20217	14187	Akr1b8
GO:0004336	galactosylceramidase activity	0.0442697	-3.11746	1	1	0.00111732	895	20217	14420	Galc
GO:0016794	diphosphoric monoester hydrolase activity	0.0442697	-3.11746	1	1	0.00111732	895	20217	68695	Hddc3
GO:0004925	prolactin receptor activity	0.0442697	-3.11746	1	1	0.00111732	895	20217	19116	Prlr
GO:0099142	intracellularly ATP-gated ion channel activity	0.0442697	-3.11746	1	1	0.00111732	895	20217	12638	Cftr
GO:0090409	malonyl-CoA synthetase activity	0.0442697	-3.11746	1	1	0.00111732	895	20217	257633	Acsf3
GO:0016517	interleukin-12 receptor activity	0.0442697	-3.11746	1	1	0.00111732	895	20217	16161	Il12rb1
GO:0003721	telomerase RNA reverse transcriptase activity	0.0442697	-3.11746	1	1	0.00111732	895	20217	21752	Tert
GO:0008893	guanosine-3',5'-bis(diphosphate) 3'-diphosphatase activity	0.0442697	-3.11746	1	1	0.00111732	895	20217	68695	Hddc3
GO:0047402	protein-glucosylgalactosylhydroxylysine glucosidase activity	0.0442697	-3.11746	1	1	0.00111732	895	20217	212974	Pgghg
GO:0004326	tetrahydrofolylpolyglutamate synthase activity	0.0442697	-3.11746	1	1	0.00111732	895	20217	14287	Fpgs
GO:0051401	CH domain binding	0.0442697	-3.11746	1	1	0.00111732	895	20217	68678	Smtnl1
GO:0010859	calcium-dependent cysteine-type endopeptidase inhibitor activity	0.0442697	-3.11746	1	1	0.00111732	895	20217	12380	Cast
GO:0070694	deoxyribonucleoside 5'-monophosphate N-glycosidase activity	0.0442697	-3.11746	1	1	0.00111732	895	20217	381101	Dnph1
GO:0140065	peptide butyryltransferase activity	0.0442697	-3.11746	1	1	0.00111732	895	20217	328572	Ep300
GO:0035598	N6-threonylcarbomyladenosine methylthiotransferase activity	0.0442697	-3.11746	1	1	0.00111732	895	20217	68916	Cdkal1
GO:0003919	FMN adenylyltransferase activity	0.0442697	-3.11746	1	1	0.00111732	895	20217	319945	Flad1
GO:0106138	Sec61 translocon complex binding	0.0442697	-3.11746	1	1	0.00111732	895	20217	12638	Cftr
GO:0003968	RNA-directed 5'-3' RNA polymerase activity	0.0442697	-3.11746	1	1	0.00111732	895	20217	21752	Tert
GO:0019150	D-ribulokinase activity	0.0442697	-3.11746	1	1	0.00111732	895	20217	75578	Fggy
GO:0035597	N6-isopentenyladenosine methylthiotransferase activity	0.0442697	-3.11746	1	1	0.00111732	895	20217	66971	Cdk5rap1
GO:0005260	intracellularly ATP-gated chloride channel activity	0.0442697	-3.11746	1	1	0.00111732	895	20217	12638	Cftr
GO:0042947	glucoside transmembrane transporter activity	0.0442697	-3.11746	1	1	0.00111732	895	20217	19729	Slc50a1
GO:0047325	inositol tetrakisphosphate 1-kinase activity	0.0442697	-3.11746	1	1	0.00111732	895	20217	217837	Itpk1
GO:0003842	1-pyrroline-5-carboxylate dehydrogenase activity	0.0442697	-3.11746	1	1	0.00111732	895	20217	212647	Aldh4a1
GO:0034041	ATPase-coupled sterol transmembrane transporter activity	0.0442697	-3.11746	1	1	0.00111732	895	20217	11307	Abcg1
GO:0004498	calcidiol 1-monooxygenase activity	0.0442697	-3.11746	1	1	0.00111732	895	20217	13115	Cyp27b1
GO:0018738	S-formylglutathione hydrolase activity	0.0442697	-3.11746	1	1	0.00111732	895	20217	13885	Esd
GO:0035804	structural constituent of egg coat	0.0442697	-3.11746	1	1	0.00111732	895	20217	22788	Zp3
GO:0086041	voltage-gated potassium channel activity involved in SA node cell action potential depolarization	0.0442697	-3.11746	1	1	0.00111732	895	20217	330953	Hcn4
GO:0004034	aldose 1-epimerase activity	0.0442697	-3.11746	1	1	0.00111732	895	20217	319625	Galm
GO:0004729	oxygen-dependent protoporphyrinogen oxidase activity	0.0442697	-3.11746	1	1	0.00111732	895	20217	19044	Ppox
GO:0016497	substance K receptor activity	0.0442697	-3.11746	1	1	0.00111732	895	20217	21337	Tacr2
GO:0005010	insulin-like growth factor-activated receptor activity	0.0442697	-3.11746	1	1	0.00111732	895	20217	16001	Igf1r
GO:0047840	dCTP diphosphatase activity	0.0442697	-3.11746	1	1	0.00111732	895	20217	66422	Dctpp1
GO:0008700	4-hydroxy-2-oxoglutarate aldolase activity	0.0442697	-3.11746	1	1	0.00111732	895	20217	67432	Hoga1
GO:0008513	secondary active organic cation transmembrane transporter activity	0.0442697	-3.11746	1	1	0.00111732	895	20217	20517	Slc22a1
GO:0036393	thiocyanate peroxidase activity	0.0442697	-3.11746	1	1	0.00111732	895	20217	76113	Lpo
GO:0033678	5'-3' DNA/RNA helicase activity	0.0442697	-3.11746	1	1	0.00111732	895	20217	208084	Pif1
GO:0017129	triglyceride binding	0.0442697	-3.11746	1	1	0.00111732	895	20217	16956	Lpl
GO:0050113	inositol oxygenase activity	0.0442697	-3.11746	1	1	0.00111732	895	20217	56727	Miox
GO:0042562	hormone binding	0.045446	-3.09123	106	9	0.0100559	895	20217	1.14381e+45	Chrna4,Calcr,Igf1r,Mc1r,Oxtr,Abhd2,Prlr,Chrnb1,Gipr
GO:0019855	calcium channel inhibitor activity	0.0458947	-3.08141	8	2	0.00223464	895	20217	7545420907	Phpt1,Stx1a
GO:0016742	hydroxymethyl-, formyl- and related transferase activity	0.0458947	-3.08141	8	2	0.00223464	895	20217	108147216188	Atic,Aldh1l2
GO:0035639	purine ribonucleoside triphosphate binding	0.0459022	-3.08124	1707	90	0.100559	895	20217	22637,22153,14287,16573,106393,76858,83564,71481,11305,210146,67042,56495,18754,18682,17289,74044,74734,246177,68708,58231,13495,12568,244141,103988,19331,67755,246727,21355,16001,208084,213326,26448,107932,11307,217837,269614,268973,231326,215951,317758,22142,19106,12638,12236,67487,211770,20963,231646,319945,70661,18749,18752,18720,14158,54130,13006,14919,21754,70359,17884,18647,14635,14191,105…	Zap70,Tubb4a,Fpgs,Kif5b,Srl,Nlrp14,Nlrp4c,Alpk1,Abca2,Irgq,Ift27,Asna1,Prkce,Phkg1,Mertk,Ttf2,Rhoh,Myo1g,Rabl2,Stk4,Drg2,Cdk5,Nars2,Gck,Rab19,Ddx47,Oas3,Tap2,Igf1r,Pif1,Scyl2,Mok,Chd4,Abcg1,Itpk1,Pank4,Nlrc4,Aasdh,Afg1l,Gimap9,Tuba1a,Eif2ak2,Cftr,Bub1b,Dhx40,Trib1,Syk,Myo1h,Flad1,Sik3,Prkacb,Prkcg,Pip5k1a,Fer,Actr1a,Smc3,Gucy2e,Tesk1,Gtpbp3,Myh4,Cdk14,Galk1,Fgr,Iars,Rap2b,Rps6kl1,Csnk1g3,Abca4,Ra…
GO:0017076	purine nucleotide binding	0.0466336	-3.06543	1792	94	0.105028	895	20217	244141,12568,67755,19331,103988,16001,21355,246727,208084,11307,107932,269614,217837,213326,26448,215951,268973,231326,317758,22142,19106,12638,106393,223920,22637,22153,14287,16573,83564,71481,76858,56495,11305,67042,210146,18682,17289,18754,74734,246177,74044,13495,15378,68708,58231,11304,70425,270192,22151,238323,74012,19364,12567,26395,230753,117229,257633,18761,244059,12322,12495,56437,67286…	Nars2,Cdk5,Ddx47,Rab19,Gck,Igf1r,Tap2,Oas3,Pif1,Abcg1,Chd4,Pank4,Itpk1,Scyl2,Mok,Afg1l,Nlrc4,Aasdh,Gimap9,Tuba1a,Eif2ak2,Cftr,Srl,Soat2,Zap70,Tubb4a,Fpgs,Kif5b,Nlrp4c,Alpk1,Nlrp14,Asna1,Abca2,Ift27,Irgq,Phkg1,Mertk,Prkce,Rhoh,Myo1g,Ttf2,Drg2,Hnf4a,Rabl2,Stk4,Abca4,Csnk1g3,Rab6b,Tubb2a,Rps6kl1,Rap2b,Rad51d,Cdk4,Map2k1,Thrap3,Stk33,Acsf3,Prkcq,Chd2,Camk2a,Entpd1,Rrad,Ift22,Palm3,Bag2,Atp2a1,Ddr1,Sb…
GO:0004715	non-membrane spanning protein tyrosine kinase activity	0.0476854	-3.04313	45	5	0.00558659	895	20217	2.26372e+24	Zap70,Syk,Fer,Eif2ak2,Fgr
GO:0005044	scavenger receptor activity	0.0476854	-3.04313	45	5	0.00558659	895	20217	1.09267e+28	Ssc4d,Stab1,Tmprss13,Lgals3bp,Enpp3
GO:0008188	neuropeptide receptor activity	0.0476854	-3.04313	45	5	0.00558659	895	20217	1.82176e+24	Ntsr2,Prokr1,Tacr2,Ltb4r2,Tacr3
GO:0016798	hydrolase activity, acting on glycosyl bonds	0.0486346	-3.02342	124	10	0.0111732	895	20217	1.82942e+54	Ogg1,Pgghg,Galc,Acer1,Dnph1,Asah2,Cemip,Neil1,Neu4,Macrod1
GO:0015106	bicarbonate transmembrane transporter activity	0.0493775	-3.00826	19	3	0.00335196	895	20217	1263859033320710	Cftr,Slc4a8,Slc26a9
GO:0044877	protein-containing complex binding	0.0494213	-3.00737	1236	67	0.0748603	895	20217	12567,56431,71956,67425,63830,228140,22402,81877,243725,22437,13039,328572,121021,22329,12305,11501,14680,17754,15894,20963,74016,75870,16404,68969,21937,22371,63985,74370,13006,16777,17974,19283,27428,68040,13162,14783,14191,17884,66971,12374,16001,74043,214685,71745,21892,16475,17075,12638,235431,14366,94176,218772,71955,192187,16421,12296,16956,22428,66897,241639,68810,270035,12632,64009,17387…	Cdk4,Dstn,Rnf135,Eps8l1,Kcnq1ot1,Tnks1bp1,Ccn4,Tnxb,Ppp1r9a,Xirp1,Ctsl,Ep300,Cspg4,Vcam1,Ddr1,Adam8,Gnal,Map1a,Icam1,Syk,Phf19,Tcam1,Itga7,Eif1b,Tnfrsf1a,Vwf,Gmfb,Rptor,Smc3,Lamb1,Nck2,Ptprz1,Shroom3,Zfp593,Slc6a3,Grb10,Fgr,Myh4,Cdk5rap1,Casr,Igf1r,Pex26,Chadl,Cul2,Tll1,Ajuba,Epcam,Cftr,Coro2b,Fzd4,Dock2,Rarb,Ist1,Stab1,Itgb7,Cacnb2,Lpl,Dctn6,Naa16,Fermt1,Nexn,Letm2,Cfl2,Syne1,Mmp14,Ttc26,Itga1
GO:0030332	cyclin binding	0.0513363	-2.96936	32	4	0.00446927	895	20217	1.65431e+19	Mdfic,Cdk4,Cul3,Cdk14
GO:0032555	purine ribonucleotide binding	0.0516276	-2.9637	1780	93	0.103911	895	20217	246177,74734,74044,13495,58231,15378,68708,223920,106393,22153,22637,14287,16573,71481,83564,76858,56495,11305,210146,67042,18682,17289,18754,11307,107932,217837,269614,213326,26448,215951,268973,231326,22142,317758,19106,12638,244141,12568,67755,103988,19331,16001,21355,246727,208084,13006,330953,70359,14919,21754,18647,14635,105148,14191,17884,20963,231646,67487,12236,211770,18749,319945,70661,…	Myo1g,Rhoh,Ttf2,Drg2,Stk4,Hnf4a,Rabl2,Soat2,Srl,Tubb4a,Zap70,Fpgs,Kif5b,Alpk1,Nlrp4c,Nlrp14,Asna1,Abca2,Irgq,Ift27,Phkg1,Mertk,Prkce,Abcg1,Chd4,Itpk1,Pank4,Scyl2,Mok,Afg1l,Nlrc4,Aasdh,Tuba1a,Gimap9,Eif2ak2,Cftr,Nars2,Cdk5,Ddx47,Gck,Rab19,Igf1r,Tap2,Oas3,Pif1,Smc3,Hcn4,Gtpbp3,Gucy2e,Tesk1,Cdk14,Galk1,Iars,Fgr,Myh4,Syk,Myo1h,Dhx40,Bub1b,Trib1,Prkacb,Flad1,Sik3,Fer,Actr1a,Prkcg,Pip5k1a,Entpd1,Ift22,…
GO:0051879	Hsp90 protein binding	0.0516336	-2.96358	46	5	0.00558659	895	20217	2.17012e+25	Unc45b,Ppef2,Ppid,Hdac8,Cdk5
GO:0022843	voltage-gated cation channel activity	0.0529931	-2.93759	143	11	0.0122905	895	20217	1.65382e+59	Kcns1,Kcnab3,Kcnd3,Cdk5,Cacng5,Kcng2,Hcn4,Trpa1,Kcnd1,Cacnb2,Kcng1
GO:0043274	phospholipase binding	0.0562416	-2.8781	20	3	0.00335196	895	20217	118561877918039	Arhgap6,Pla2r1,Nefl
GO:0032794	GTPase activating protein binding	0.0562416	-2.8781	20	3	0.00335196	895	20217	6669112322235610	Gapvd1,Camk2a,Plxnb1
GO:0005248	voltage-gated sodium channel activity	0.0562416	-2.8781	20	3	0.00335196	895	20217	7.28211e+16	Scn2b,Scn4a,Hcn4
GO:0004602	glutathione peroxidase activity	0.0562416	-2.8781	20	3	0.00335196	895	20217	683121169014778	Gstm7,Alox5ap,Gpx3
GO:0034061	DNA polymerase activity	0.0564524	-2.87436	33	4	0.00446927	895	20217	5.41252e+19	Polm,Pole2,Tert,Pold3
GO:0005217	intracellular ligand-gated ion channel activity	0.0564524	-2.87436	33	4	0.00446927	895	20217	2.77328e+21	Trpa1,Trpm2,Cftr,Hcn4
GO:0016818	hydrolase activity, acting on acid anhydrides, in phosphorus-containing anhydrides	0.0565073	-2.87339	797	45	0.0502793	895	20217	242253,74044,246177,66204,109275,74734,68708,17884,13495,70359,16573,66422,22153,67487,209558,231646,67042,11305,56495,75563,14885,215951,67286,72726,56437,28240,12495,107932,11307,12638,14680,236573,22142,214254,19331,67755,19364,74012,270192,22151,11304,53895,244059,208084,21355	Wdr63,Ttf2,Myo1g,Acyp1,Actr5,Rhoh,Rabl2,Myh4,Drg2,Gtpbp3,Kif5b,Dctpp1,Tubb4a,Dhx40,Enpp3,Myo1h,Ift27,Abca2,Asna1,Dnali1,Gtf2h4,Afg1l,Ift22,Tbcc,Rrad,Trpm2,Entpd1,Chd4,Abcg1,Cftr,Gnal,Gbp9,Tuba1a,Nudt15,Rab19,Ddx47,Rad51d,Rap2b,Rab6b,Tubb2a,Abca4,Clpp,Chd2,Pif1,Tap2
GO:0016817	hydrolase activity, acting on acid anhydrides	0.0565073	-2.87339	797	45	0.0502793	895	20217	21355,208084,244059,53895,11304,22151,270192,74012,19364,67755,19331,214254,22142,236573,14680,12638,11307,107932,12495,28240,72726,67286,56437,215951,14885,75563,56495,11305,67042,231646,209558,67487,22153,16573,66422,70359,13495,68708,17884,66204,109275,74734,246177,74044,242253	Tap2,Pif1,Chd2,Clpp,Abca4,Tubb2a,Rab6b,Rap2b,Rad51d,Ddx47,Rab19,Nudt15,Tuba1a,Gbp9,Gnal,Cftr,Abcg1,Chd4,Entpd1,Trpm2,Tbcc,Ift22,Rrad,Afg1l,Gtf2h4,Dnali1,Asna1,Abca2,Ift27,Myo1h,Enpp3,Dhx40,Tubb4a,Kif5b,Dctpp1,Gtpbp3,Drg2,Rabl2,Myh4,Acyp1,Actr5,Rhoh,Myo1g,Ttf2,Wdr63
GO:0009931	calcium-dependent protein serine/threonine kinase activity	0.0573094	-2.85929	9	2	0.00223464	895	20217	1232218752	Camk2a,Prkcg
GO:0008504	monoamine transmembrane transporter activity	0.0573094	-2.85929	9	2	0.00223464	895	20217	2051713162	Slc22a1,Slc6a3
GO:0048531	beta-1,3-galactosyltransferase activity	0.0573094	-2.85929	9	2	0.00223464	895	20217	9419254218	C1galt1,B3galt4
GO:0050544	arachidonic acid binding	0.0573094	-2.85929	9	2	0.00223464	895	20217	1169015378	Alox5ap,Hnf4a
GO:0008093	cytoskeletal adaptor activity	0.0573094	-2.85929	9	2	0.00223464	895	20217	1775454130	Map1a,Actr1a
GO:0016634	oxidoreductase activity, acting on the CH-CH group of donors, oxygen as acceptor	0.0573094	-2.85929	9	2	0.00223464	895	20217	23792619044	Rsad1,Ppox
GO:0002020	protease binding	0.0574563	-2.85673	145	11	0.0122905	895	20217	1.31622e+55	Slc6a3,Tnfrsf1a,Vwf,March6,Bdkrb2,Cast,Bcl2l10,Aldoa,Trip4,Nol3,Rnf139
GO:0005200	structural constituent of cytoskeleton	0.0595326	-2.82123	63	6	0.00670391	895	20217	1.80392e+30	Nefl,Crocc,Krt71,Tubb4a,Tuba1a,Tubb2a
GO:0032553	ribonucleotide binding	0.0615806	-2.78741	1796	93	0.103911	895	20217	74337,56437,67286,12305,11937,12495,434341,14680,381836,26417,236573,12567,19364,230753,26395,270192,22151,70425,11304,74012,238323,18761,244059,257633,12322,117229,330953,13006,14191,105148,18647,14635,17884,70359,21754,14919,18749,70661,319945,231646,20963,211770,12236,67487,14158,54130,18752,18720,215951,231326,268973,269614,217837,11307,107932,26448,213326,12638,19106,317758,22142,67755,10398…	Palm3,Rrad,Ift22,Ddr1,Atp2a1,Entpd1,Nlrc5,Gnal,Sbk2,Mapk3,Gbp9,Cdk4,Rad51d,Thrap3,Map2k1,Rab6b,Tubb2a,Csnk1g3,Abca4,Rap2b,Rps6kl1,Prkcq,Chd2,Acsf3,Camk2a,Stk33,Hcn4,Smc3,Fgr,Iars,Cdk14,Galk1,Myh4,Gtpbp3,Tesk1,Gucy2e,Prkacb,Sik3,Flad1,Myo1h,Syk,Trib1,Bub1b,Dhx40,Fer,Actr1a,Prkcg,Pip5k1a,Afg1l,Aasdh,Nlrc4,Pank4,Itpk1,Abcg1,Chd4,Mok,Scyl2,Cftr,Eif2ak2,Gimap9,Tuba1a,Ddx47,Gck,Rab19,Nars2,Cdk5,Pif1,Ta…
GO:0019200	carbohydrate kinase activity	0.0635316	-2.75622	21	3	0.00335196	895	20217	7557814635103980	Fggy,Galk1,Gck
GO:0090482	vitamin transmembrane transporter activity	0.0635316	-2.75622	21	3	0.00335196	895	20217	807212052220525	Slc19a3,Slc23a1,Slc2a1
GO:0046943	carboxylic acid transmembrane transporter activity	0.0646061	-2.73945	148	11	0.0122905	895	20217	2.73768e+58	Slc25a10,Slc10a6,Slc6a1,Slc26a9,Slc23a1,Slc38a5,Slc6a13,Slc1a3,Slc19a3,Slc16a13,Slc16a5
GO:0005342	organic acid transmembrane transporter activity	0.0646061	-2.73945	148	11	0.0122905	895	20217	8.07212e+58	Slc19a3,Slc1a3,Slc6a13,Slc38a5,Slc16a13,Slc16a5,Slc25a10,Slc26a9,Slc6a1,Slc10a6,Slc23a1
GO:0016772	transferase activity, transferring phosphorus-containing groups	0.0656966	-2.72271	908	50	0.0558659	895	20217	70425,67967,238323,12445,12568,12567,103988,26395,18974,117229,16001,246727,17451,74645,18761,12322,12449,269614,217837,213326,26448,14885,12305,381836,26417,19106,20963,75578,22637,12236,211770,71481,18749,70661,319945,14158,18720,18752,18682,17289,18754,66420,21752,14919,21754,14635,18647,14191,54125,58231	Csnk1g3,Pold3,Rps6kl1,Ccnd3,Cdk5,Cdk4,Gck,Map2k1,Pole2,Stk33,Igf1r,Oas3,Mos,Tent5c,Prkcq,Camk2a,Ccnf,Pank4,Itpk1,Scyl2,Mok,Gtf2h4,Ddr1,Sbk2,Mapk3,Eif2ak2,Syk,Fggy,Zap70,Bub1b,Trib1,Alpk1,Prkacb,Sik3,Flad1,Fer,Pip5k1a,Prkcg,Phkg1,Mertk,Prkce,Polr2e,Tert,Gucy2e,Tesk1,Galk1,Cdk14,Fgr,Polm,Stk4
GO:0046914	transition metal ion binding	0.0668222	-2.70572	950	52	0.0581006	895	20217	75841,56404,381678,30049,21892,16949,72774,58522,75062,27390,19023,328572,27361,216343,338364,26380,11501,13115,93721,11628,12352,66597,223455,94091,78244,330627,17450,18432,54447,74044,56727,11847,15378,244551,12350,17387,19720,68040,73754,20922,218772,209558,112407,76467,71872,107895,77371,75965,50493,380669,18752,23942	Rnf139,Trip4,Zcwpw1,Scd3,Tll1,Loxl1,Neil1,Trim54,Sf3a3,Mmel1,Ppef2,Ep300,Msrb1,Tph2,Trim65,Esrrb,Adam8,Cyp27b1,Cpn1,Aicda,Car5a,Trim13,March6,Trim11,Dnajc21,Trim66,Morc1,Mybbp1a,Asah2,Ttf2,Miox,Arg2,Hnf4a,Nanos3,Car3,Mmp14,Trim27,Zfp593,Thap1,Supt4a,Rarb,Enpp3,Egln3,Msrb2,Aox4,Mgat5,Sec24a,Zdhhc20,Txnrd1,Lin28b,Prkcg,Mta2
GO:0005041	low-density lipoprotein particle receptor activity	0.0695835	-2.66523	10	2	0.00223464	895	20217	94217192187	Lrp1b,Stab1
GO:0019869	chloride channel inhibitor activity	0.0695835	-2.66523	10	2	0.00223464	895	20217	2090712638	Stx1a,Cftr
GO:0016868	intramolecular transferase activity, phosphotransferases	0.0695835	-2.66523	10	2	0.00223464	895	20217	2985856012	Pmm1,Pgam2
GO:0050543	icosatetraenoic acid binding	0.0695835	-2.66523	10	2	0.00223464	895	20217	1169015378	Alox5ap,Hnf4a
GO:0050542	icosanoid binding	0.0695835	-2.66523	10	2	0.00223464	895	20217	1169015378	Alox5ap,Hnf4a
GO:0010857	calcium-dependent protein kinase activity	0.0695835	-2.66523	10	2	0.00223464	895	20217	1875212322	Prkcg,Camk2a
GO:0015378	sodium:chloride symporter activity	0.0695835	-2.66523	10	2	0.00223464	895	20217	1316220517	Slc6a3,Slc22a1
GO:0033204	ribonuclease P RNA binding	0.0695835	-2.66523	10	2	0.00223464	895	20217	5436466161	Rpp30,Pop4
GO:0005102	signaling receptor binding	0.0696628	-2.66409	1660	86	0.0960894	895	20217	26554,218772,94176,16161,72029,13590,18754,16421,260299,16956,27965,116903,240095,15378,109700,64009,17387,22051,68312,12374,16768,13636,12568,57266,21808,14459,14479,20401,20347,16001,21355,22788,56404,213326,24071,18791,16842,75870,14963,20963,15894,14165,17754,63985,12062,11604,22371,93835,51798,18600,14158,16404,19283,16325,15216,237754,235636,16777,22423,209039,15235,21809,14191,14783,26378,…	Cul3,Rarb,Dock2,Il12rb1,Cnpy3,Lefty1,Prkce,Itgb7,Cadm4,Lpl,Spg21,Calcb,H2-M5,Hnf4a,Itga1,Syne1,Mmp14,Trip6,Gstm7,Casr,Lag3,Efna1,Cdk5,Cxcl14,Tgfb2,Gast,Usp15,Sh3bp1,Sema3b,Igf1r,Tap2,Zp3,Trip4,Scyl2,Synj2bp,Plat,Lef1,Tcam1,H2-Bl,Syk,Icam1,Fgf10,Map1a,Gmfb,Bdkrb2,Agrp,Vwf,Amn,Ech1,Padi2,Fer,Itga7,Ptprz1,Inhbc,Hfe,Btnl9,Rtp3,Lamb1,Wnt8b,Tns2,Mst1,Tgfb3,Fgr,Grb10,Decr2,Ets2,Slc6a3,Fgf15,Dkkl1,Insl6,…
GO:0097367	carbohydrate derivative binding	0.0707593	-2.64847	2106	107	0.119553	895	20217	14158,54130,18720,18752,20963,14165,231646,12236,67487,66422,211770,18749,70661,319945,51811,70359,14919,21754,14635,18647,14191,105148,17884,13006,16777,330953,22402,192199,117229,81877,257633,244059,18761,12322,12814,70425,11304,270192,22151,238323,74012,19364,12567,26395,230753,26417,381836,236573,14680,434341,12495,28240,67286,56437,74337,12305,11937,56495,11305,210146,67042,12831,18682,17289…	Fer,Actr1a,Pip5k1a,Prkcg,Syk,Fgf10,Myo1h,Bub1b,Dhx40,Dctpp1,Trib1,Prkacb,Sik3,Flad1,Clec4f,Gtpbp3,Gucy2e,Tesk1,Galk1,Cdk14,Fgr,Iars,Myh4,Smc3,Lamb1,Hcn4,Ccn4,Rspo1,Stk33,Tnxb,Acsf3,Chd2,Prkcq,Camk2a,Col11a1,Csnk1g3,Abca4,Rab6b,Tubb2a,Rps6kl1,Rap2b,Rad51d,Cdk4,Map2k1,Thrap3,Mapk3,Sbk2,Gbp9,Gnal,Nlrc5,Entpd1,Trpm2,Ift22,Rrad,Palm3,Ddr1,Atp2a1,Asna1,Abca2,Irgq,Ift27,Col5a1,Phkg1,Mertk,Prkce,Srl,Soat…
GO:0004713	protein tyrosine kinase activity	0.0711941	-2.64235	133	10	0.0111732	895	20217	1.60011e+49	Igf1r,Fer,Tesk1,Fgr,Mertk,Eif2ak2,Syk,Zap70,Ddr1,Map2k1
GO:0016799	hydrolase activity, hydrolyzing N-glycosyl compounds	0.071233	-2.6418	22	3	0.00335196	895	20217	1829472774381100	Ogg1,Neil1,Dnph1
GO:0008483	transaminase activity	0.071233	-2.6418	22	3	0.00335196	895	20217	1203643443776280	Bcat2,Amt,Gpt
GO:0140103	catalytic activity, acting on a glycoprotein	0.071233	-2.6418	22	3	0.00335196	895	20217	1078957229794190	Mgat5,B3gnt3,C1galt1
GO:0015464	acetylcholine receptor activity	0.071233	-2.6418	22	3	0.00335196	895	20217	114431143812672	Chrnb1,Chrna4,Chrm4
GO:0022829	wide pore channel activity	0.071233	-2.6418	22	3	0.00335196	895	20217	1461664137614620	Gja8,Tomm40l,Gjb4
GO:0015108	chloride transmembrane transporter activity	0.0721897	-2.62846	99	8	0.00893855	895	20217	6.94541e+41	Clic3,Cftr,Best3,Gabrr1,Slc6a3,Slc26a9,Slc22a1,Slc12a9
GO:0005310	dicarboxylic acid transmembrane transporter activity	0.0733667	-2.61228	36	4	0.00446927	895	20217	2.73762e+20	Slc25a10,Slc1a3,Slc19a3,Slc26a9
GO:0008378	galactosyltransferase activity	0.0733667	-2.61228	36	4	0.00446927	895	20217	7.22975e+19	B3gnt3,B3galt4,B4galt3,C1galt1
GO:0008028	monocarboxylic acid transmembrane transporter activity	0.074146	-2.60172	51	5	0.00558659	895	20217	1.44127e+26	Slc6a13,Slc16a13,Slc16a5,Slc6a1,Slc10a6
GO:0017046	peptide hormone binding	0.074146	-2.60172	51	5	0.00558659	895	20217	1.84301e+25	Oxtr,Calcr,Igf1r,Prlr,Gipr
GO:0008236	serine-type peptidase activity	0.0743495	-2.59898	206	14	0.0156425	895	20217	1.34832e+75	Dpp6,Mst1,Pamr1,Klk11,Tmprss13,Tmprss9,Prss41,Clpp,Prss42,Prcp,Plat,Cela1,C1rl,Tpp1
GO:0016853	isomerase activity	0.0750034	-2.59022	152	11	0.0122905	895	20217	2.17838e+56	Itpk1,Fkbp11,Pgam2,Ppil1,Galm,Top3b,Pmm1,Ech1,Hpgds,Ppid,Cftr
GO:0016462	pyrophosphatase activity	0.0753793	-2.58522	795	44	0.049162	895	20217	17884,68708,13495,70359,242253,74044,246177,74734,109275,67042,11305,56495,66422,16573,209558,67487,22153,231646,12638,14680,236573,22142,214254,75563,14885,215951,72726,67286,56437,28240,12495,11307,107932,53895,244059,208084,21355,19331,67755,19364,74012,270192,22151,11304	Myh4,Rabl2,Drg2,Gtpbp3,Wdr63,Ttf2,Myo1g,Rhoh,Actr5,Ift27,Abca2,Asna1,Dctpp1,Kif5b,Enpp3,Dhx40,Tubb4a,Myo1h,Cftr,Gnal,Gbp9,Tuba1a,Nudt15,Dnali1,Gtf2h4,Afg1l,Tbcc,Ift22,Rrad,Trpm2,Entpd1,Abcg1,Chd4,Clpp,Chd2,Pif1,Tap2,Rab19,Ddx47,Rad51d,Rap2b,Rab6b,Tubb2a,Abca4
GO:0030554	adenyl nucleotide binding	0.0770824	-2.56288	1459	76	0.0849162	895	20217	26395,230753,12567,19364,238323,70425,11304,12322,18761,244059,257633,117229,11937,213539,12305,74337,12495,434341,381836,26417,319945,70661,18749,211770,12236,67487,231646,20963,18720,18752,54130,14158,330953,13006,17884,14191,105148,18647,14635,21754,14919,103988,67755,12568,244141,208084,246727,16001,21355,231326,268973,215951,26448,213326,269614,217837,107932,11307,12638,19106,76858,83564,714…	Map2k1,Thrap3,Cdk4,Rad51d,Rps6kl1,Csnk1g3,Abca4,Camk2a,Prkcq,Chd2,Acsf3,Stk33,Atp2a1,Bag2,Ddr1,Palm3,Entpd1,Nlrc5,Sbk2,Mapk3,Flad1,Sik3,Prkacb,Trib1,Bub1b,Dhx40,Myo1h,Syk,Pip5k1a,Prkcg,Actr1a,Fer,Hcn4,Smc3,Myh4,Fgr,Iars,Cdk14,Galk1,Tesk1,Gucy2e,Gck,Ddx47,Cdk5,Nars2,Pif1,Oas3,Igf1r,Tap2,Aasdh,Nlrc4,Afg1l,Mok,Scyl2,Pank4,Itpk1,Chd4,Abcg1,Cftr,Eif2ak2,Nlrp14,Nlrp4c,Alpk1,Fpgs,Kif5b,Zap70,Soat2,Prkce…
GO:0043168	anion binding	0.0785953	-2.54344	2674	133	0.148603	895	20217	381836,236573,434341,102607,28240,12495,67286,16449,11937,81877,18761,257633,12322,22151,270192,74012,19364,71962,14919,105148,18647,14635,17884,55938,54130,14158,18752,71872,14165,20850,18830,22142,225861,12638,19280,11307,26448,80982,268973,21355,16001,76282,208084,244882,67755,240058,19331,68312,17207,18805,68708,11690,74734,246177,16956,74044,14786,210146,67042,50493,11305,18754,68291,223920,…	Sbk2,Gbp9,Nlrc5,Snx19,Trpm2,Entpd1,Ift22,Jag1,Atp2a1,Tnxb,Prkcq,Acsf3,Camk2a,Tubb2a,Rab6b,Rap2b,Rad51d,Castor1,Gucy2e,Iars,Cdk14,Galk1,Myh4,Apom,Actr1a,Fer,Prkcg,Aox4,Fgf10,Stat5a,Pltp,Tuba1a,Snx32,Cftr,Ptprs,Abcg1,Mok,Cemip,Nlrc4,Tap2,Igf1r,Gpt,Pif1,Tnfaip8l3,Ddx47,Cpne5,Rab19,Gstm7,Mcf2l,Pld1,Rabl2,Alox5ap,Rhoh,Myo1g,Lpl,Ttf2,Grb7,Irgq,Ift27,Txnrd1,Abca2,Prkce,Mto1,Soat2,Fpgs,Kif5b,Zap70,Slc1a3…
GO:0016903	oxidoreductase activity, acting on the aldehyde or oxo group of donors	0.0791972	-2.53581	52	5	0.00558659	895	20217	7.18721e+27	Aox4,Akr1b8,Aldh4a1,Aldh1l2,Far2
GO:0016301	kinase activity	0.0797208	-2.52922	758	42	0.0469274	895	20217	18754,17289,18682,18720,18752,14158,70661,18749,71481,211770,75578,12236,22637,20963,58231,14191,18647,14635,21754,14919,12322,18761,17451,16001,117229,26395,103988,12567,12445,12568,238323,70425,19106,26417,381836,12305,14885,26448,213326,217837,269614,12449	Prkce,Mertk,Phkg1,Pip5k1a,Prkcg,Fer,Sik3,Prkacb,Alpk1,Trib1,Fggy,Bub1b,Zap70,Syk,Stk4,Fgr,Cdk14,Galk1,Tesk1,Gucy2e,Camk2a,Prkcq,Mos,Igf1r,Stk33,Map2k1,Gck,Cdk4,Ccnd3,Cdk5,Rps6kl1,Csnk1g3,Eif2ak2,Mapk3,Sbk2,Ddr1,Gtf2h4,Mok,Scyl2,Itpk1,Pank4,Ccnf
GO:0016209	antioxidant activity	0.0823781	-2.49644	85	7	0.00782123	895	20217	1.48738e+34	Gsto1,Lpo,Alox5ap,Txnrd1,Gpx3,Apom,Gstm7
GO:0005249	voltage-gated potassium channel activity	0.0823781	-2.49644	85	7	0.00782123	895	20217	1.65382e+37	Kcns1,Kcnab3,Kcnd3,Kcng1,Kcng2,Hcn4,Kcnd1
GO:0015114	phosphate ion transmembrane transporter activity	0.0826187	-2.49352	11	2	0.00223464	895	20217	2737620531	Slc25a10,Slc34a2
GO:0004526	ribonuclease P activity	0.0826187	-2.49352	11	2	0.00223464	895	20217	5436466161	Rpp30,Pop4
GO:0016813	hydrolase activity, acting on carbon-nitrogen (but not peptide) bonds, in linear amidines	0.0826187	-2.49352	11	2	0.00223464	895	20217	1860011847	Padi2,Arg2
GO:0008429	phosphatidylethanolamine binding	0.0826187	-2.49352	11	2	0.00223464	895	20217	18830272636	Pltp,Esyt3
GO:0015165	pyrimidine nucleotide-sugar transmembrane transporter activity	0.0826187	-2.49352	11	2	0.00223464	895	20217	242585103710	Slc35d1,Slc35e4
GO:0005160	transforming growth factor beta receptor binding	0.0844278	-2.47186	53	5	0.00558659	895	20217	1.63252e+24	Inhbc,Tgfb3,Lefty1,Usp15,Tgfb2
GO:0016409	palmitoyltransferase activity	0.0859093	-2.45446	38	4	0.00446927	895	20217	7.59651e+20	Zdhhc20,Cpt1a,Golga7b,Zdhhc23
GO:0004712	protein serine/threonine/tyrosine kinase activity	0.0859093	-2.45446	38	4	0.00446927	895	20217	2.63953e+19	Map2k1,Mapk3,Prkcg,Tesk1
GO:0032559	adenyl ribonucleotide binding	0.0861718	-2.45141	1448	75	0.0837989	895	20217	434341,26417,381836,74337,12305,11937,12495,257633,18761,244059,12322,117229,19364,12567,230753,26395,70425,11304,238323,14635,18647,14191,105148,17884,14919,21754,330953,13006,14158,54130,18720,18752,18749,319945,70661,20963,231646,12236,67487,211770,19106,12638,215951,268973,231326,11307,107932,217837,269614,213326,26448,208084,21355,16001,246727,67755,103988,244141,12568,58231,15378,246177,740…	Nlrc5,Mapk3,Sbk2,Palm3,Ddr1,Atp2a1,Entpd1,Acsf3,Prkcq,Chd2,Camk2a,Stk33,Rad51d,Cdk4,Thrap3,Map2k1,Csnk1g3,Abca4,Rps6kl1,Galk1,Cdk14,Fgr,Iars,Myh4,Gucy2e,Tesk1,Hcn4,Smc3,Fer,Actr1a,Pip5k1a,Prkcg,Prkacb,Flad1,Sik3,Syk,Myo1h,Bub1b,Dhx40,Trib1,Eif2ak2,Cftr,Afg1l,Nlrc4,Aasdh,Abcg1,Chd4,Itpk1,Pank4,Scyl2,Mok,Pif1,Tap2,Igf1r,Oas3,Ddx47,Gck,Nars2,Cdk5,Stk4,Hnf4a,Myo1g,Ttf2,Phkg1,Mertk,Prkce,Asna1,Abca2,A…
GO:0005524	ATP binding	0.0862148	-2.45091	1385	72	0.0804469	895	20217	11937,12305,74337,12495,434341,381836,26417,230753,26395,19364,12567,238323,70425,11304,12322,257633,244059,18761,117229,13006,17884,18647,14635,14191,105148,14919,21754,319945,70661,18749,67487,12236,211770,20963,231646,18720,18752,54130,14158,268973,231326,215951,213326,26448,107932,11307,217837,269614,19106,12638,103988,67755,12568,244141,208084,246727,16001,21355,74044,246177,58231,76858,8356…	Atp2a1,Ddr1,Palm3,Entpd1,Nlrc5,Sbk2,Mapk3,Thrap3,Map2k1,Rad51d,Cdk4,Rps6kl1,Csnk1g3,Abca4,Camk2a,Acsf3,Chd2,Prkcq,Stk33,Smc3,Myh4,Cdk14,Galk1,Fgr,Iars,Gucy2e,Tesk1,Flad1,Sik3,Prkacb,Dhx40,Bub1b,Trib1,Syk,Myo1h,Pip5k1a,Prkcg,Actr1a,Fer,Nlrc4,Aasdh,Afg1l,Scyl2,Mok,Chd4,Abcg1,Itpk1,Pank4,Eif2ak2,Cftr,Gck,Ddx47,Cdk5,Nars2,Pif1,Oas3,Igf1r,Tap2,Ttf2,Myo1g,Stk4,Nlrp14,Nlrp4c,Alpk1,Zap70,Fpgs,Kif5b,Prkce…
GO:0016825	hydrolase activity, acting on acid phosphorus-nitrogen bonds	0.0864213	-2.44852	211	14	0.0156425	895	20217	4.32478e+75	Tmprss9,Dpp6,Klk11,Pamr1,Mst1,Tmprss13,Prss41,Tpp1,Prss42,Clpp,Cela1,C1rl,Plat,Prcp
GO:0017171	serine hydrolase activity	0.0864213	-2.44852	211	14	0.0156425	895	20217	1.87911e+75	Plat,Cela1,C1rl,Prcp,Prss42,Clpp,Tpp1,Prss41,Tmprss13,Klk11,Pamr1,Dpp6,Mst1,Tmprss9
GO:0034736	cholesterol O-acyltransferase activity	0.0865816	-2.44667	2	1	0.00111732	895	20217	223920	Soat2
GO:0008413	8-oxo-7,8-dihydroguanosine triphosphate pyrophosphatase activity	0.0865816	-2.44667	2	1	0.00111732	895	20217	214254	Nudt15
GO:0047223	beta-1,3-galactosyl-O-glycosyl-glycoprotein beta-1,3-N-acetylglucosaminyltransferase activity	0.0865816	-2.44667	2	1	0.00111732	895	20217	72297	B3gnt3
GO:1904121	phosphatidylethanolamine transfer activity	0.0865816	-2.44667	2	1	0.00111732	895	20217	18830	Pltp
GO:0004816	asparagine-tRNA ligase activity	0.0865816	-2.44667	2	1	0.00111732	895	20217	244141	Nars2
GO:0047635	alanine-oxo-acid transaminase activity	0.0865816	-2.44667	2	1	0.00111732	895	20217	76282	Gpt
GO:0008109	N-acetyllactosaminide beta-1,6-N-acetylglucosaminyltransferase activity	0.0865816	-2.44667	2	1	0.00111732	895	20217	14538	Gcnt2
GO:0035539	8-oxo-7,8-dihydrodeoxyguanosine triphosphate pyrophosphatase activity	0.0865816	-2.44667	2	1	0.00111732	895	20217	214254	Nudt15
GO:0030613	oxidoreductase activity, acting on phosphorus or arsenic in donors	0.0865816	-2.44667	2	1	0.00111732	895	20217	14873	Gsto1
GO:0017020	myosin phosphatase regulator activity	0.0865816	-2.44667	2	1	0.00111732	895	20217	68678	Smtnl1
GO:0004822	isoleucine-tRNA ligase activity	0.0865816	-2.44667	2	1	0.00111732	895	20217	105148	Iars
GO:0045174	glutathione dehydrogenase (ascorbate) activity	0.0865816	-2.44667	2	1	0.00111732	895	20217	14873	Gsto1
GO:0045550	geranylgeranyl reductase activity	0.0865816	-2.44667	2	1	0.00111732	895	20217	14187	Akr1b8
GO:1990147	talin binding	0.0865816	-2.44667	2	1	0.00111732	895	20217	235431	Coro2b
GO:0033754	indoleamine 2,3-dioxygenase activity	0.0865816	-2.44667	2	1	0.00111732	895	20217	209176	Ido2
GO:0005334	norepinephrine:sodium symporter activity	0.0865816	-2.44667	2	1	0.00111732	895	20217	20517	Slc22a1
GO:0034040	ATPase-coupled lipid transmembrane transporter activity	0.0865816	-2.44667	2	1	0.00111732	895	20217	11307	Abcg1
GO:0051765	inositol tetrakisphosphate kinase activity	0.0865816	-2.44667	2	1	0.00111732	895	20217	217837	Itpk1
GO:0004047	aminomethyltransferase activity	0.0865816	-2.44667	2	1	0.00111732	895	20217	434437	Amt
GO:0045547	dehydrodolichyl diphosphate synthase activity	0.0865816	-2.44667	2	1	0.00111732	895	20217	67422	Dhdds
GO:0052654	L-leucine transaminase activity	0.0865816	-2.44667	2	1	0.00111732	895	20217	12036	Bcat2
GO:0003998	acylphosphatase activity	0.0865816	-2.44667	2	1	0.00111732	895	20217	66204	Acyp1
GO:0004021	L-alanine:2-oxoglutarate aminotransferase activity	0.0865816	-2.44667	2	1	0.00111732	895	20217	76282	Gpt
GO:0005461	UDP-glucuronic acid transmembrane transporter activity	0.0865816	-2.44667	2	1	0.00111732	895	20217	242585	Slc35d1
GO:0016492	G protein-coupled neurotensin receptor activity	0.0865816	-2.44667	2	1	0.00111732	895	20217	18217	Ntsr2
GO:0070890	sodium-dependent L-ascorbate transmembrane transporter activity	0.0865816	-2.44667	2	1	0.00111732	895	20217	20522	Slc23a1
GO:0097604	temperature-gated cation channel activity	0.0865816	-2.44667	2	1	0.00111732	895	20217	277328	Trpa1
GO:0001632	leukotriene B4 receptor activity	0.0865816	-2.44667	2	1	0.00111732	895	20217	57260	Ltb4r2
GO:0052656	L-isoleucine transaminase activity	0.0865816	-2.44667	2	1	0.00111732	895	20217	12036	Bcat2
GO:0004084	branched-chain-amino-acid transaminase activity	0.0865816	-2.44667	2	1	0.00111732	895	20217	12036	Bcat2
GO:0052655	L-valine transaminase activity	0.0865816	-2.44667	2	1	0.00111732	895	20217	12036	Bcat2
GO:0005277	acetylcholine transmembrane transporter activity	0.0865816	-2.44667	2	1	0.00111732	895	20217	20517	Slc22a1
GO:0036440	citrate synthase activity	0.0865816	-2.44667	2	1	0.00111732	895	20217	71832	Csl
GO:0080019	fatty-acyl-CoA reductase (alcohol-forming) activity	0.0865816	-2.44667	2	1	0.00111732	895	20217	330450	Far2
GO:0032556	pyrimidine deoxyribonucleotide binding	0.0865816	-2.44667	2	1	0.00111732	895	20217	66422	Dctpp1
GO:0002951	leukotriene-C(4) hydrolase	0.0865816	-2.44667	2	1	0.00111732	895	20217	23887	Ggt5
GO:0032028	myosin head/neck binding	0.0865816	-2.44667	2	1	0.00111732	895	20217	20907	Stx1a
GO:0005463	UDP-N-acetylgalactosamine transmembrane transporter activity	0.0865816	-2.44667	2	1	0.00111732	895	20217	242585	Slc35d1
GO:0015229	L-ascorbic acid transmembrane transporter activity	0.0865816	-2.44667	2	1	0.00111732	895	20217	20522	Slc23a1
GO:0099579	G protein-coupled neurotransmitter receptor activity involved in regulation of postsynaptic membrane potential	0.0865816	-2.44667	2	1	0.00111732	895	20217	54393	Gabbr1
GO:0090541	MIT domain binding	0.0865816	-2.44667	2	1	0.00111732	895	20217	71955	Ist1
GO:0008520	L-ascorbate:sodium symporter activity	0.0865816	-2.44667	2	1	0.00111732	895	20217	20522	Slc23a1
GO:1990439	MAP kinase serine/threonine phosphatase activity	0.0865816	-2.44667	2	1	0.00111732	895	20217	110332	Pp2d1
GO:0004053	arginase activity	0.0865816	-2.44667	2	1	0.00111732	895	20217	11847	Arg2
GO:0038062	protein tyrosine kinase collagen receptor activity	0.0865816	-2.44667	2	1	0.00111732	895	20217	12305	Ddr1
GO:0003845	11-beta-hydroxysteroid dehydrogenase [NAD(P)] activity	0.0865816	-2.44667	2	1	0.00111732	895	20217	15483	Hsd11b1
GO:0031208	POZ domain binding	0.0865816	-2.44667	2	1	0.00111732	895	20217	26554	Cul3
GO:0001785	prostaglandin J receptor activity	0.0865816	-2.44667	2	1	0.00111732	895	20217	19214	Ptgdr
GO:0008670	2,4-dienoyl-CoA reductase (NADPH) activity	0.0865816	-2.44667	2	1	0.00111732	895	20217	26378	Decr2
GO:0070774	phytoceramidase activity	0.0865816	-2.44667	2	1	0.00111732	895	20217	54447	Asah2
GO:0019978	interleukin-3 binding	0.0865816	-2.44667	2	1	0.00111732	895	20217	16188	Il3ra
GO:0004948	calcitonin receptor activity	0.0865816	-2.44667	2	1	0.00111732	895	20217	12311	Calcr
GO:0004510	tryptophan 5-monooxygenase activity	0.0865816	-2.44667	2	1	0.00111732	895	20217	216343	Tph2
GO:0004615	phosphomannomutase activity	0.0865816	-2.44667	2	1	0.00111732	895	20217	29858	Pmm1
GO:0030144	alpha-1,6-mannosylglycoprotein 6-beta-N-acetylglucosaminyltransferase activity	0.0865816	-2.44667	2	1	0.00111732	895	20217	107895	Mgat5
GO:0005185	neurohypophyseal hormone activity	0.0865816	-2.44667	2	1	0.00111732	895	20217	18429	Oxt
GO:0101006	protein histidine phosphatase activity	0.0865816	-2.44667	2	1	0.00111732	895	20217	75454	Phpt1
GO:0052735	tRNA (cytosine-3-)-methyltransferase activity	0.0865816	-2.44667	2	1	0.00111732	895	20217	52686	Mettl2
GO:0071568	UFM1 transferase activity	0.0865816	-2.44667	2	1	0.00111732	895	20217	66155	Ufc1
GO:0004912	interleukin-3 receptor activity	0.0865816	-2.44667	2	1	0.00111732	895	20217	16188	Il3ra
GO:0042019	interleukin-23 binding	0.0865816	-2.44667	2	1	0.00111732	895	20217	16161	Il12rb1
GO:0001135	RNA polymerase II transcription regulator recruiting activity	0.0865816	-2.44667	2	1	0.00111732	895	20217	75565	Sgf29
GO:0004956	prostaglandin D receptor activity	0.0865816	-2.44667	2	1	0.00111732	895	20217	19214	Ptgdr
GO:0004947	bradykinin receptor activity	0.0865816	-2.44667	2	1	0.00111732	895	20217	12062	Bdkrb2
GO:0034039	8-oxo-7,8-dihydroguanine DNA N-glycosylase activity	0.0865816	-2.44667	2	1	0.00111732	895	20217	18294	Ogg1
GO:0042020	interleukin-23 receptor activity	0.0865816	-2.44667	2	1	0.00111732	895	20217	16161	Il12rb1
GO:0070540	stearic acid binding	0.0865816	-2.44667	2	1	0.00111732	895	20217	15378	Hnf4a
GO:0072570	ADP-D-ribose binding	0.0865816	-2.44667	2	1	0.00111732	895	20217	28240	Trpm2
GO:1990698	palmitoleoyltransferase activity	0.0865816	-2.44667	2	1	0.00111732	895	20217	12894	Cpt1a
GO:0001010	RNA polymerase II sequence-specific DNA-binding transcription factor recruiting activity	0.0865816	-2.44667	2	1	0.00111732	895	20217	71950	Nanog
GO:0004051	arachidonate 5-lipoxygenase activity	0.0865816	-2.44667	2	1	0.00111732	895	20217	11690	Alox5ap
GO:0002094	polyprenyltransferase activity	0.0865816	-2.44667	2	1	0.00111732	895	20217	67422	Dhdds
GO:0046980	tapasin binding	0.0865816	-2.44667	2	1	0.00111732	895	20217	21355	Tap2
GO:0031716	calcitonin receptor binding	0.0865816	-2.44667	2	1	0.00111732	895	20217	116903	Calcb
GO:0015433	ATPase-coupled peptide antigen transmembrane transporter activity	0.0865816	-2.44667	2	1	0.00111732	895	20217	21355	Tap2
GO:0050610	methylarsonate reductase activity	0.0865816	-2.44667	2	1	0.00111732	895	20217	14873	Gsto1
GO:0000825	inositol tetrakisphosphate 6-kinase activity	0.0865816	-2.44667	2	1	0.00111732	895	20217	217837	Itpk1
GO:0016263	glycoprotein-N-acetylgalactosamine 3-beta-galactosyltransferase activity	0.0865816	-2.44667	2	1	0.00111732	895	20217	94192	C1galt1
GO:0106006	microtubule cortical anchor activity	0.0865816	-2.44667	2	1	0.00111732	895	20217	54130	Actr1a
GO:0003692	left-handed Z-DNA binding	0.0865816	-2.44667	2	1	0.00111732	895	20217	56417	Adar
GO:1901375	acetate ester transmembrane transporter activity	0.0865816	-2.44667	2	1	0.00111732	895	20217	20517	Slc22a1
GO:0099609	microtubule lateral binding	0.0865816	-2.44667	2	1	0.00111732	895	20217	16573	Kif5b
GO:0004109	coproporphyrinogen oxidase activity	0.0865816	-2.44667	2	1	0.00111732	895	20217	237926	Rsad1
GO:0030614	oxidoreductase activity, acting on phosphorus or arsenic in donors, disulfide as acceptor	0.0865816	-2.44667	2	1	0.00111732	895	20217	14873	Gsto1
GO:0004108	citrate (Si)-synthase activity	0.0865816	-2.44667	2	1	0.00111732	895	20217	71832	Csl
GO:0004698	calcium-dependent protein kinase C activity	0.0865816	-2.44667	2	1	0.00111732	895	20217	18752	Prkcg
GO:0016155	formyltetrahydrofolate dehydrogenase activity	0.0865816	-2.44667	2	1	0.00111732	895	20217	216188	Aldh1l2
GO:0004335	galactokinase activity	0.0865816	-2.44667	2	1	0.00111732	895	20217	14635	Galk1
GO:0005034	osmosensor activity	0.0865816	-2.44667	2	1	0.00111732	895	20217	277328	Trpa1
GO:0004772	sterol O-acyltransferase activity	0.0865816	-2.44667	2	1	0.00111732	895	20217	223920	Soat2
GO:1901265	nucleoside phosphate binding	0.0868746	-2.44329	2021	102	0.113966	895	20217	211770,66422,67487,12236,231646,20963,70661,319945,18749,18752,18720,14158,54130,71872,13006,56727,330953,21754,14919,70359,17884,27393,105148,14191,18647,14635,238323,74012,22151,270192,70425,11304,26395,230753,12567,19364,117229,12322,244059,18761,257633,12495,213539,12305,11937,74337,56437,67286,236573,26417,381836,15408,434341,14680,16573,14287,22153,22637,223920,106393,68291,76858,71481,8356…	Trib1,Dctpp1,Dhx40,Bub1b,Myo1h,Syk,Sik3,Flad1,Prkacb,Prkcg,Pip5k1a,Fer,Actr1a,Aox4,Smc3,Miox,Hcn4,Tesk1,Gucy2e,Gtpbp3,Myh4,Mrpl39,Iars,Fgr,Cdk14,Galk1,Rps6kl1,Rap2b,Tubb2a,Rab6b,Csnk1g3,Abca4,Map2k1,Thrap3,Cdk4,Rad51d,Stk33,Camk2a,Chd2,Prkcq,Acsf3,Entpd1,Bag2,Ddr1,Atp2a1,Palm3,Rrad,Ift22,Gbp9,Mapk3,Sbk2,Hoxb13,Nlrc5,Gnal,Kif5b,Fpgs,Tubb4a,Zap70,Soat2,Srl,Mto1,Nlrp14,Alpk1,Nlrp4c,Ift27,Irgq,Abca2,…
GO:0000166	nucleotide binding	0.0868746	-2.44329	2021	102	0.113966	895	20217	56727,13006,330953,70359,21754,14919,14191,105148,18647,14635,17884,27393,231646,20963,66422,211770,67487,12236,18749,70661,319945,54130,14158,18752,18720,71872,12495,74337,56437,67286,213539,12305,11937,381836,15408,26417,236573,434341,14680,270192,22151,70425,11304,74012,238323,12567,19364,26395,230753,117229,18761,244059,257633,12322,246177,74734,74044,13495,15378,58231,68708,68291,223920,1063…	Miox,Smc3,Hcn4,Gtpbp3,Tesk1,Gucy2e,Fgr,Iars,Cdk14,Galk1,Myh4,Mrpl39,Myo1h,Syk,Dctpp1,Trib1,Dhx40,Bub1b,Prkacb,Sik3,Flad1,Actr1a,Fer,Prkcg,Pip5k1a,Aox4,Entpd1,Palm3,Rrad,Ift22,Bag2,Ddr1,Atp2a1,Sbk2,Hoxb13,Mapk3,Gbp9,Nlrc5,Gnal,Rab6b,Tubb2a,Csnk1g3,Abca4,Rap2b,Rps6kl1,Cdk4,Rad51d,Map2k1,Thrap3,Stk33,Prkcq,Chd2,Acsf3,Camk2a,Myo1g,Rhoh,Ttf2,Drg2,Hnf4a,Stk4,Rabl2,Mto1,Soat2,Srl,Fpgs,Kif5b,Zap70,Tubb4a…
GO:0016769	transferase activity, transferring nitrogenous groups	0.0878073	-2.43261	24	3	0.00335196	895	20217	1203676282434430	Bcat2,Gpt,Amt
GO:0004674	protein serine/threonine kinase activity	0.0884284	-2.42556	443	26	0.0290503	895	20217	2.64481e+132	Mok,Gtf2h4,Tesk1,Sbk2,Mapk3,Stk4,Cdk14,Eif2ak2,Rps6kl1,Bub1b,Cdk5,Ccnd3,Syk,Csnk1g3,Sik3,Map2k1,Alpk1,Cdk4,Prkacb,Prkcg,Stk33,Camk2a,Prkce,Mos,Phkg1,Prkcq
GO:0005267	potassium channel activity	0.0884897	-2.42487	121	9	0.0100559	895	20217	2.41794e+47	Kcng1,Kcnd1,Kcnip4,Kcng2,Hcn4,Tmem38a,Kcns1,Kcnd3,Kcnab3
GO:0098631	cell adhesion mediator activity	0.0925457	-2.38005	39	4	0.00446927	895	20217	1.70757e+21	Epcam,Nexn,Vstm2l,Itga1
GO:0015144	carbohydrate transmembrane transporter activity	0.0925457	-2.38005	39	4	0.00446927	895	20217	1.97292e+19	Slc50a1,Slc23a1,Slc2a1,Slc5a1
GO:0003707	steroid hormone receptor activity	0.0954183	-2.34948	55	5	0.00558659	895	20217	1.68423e+25	Lef1,Esrrb,Rarb,Abhd2,Hnf4a
GO:0042626	ATPase-coupled transmembrane transporter activity	0.0954183	-2.34948	55	5	0.00558659	895	20217	1.26381e+24	Cftr,Abca2,Abca4,Abcg1,Tap2
GO:0016667	oxidoreductase activity, acting on a sulfur group of donors	0.0954183	-2.34948	55	5	0.00558659	895	20217	2.73618e+24	Msrb1,Msrb2,Txnrd1,Gsto1,Glrx
GO:0031994	insulin-like growth factor I binding	0.0963238	-2.34004	12	2	0.00223464	895	20217	1600116011	Igf1r,Igfbp5
GO:0004708	MAP kinase kinase activity	0.0963238	-2.34004	12	2	0.00223464	895	20217	2639526417	Map2k1,Mapk3
GO:0046624	sphingolipid transporter activity	0.0963238	-2.34004	12	2	0.00223464	895	20217	21689218830	Spns2,Pltp
GO:0039706	co-receptor binding	0.0963238	-2.34004	12	2	0.00223464	895	20217	1521650722	Hfe,Dkkl1
GO:0015373	anion:sodium symporter activity	0.0963238	-2.34004	12	2	0.00223464	895	20217	2051713162	Slc22a1,Slc6a3
GO:0051015	actin filament binding	0.0989276	-2.31337	197	13	0.0145251	895	20217	2.24372e+67	Xirp1,Myh4,Cacnb2,Ppp1r9a,Syne1,Cfl2,Shroom3,Eps8l1,Nexn,Ajuba,Fermt1,Dstn,Coro2b
GO:0120013	lipid transfer activity	0.0994176	-2.30843	40	4	0.00446927	895	20217	2.08451e+20	Star,Abcg1,Pltp,Tnfaip8l3
GO:0070011	peptidase activity, acting on L-amino acid peptides	0.104855	-2.25518	613	34	0.0379888	895	20217	7.24612e+180	Prcp,Tmprss13,Mindy3,Gm5136,Tmprss9,Otud6a,Mmp14,Psma6,Eif3h,C1rl,Ctsf,Pgc,Psmb3,Mst1,Dpp6,Nrd1,Clpp,Ctsl,Usp15,Metap2,Pamr1,Klk11,Cpn1,Prss41,Adam8,Cela1,Plat,Prss42,Tpp1,Mmel1,Jmjd7,Usp21,Tll1,Ggt5
GO:0005070	SH3/SH2 adaptor activity	0.105829	-2.24593	26	3	0.00335196	895	20217	179741478614783	Nck2,Grb7,Grb10
GO:0003887	DNA-directed DNA polymerase activity	0.105829	-2.24593	26	3	0.00335196	895	20217	189745412567967	Pole2,Polm,Pold3
GO:0015145	monosaccharide transmembrane transporter activity	0.105829	-2.24593	26	3	0.00335196	895	20217	205372052520522	Slc5a1,Slc2a1,Slc23a1
GO:0005548	phospholipid transporter activity	0.107097	-2.23402	57	5	0.00558659	895	20217	1.88302e+25	Pltp,Tnfaip8l3,Abcg1,Abca4,Stard10
GO:0042277	peptide binding	0.108692	-2.21924	296	18	0.0201117	895	20217	1.49634e+92	H2-Bl,Gipr,Fzd4,Tgfb2,Gstm7,Ppil1,Ppid,Igf1r,Tap2,Ctsl,Cemip,Prlr,Ipo4,Oxtr,Tpp1,H2-M5,Calcr,Tomm40l
GO:0019104	DNA N-glycosylase activity	0.110614	-2.20171	13	2	0.00223464	895	20217	7277418294	Neil1,Ogg1
GO:0003906	DNA-(apurinic or apyrimidinic site) endonuclease activity	0.110614	-2.20171	13	2	0.00223464	895	20217	1829472774	Ogg1,Neil1
GO:0035497	cAMP response element binding	0.110614	-2.20171	13	2	0.00223464	895	20217	7828426427	Creb3l4,Creb3l1
GO:0015651	quaternary ammonium group transmembrane transporter activity	0.110614	-2.20171	13	2	0.00223464	895	20217	10737520517	Slc25a45,Slc22a1
GO:0005523	tropomyosin binding	0.110614	-2.20171	13	2	0.00223464	895	20217	5087668678	Tmod2,Smtnl1
GO:0042301	phosphate ion binding	0.110614	-2.20171	13	2	0.00223464	895	20217	2053120850	Slc34a2,Stat5a
GO:0099626	voltage-gated calcium channel activity involved in regulation of presynaptic cytosolic calcium levels	0.110614	-2.20171	13	2	0.00223464	895	20217	1256812296	Cdk5,Cacnb2
GO:0042578	phosphoric ester hydrolase activity	0.111785	-2.19118	356	21	0.0234637	895	20217	7.54547e+111	Phpt1,Ssu72,Ptprs,Pld1,Car3,Ptpmt1,Ptprz1,Ppef2,Tns2,Ppp2r5d,Cdc25a,Plcxd3,Mtmr4,Ppm1k,Eya4,Plppr4,Gdpd1,Enpp3,Cdc25c,Hddc3,Pp2d1
GO:1901618	organic hydroxy compound transmembrane transporter activity	0.113842	-2.17294	42	4	0.00446927	895	20217	2.05171e+19	Slc22a1,Slc6a3,Slc10a6,Abcg1
GO:0016620	oxidoreductase activity, acting on the aldehyde or oxo group of donors, NAD or NADP as acceptor	0.113842	-2.17294	42	4	0.00446927	895	20217	3.3045e+22	Far2,Aldh1l2,Aldh4a1,Akr1b8
GO:0004180	carboxypeptidase activity	0.113842	-2.17294	42	4	0.00446927	895	20217	6.69609e+19	Mindy3,Cpn1,Ctsl,Prcp
GO:0042393	histone binding	0.11402	-2.17138	202	13	0.0145251	895	20217	1.68421e+69	Lef1,Ctsl,Usp15,Chd2,Ing1,Ipo7,Asf1a,Phf19,Jmjd7,Ing3,Sgf29,Npm2,Ctcfl
GO:0051020	GTPase binding	0.114335	-2.16862	517	29	0.0324022	895	20217	7.31922e+156	Xpot,Ipo7,Rasgef1a,Ric8a,Chrm4,Ipo4,Arfgef1,Evi5,Sbk2,Arhgef2,Mcf2l,Iars,Dennd3,Tiam2,Rin1,Dock2,Abr,Bcar3,Eps8l1,Map2k1,Rabgap1l,Npc1l1,Arhgef38,Fer,Dennd4b,Rasgrp3,Ppp1r9a,Gapvd1,Sh3bp1
GO:0008233	peptidase activity	0.114444	-2.16767	639	35	0.0391061	895	20217	5.63076e+185	Metap2,Klk11,Pamr1,Cpn1,Usp15,Ctsl,Clpp,Mmel1,Jmjd7,Usp21,Ggt5,Tll1,Prss41,Adam8,Tpp1,Cela1,Plat,Prss42,Tmprss9,Gm5136,Tmprss13,Mindy3,Otud6a,Prcp,Adamtsl1,Dpp6,Psmb3,Mst1,Nrd1,Psma6,Mmp14,Ctsf,Pgc,Eif3h,C1rl
GO:0015297	antiporter activity	0.114513	-2.16706	75	6	0.00670391	895	20217	3.20718e+32	Slc26a9,Slc35d1,Slc9b1,Slc25a10,Slc4a8,Slc35e4
GO:0017111	nucleoside-triphosphatase activity	0.11511	-2.16187	742	40	0.0446927	895	20217	5.64957e+209	Asna1,Ift27,Abca2,Myo1h,Kif5b,Tubb4a,Dhx40,Drg2,Rabl2,Myh4,Gtpbp3,Wdr63,Actr5,Myo1g,Rhoh,Ttf2,Chd2,Clpp,Pif1,Tap2,Ddx47,Rad51d,Rab19,Tubb2a,Rab6b,Abca4,Rap2b,Cftr,Gnal,Tuba1a,Gbp9,Afg1l,Tbcc,Ift22,Rrad,Dnali1,Gtf2h4,Chd4,Abcg1,Entpd1
GO:0016645	oxidoreductase activity, acting on the CH-NH group of donors	0.115338	-2.15989	27	3	0.00335196	895	20217	2.09027e+17	Pycr1,Aldh4a1,Aldh1l2
GO:0047485	protein N-terminus binding	0.118847	-2.12992	129	9	0.0100559	895	20217	2.23712e+44	Vwf,Tert,Glrx,Slc6a3,Stx1a,Sgf29,Map2k1,Alox5ap,Tgfb2
GO:0038024	cargo receptor activity	0.119969	-2.12053	76	6	0.00670391	895	20217	9.42171e+33	Lrp1b,Ssc4d,Stab1,Tmprss13,Enpp3,Lgals3bp
GO:0005520	insulin-like growth factor binding	0.125154	-2.07821	28	3	0.00335196	895	20217	160111600122402	Igfbp5,Igf1r,Ccn4
GO:0019707	protein-cysteine S-acyltransferase activity	0.125154	-2.07821	28	3	0.00335196	895	20217	7114633217575960	Golga7b,Zdhhc23,Zdhhc20
GO:0004033	aldo-keto reductase (NADP) activity	0.125154	-2.07821	28	3	0.00335196	895	20217	567275604314187	Miox,Akr1e1,Akr1b8
GO:0019706	protein-cysteine S-palmitoyltransferase activity	0.125154	-2.07821	28	3	0.00335196	895	20217	7596571146332170	Zdhhc20,Golga7b,Zdhhc23
GO:0016814	hydrolase activity, acting on carbon-nitrogen (but not peptide) bonds, in cyclic amidines	0.125154	-2.07821	28	3	0.00335196	895	20217	5641711628108140	Adar,Aicda,Atic
GO:0005104	fibroblast growth factor receptor binding	0.125154	-2.07821	28	3	0.00335196	895	20217	646541416514170	Fgf23,Fgf10,Fgf15
GO:0099511	voltage-gated calcium channel activity involved in regulation of cytosolic calcium levels	0.125411	-2.07616	14	2	0.00223464	895	20217	1256812296	Cdk5,Cacnb2
GO:0017110	nucleoside-diphosphatase activity	0.125411	-2.07616	14	2	0.00223464	895	20217	21425412495	Nudt15,Entpd1
GO:0015037	peptide disulfide oxidoreductase activity	0.125411	-2.07616	14	2	0.00223464	895	20217	9369214873	Glrx,Gsto1
GO:0005243	gap junction channel activity	0.125411	-2.07616	14	2	0.00223464	895	20217	1462114616	Gjb4,Gja8
GO:0017081	chloride channel regulator activity	0.125411	-2.07616	14	2	0.00223464	895	20217	1263820907	Cftr,Stx1a
GO:0016018	cyclosporin A binding	0.125411	-2.07616	14	2	0.00223464	895	20217	6773868816	Ppid,Ppil1
GO:0008134	transcription factor binding	0.125633	-2.07439	707	38	0.0424581	895	20217	7.43702e+197	Rptor,Mybbp1a,Pprc1,Hes3,Ets2,Hdac8,Rcor1,Psma6,Tert,Stk4,Hnf4a,Mdfic,Nanog,Trib1,Id2,Rarb,Kctd1,Padi2,Atf4,Mta2,Ppid,Taf7l,Gabbr1,Ep300,Chd4,Trip4,Fos,Esrrb,Lef1,Hes2,Hand1,Thrap3,Sgf29,Wfs1,Tfap2a,Eya4,Trim11,Mamstr
GO:0015399	primary active transmembrane transporter activity	0.125849	-2.07267	60	5	0.00558659	895	20217	1.13051e+24	Abca2,Abca4,Abcg1,Tap2,Cftr
GO:0033218	amide binding	0.126156	-2.07023	362	21	0.0234637	895	20217	3.81853e+108	Gipr,H2-Bl,Fzd4,Tgfb2,Soat2,Gstm7,Ppil1,Ppid,Igf1r,Tap2,Ctsl,Cemip,Prlr,Ipo4,Oxtr,Pltp,Tpp1,Hnf4a,H2-M5,Calcr,Tomm40l
GO:0032190	acrosin binding	0.127022	-2.06339	3	1	0.00111732	895	20217	22788	Zp3
GO:0016672	oxidoreductase activity, acting on a sulfur group of donors, quinone or similar compound as acceptor	0.127022	-2.06339	3	1	0.00111732	895	20217	14873	Gsto1
GO:0015131	oxaloacetate transmembrane transporter activity	0.127022	-2.06339	3	1	0.00111732	895	20217	27376	Slc25a10
GO:0030549	acetylcholine receptor activator activity	0.127022	-2.06339	3	1	0.00111732	895	20217	12568	Cdk5
GO:0102490	8-oxo-dGTP phosphohydrolase activity	0.127022	-2.06339	3	1	0.00111732	895	20217	12495	Entpd1
GO:0015440	ATPase-coupled peptide transmembrane transporter activity	0.127022	-2.06339	3	1	0.00111732	895	20217	21355	Tap2
GO:0090555	phosphatidylethanolamine flippase activity	0.127022	-2.06339	3	1	0.00111732	895	20217	11304	Abca4
GO:0046978	TAP1 binding	0.127022	-2.06339	3	1	0.00111732	895	20217	21355	Tap2
GO:0070678	preprotein binding	0.127022	-2.06339	3	1	0.00111732	895	20217	641376	Tomm40l
GO:0015234	thiamine transmembrane transporter activity	0.127022	-2.06339	3	1	0.00111732	895	20217	80721	Slc19a3
GO:0035877	death effector domain binding	0.127022	-2.06339	3	1	0.00111732	895	20217	78688	Nol3
GO:1904399	heparan sulfate binding	0.127022	-2.06339	3	1	0.00111732	895	20217	12814	Col11a1
GO:0033677	DNA/RNA helicase activity	0.127022	-2.06339	3	1	0.00111732	895	20217	208084	Pif1
GO:0000048	peptidyltransferase activity	0.127022	-2.06339	3	1	0.00111732	895	20217	23887	Ggt5
GO:0019153	protein-disulfide reductase (glutathione) activity	0.127022	-2.06339	3	1	0.00111732	895	20217	93692	Glrx
GO:0046979	TAP2 binding	0.127022	-2.06339	3	1	0.00111732	895	20217	21355	Tap2
GO:0034988	Fc-gamma receptor I complex binding	0.127022	-2.06339	3	1	0.00111732	895	20217	14191	Fgr
GO:0004416	hydroxyacylglutathione hydrolase activity	0.127022	-2.06339	3	1	0.00111732	895	20217	56695	Pnkd
GO:0004980	melanocyte-stimulating hormone receptor activity	0.127022	-2.06339	3	1	0.00111732	895	20217	17199	Mc1r
GO:0019166	trans-2-enoyl-CoA reductase (NADPH) activity	0.127022	-2.06339	3	1	0.00111732	895	20217	26378	Decr2
GO:0004793	threonine aldolase activity	0.127022	-2.06339	3	1	0.00111732	895	20217	71776	Tha1
GO:0001156	TFIIIC-class transcription factor complex binding	0.127022	-2.06339	3	1	0.00111732	895	20217	74370	Rptor
GO:0005250	A-type (transient outward) potassium channel activity	0.127022	-2.06339	3	1	0.00111732	895	20217	56543	Kcnd3
GO:0015018	galactosylgalactosylxylosylprotein 3-beta-glucuronosyltransferase activity	0.127022	-2.06339	3	1	0.00111732	895	20217	280645	B3gat2
GO:0086056	voltage-gated calcium channel activity involved in AV node cell action potential	0.127022	-2.06339	3	1	0.00111732	895	20217	12296	Cacnb2
GO:0019961	interferon binding	0.127022	-2.06339	3	1	0.00111732	895	20217	226541	Klhl20
GO:0097603	temperature-gated ion channel activity	0.127022	-2.06339	3	1	0.00111732	895	20217	277328	Trpa1
GO:0043125	ErbB-3 class receptor binding	0.127022	-2.06339	3	1	0.00111732	895	20217	12568	Cdk5
GO:0016167	glial cell-derived neurotrophic factor receptor activity	0.127022	-2.06339	3	1	0.00111732	895	20217	14586	Gfra2
GO:0004619	phosphoglycerate mutase activity	0.127022	-2.06339	3	1	0.00111732	895	20217	56012	Pgam2
GO:0015117	thiosulfate transmembrane transporter activity	0.127022	-2.06339	3	1	0.00111732	895	20217	27376	Slc25a10
GO:0050436	microfibril binding	0.127022	-2.06339	3	1	0.00111732	895	20217	268977	Ltbp1
GO:0004082	bisphosphoglycerate mutase activity	0.127022	-2.06339	3	1	0.00111732	895	20217	56012	Pgam2
GO:0016149	translation release factor activity, codon specific	0.127022	-2.06339	3	1	0.00111732	895	20217	225363	Etf1
GO:0000171	ribonuclease MRP activity	0.127022	-2.06339	3	1	0.00111732	895	20217	66161	Pop4
GO:0030348	syntaxin-3 binding	0.127022	-2.06339	3	1	0.00111732	895	20217	20983	Syt4
GO:0008240	tripeptidyl-peptidase activity	0.127022	-2.06339	3	1	0.00111732	895	20217	12751	Tpp1
GO:0099184	structural constituent of postsynaptic intermediate filament cytoskeleton	0.127022	-2.06339	3	1	0.00111732	895	20217	18039	Nefl
GO:0004965	G protein-coupled GABA receptor activity	0.127022	-2.06339	3	1	0.00111732	895	20217	54393	Gabbr1
GO:0008534	oxidized purine nucleobase lesion DNA N-glycosylase activity	0.127022	-2.06339	3	1	0.00111732	895	20217	18294	Ogg1
GO:0008732	L-allo-threonine aldolase activity	0.127022	-2.06339	3	1	0.00111732	895	20217	71776	Tha1
GO:0043183	vascular endothelial growth factor receptor 1 binding	0.127022	-2.06339	3	1	0.00111732	895	20217	260299	Cadm4
GO:0070699	type II activin receptor binding	0.127022	-2.06339	3	1	0.00111732	895	20217	24071	Synj2bp
GO:0004465	lipoprotein lipase activity	0.127022	-2.06339	3	1	0.00111732	895	20217	16956	Lpl
GO:0140333	glycerophospholipid flippase activity	0.127022	-2.06339	3	1	0.00111732	895	20217	11304	Abca4
GO:0061649	ubiquitin modification-dependent histone binding	0.127022	-2.06339	3	1	0.00111732	895	20217	14479	Usp15
GO:0004667	prostaglandin-D synthase activity	0.127022	-2.06339	3	1	0.00111732	895	20217	54486	Hpgds
GO:0004833	tryptophan 2,3-dioxygenase activity	0.127022	-2.06339	3	1	0.00111732	895	20217	209176	Ido2
GO:0004699	calcium-independent protein kinase C activity	0.127022	-2.06339	3	1	0.00111732	895	20217	18754	Prkce
GO:0005146	leukemia inhibitory factor receptor binding	0.127022	-2.06339	3	1	0.00111732	895	20217	244218	Ctf2
GO:0005462	UDP-N-acetylglucosamine transmembrane transporter activity	0.127022	-2.06339	3	1	0.00111732	895	20217	242585	Slc35d1
GO:0043120	tumor necrosis factor binding	0.127022	-2.06339	3	1	0.00111732	895	20217	21937	Tnfrsf1a
GO:0016810	hydrolase activity, acting on carbon-nitrogen (but not peptide) bonds	0.127224	-2.06181	131	9	0.0100559	895	20217	1.16285e+46	Aicda,Asah2,Adar,Mta2,Acer1,Hdac8,Padi2,Arg2,Atic
GO:0071889	14-3-3 protein binding	0.135258	-2.00057	29	3	0.00335196	895	20217	7437011844918750	Rptor,Synpo2,Prkce
GO:0043027	cysteine-type endopeptidase inhibitor activity involved in apoptotic process	0.135258	-2.00057	29	3	0.00335196	895	20217	1684232958178680	Lef1,Birc7,Nol3
GO:0016791	phosphatase activity	0.136371	-1.99237	267	16	0.0178771	895	20217	1.92832e+84	Ptprz1,Tns2,Ppef2,Ptprs,Phpt1,Ssu72,Ptpmt1,Car3,Plppr4,Eya4,Ppm1k,Pp2d1,Cdc25c,Cdc25a,Ppp2r5d,Mtmr4
GO:0019900	kinase binding	0.138099	-1.97978	797	42	0.0469274	895	20217	18754,12296,18720,14158,260299,11911,14786,12532,16573,211770,20963,14191,20907,21754,14025,22051,19116,74734,209039,74370,15235,12530,109042,240168,243725,105653,20613,20525,232807,12374,26395,12568,12445,21432,19070,56404,78688,12006,12449,121021,19023,328572	Prkce,Cacnb2,Pip5k1a,Fer,Cadm4,Atf4,Grb7,Cdc25c,Kif5b,Trib1,Syk,Fgr,Stx1a,Tesk1,Bcl11a,Trip6,Prlr,Rhoh,Tns2,Rptor,Mst1,Cdc25a,Cavin3,Rasgrp3,Ppp1r9a,Phyhip,Snai1,Slc2a1,Ppp1r12c,Casr,Map2k1,Cdk5,Ccnd3,Tcl1,Mob4,Trip4,Nol3,Axin2,Ccnf,Cspg4,Ppef2,Ep300
GO:0004725	protein tyrosine phosphatase activity	0.138374	-1.9778	97	7	0.00782123	895	20217	1.7075e+35	Mtmr4,Ptpmt1,Cdc25c,Ptprz1,Eya4,Cdc25a,Ptprs
GO:0045504	dynein heavy chain binding	0.140641	-1.96154	15	2	0.00223464	895	20217	75563242253	Dnali1,Wdr63
GO:0045295	gamma-catenin binding	0.140641	-1.96154	15	2	0.00223464	895	20217	1684214158	Lef1,Fer
GO:0015116	sulfate transmembrane transporter activity	0.140641	-1.96154	15	2	0.00223464	895	20217	32071827376	Slc26a9,Slc25a10
GO:0008381	mechanosensitive ion channel activity	0.140641	-1.96154	15	2	0.00223464	895	20217	23150374424	Tmem150c,Tmc5
GO:0016411	acylglycerol O-acyltransferase activity	0.140641	-1.96154	15	2	0.00223464	895	20217	23354955979	Mogat2,Agpat1
GO:0016740	transferase activity	0.141041	-1.95871	2228	109	0.121788	895	20217	66420,14919,21754,52552,21752,54125,18647,14635,14191,216188,72050,12236,211770,20963,70661,319945,18749,75965,18752,18720,14158,71146,57370,328572,23887,75841,72297,71832,12305,383491,381836,26417,238323,109979,70425,67967,94192,26395,71956,20442,12567,94091,117229,280645,54486,66597,12322,223455,18761,329581,11690,67422,207839,66897,52686,19720,241447,233549,58231,12894,75578,22637,71777,13831,…	Polr2e,Gucy2e,Tesk1,Parp8,Tert,Polm,Cdk14,Galk1,Fgr,Aldh1l2,Poglut2,Bub1b,Trib1,Syk,Sik3,Flad1,Prkacb,Zdhhc20,Prkcg,Pip5k1a,Fer,Golga7b,B4galt3,Ep300,Ggt5,Rnf139,B3gnt3,Csl,Ddr1,Prdm14,Sbk2,Mapk3,Rps6kl1,Art3,Csnk1g3,Pold3,C1galt1,Map2k1,Rnf135,St3gal1,Cdk4,Trim11,Stk33,B3gat2,Hpgds,Trim13,Camk2a,March6,Prkcq,Birc7,Alox5ap,Dhdds,Galnt6,Naa16,Mettl2,Trim27,Cers6,Mogat2,Stk4,Cpt1a,Fggy,Zap70,Ing3,E…
GO:1901505	carbohydrate derivative transmembrane transporter activity	0.145209	-1.92958	46	4	0.00446927	895	20217	1.19371e+21	Atp2a1,Slc35e4,Slc35d1,Slc50a1
GO:1901682	sulfur compound transmembrane transporter activity	0.145631	-1.92668	30	3	0.00335196	895	20217	8072127376320710	Slc19a3,Slc25a10,Slc26a9
GO:0016701	oxidoreductase activity, acting on single donors with incorporation of molecular oxygen	0.145631	-1.92668	30	3	0.00335196	895	20217	1169056727209170	Alox5ap,Miox,Ido2
GO:0098632	cell-cell adhesion mediator activity	0.145631	-1.92668	30	3	0.00335196	895	20217	1707527743268810	Epcam,Vstm2l,Nexn
GO:0051536	iron-sulfur cluster binding	0.145992	-1.9242	63	5	0.00558659	895	20217	6.69712e+26	Cdk5rap1,Cisd3,Aox4,Rsad1,Cdkal1
GO:0051540	metal cluster binding	0.145992	-1.9242	63	5	0.00558659	895	20217	6.69717e+26	Cdk5rap1,Aox4,Cisd3,Cdkal1,Rsad1
GO:0019902	phosphatase binding	0.147991	-1.9106	212	13	0.0145251	895	20217	2.43725e+70	Ppp1r9a,Itga1,Smtnl1,Siglecg,Cadm4,Mapk3,Fer,Mtmr4,Slc6a3,Nol3,Gck,Syk,Lmna
GO:0044325	ion channel binding	0.149488	-1.90054	136	9	0.0100559	895	20217	1.23742e+47	Casr,Bag2,S100a10,Id2,Kcnd3,Phpt1,Pacs2,Ppp1r9a,Stx1a
GO:0015079	potassium ion transmembrane transporter activity	0.154567	-1.86713	156	10	0.0111732	895	20217	1.65062e+52	Kcnd1,Kcng1,Kcnip4,Kcng2,Hcn4,Slc12a9,Tmem38a,Kcns1,Kcnab3,Kcnd3
GO:0042166	acetylcholine binding	0.156238	-1.85637	16	2	0.00223464	895	20217	1144311438	Chrnb1,Chrna4
GO:0004953	icosanoid receptor activity	0.156238	-1.85637	16	2	0.00223464	895	20217	5726019214	Ltb4r2,Ptgdr
GO:0030228	lipoprotein particle receptor activity	0.156238	-1.85637	16	2	0.00223464	895	20217	94217192187	Lrp1b,Stab1
GO:0042608	T cell receptor binding	0.156238	-1.85637	16	2	0.00223464	895	20217	9417667425	Dock2,Eps8l1
GO:0004089	carbonate dehydratase activity	0.156238	-1.85637	16	2	0.00223464	895	20217	1235012352	Car3,Car5a
GO:0022848	acetylcholine-gated cation-selective channel activity	0.156238	-1.85637	16	2	0.00223464	895	20217	1143811443	Chrna4,Chrnb1
GO:0004549	tRNA-specific ribonuclease activity	0.156238	-1.85637	16	2	0.00223464	895	20217	5436466161	Rpp30,Pop4
GO:0008144	drug binding	0.158394	-1.84267	1638	81	0.0905028	895	20217	17884,14635,18647,105148,14191,14919,13162,21754,13006,11438,18752,18720,54130,14158,70661,319945,18749,67487,12236,211770,20963,231646,434341,26417,381836,12305,11937,74337,12495,12322,257633,244059,18761,117229,230753,26395,19364,12567,238323,11304,70425,58231,74044,246177,18754,18682,17289,11305,237636,67738,56495,76858,83564,71481,218772,22637,16573,14287,12311,19106,12638,268973,231326,21595…	Myh4,Galk1,Cdk14,Iars,Fgr,Gucy2e,Slc6a3,Tesk1,Smc3,Chrna4,Prkcg,Pip5k1a,Actr1a,Fer,Sik3,Flad1,Prkacb,Dhx40,Bub1b,Trib1,Syk,Myo1h,Nlrc5,Mapk3,Sbk2,Ddr1,Atp2a1,Palm3,Entpd1,Camk2a,Acsf3,Chd2,Prkcq,Stk33,Thrap3,Map2k1,Rad51d,Cdk4,Rps6kl1,Abca4,Csnk1g3,Stk4,Ttf2,Myo1g,Prkce,Phkg1,Mertk,Abca2,Npc1l1,Ppid,Asna1,Nlrp14,Nlrp4c,Alpk1,Rarb,Zap70,Kif5b,Fpgs,Calcr,Eif2ak2,Cftr,Nlrc4,Aasdh,Afg1l,Scyl2,Mok,Chd…
GO:0030984	kininogen binding	0.165675	-1.79773	4	1	0.00111732	895	20217	13039	Ctsl
GO:0055056	D-glucose transmembrane transporter activity	0.165675	-1.79773	4	1	0.00111732	895	20217	20525	Slc2a1
GO:0005314	high-affinity glutamate transmembrane transporter activity	0.165675	-1.79773	4	1	0.00111732	895	20217	20512	Slc1a3
GO:0015321	sodium-dependent phosphate transmembrane transporter activity	0.165675	-1.79773	4	1	0.00111732	895	20217	20531	Slc34a2
GO:0038100	nodal binding	0.165675	-1.79773	4	1	0.00111732	895	20217	13590	Lefty1
GO:0023029	MHC class Ib protein binding	0.165675	-1.79773	4	1	0.00111732	895	20217	21355	Tap2
GO:0016416	O-palmitoyltransferase activity	0.165675	-1.79773	4	1	0.00111732	895	20217	12894	Cpt1a
GO:0004594	pantothenate kinase activity	0.165675	-1.79773	4	1	0.00111732	895	20217	269614	Pank4
GO:0005176	ErbB-2 class receptor binding	0.165675	-1.79773	4	1	0.00111732	895	20217	12568	Cdk5
GO:0004694	eukaryotic translation initiation factor 2alpha kinase activity	0.165675	-1.79773	4	1	0.00111732	895	20217	19106	Eif2ak2
GO:0001605	adrenomedullin receptor activity	0.165675	-1.79773	4	1	0.00111732	895	20217	56089	Ramp3
GO:0034338	short-chain carboxylesterase activity	0.165675	-1.79773	4	1	0.00111732	895	20217	54608	Abhd2
GO:0036374	glutathione hydrolase activity	0.165675	-1.79773	4	1	0.00111732	895	20217	23887	Ggt5
GO:0052796	exo-alpha-(2->8)-sialidase activity	0.165675	-1.79773	4	1	0.00111732	895	20217	241159	Neu4
GO:0004095	carnitine O-palmitoyltransferase activity	0.165675	-1.79773	4	1	0.00111732	895	20217	12894	Cpt1a
GO:0098641	cadherin binding involved in cell-cell adhesion	0.165675	-1.79773	4	1	0.00111732	895	20217	17075	Epcam
GO:0097644	calcitonin family binding	0.165675	-1.79773	4	1	0.00111732	895	20217	12311	Calcr
GO:0004464	leukotriene-C4 synthase activity	0.165675	-1.79773	4	1	0.00111732	895	20217	11690	Alox5ap
GO:0001635	calcitonin gene-related peptide receptor activity	0.165675	-1.79773	4	1	0.00111732	895	20217	12311	Calcr
GO:1990817	RNA adenylyltransferase activity	0.165675	-1.79773	4	1	0.00111732	895	20217	74645	Tent5c
GO:0004792	thiosulfate sulfurtransferase activity	0.165675	-1.79773	4	1	0.00111732	895	20217	77032	Tstd3
GO:0005009	insulin-activated receptor activity	0.165675	-1.79773	4	1	0.00111732	895	20217	16001	Igf1r
GO:0016997	alpha-sialidase activity	0.165675	-1.79773	4	1	0.00111732	895	20217	241159	Neu4
GO:0003846	2-acylglycerol O-acyltransferase activity	0.165675	-1.79773	4	1	0.00111732	895	20217	233549	Mogat2
GO:0004735	pyrroline-5-carboxylate reductase activity	0.165675	-1.79773	4	1	0.00111732	895	20217	209027	Pycr1
GO:0052795	exo-alpha-(2->6)-sialidase activity	0.165675	-1.79773	4	1	0.00111732	895	20217	241159	Neu4
GO:0004308	exo-alpha-sialidase activity	0.165675	-1.79773	4	1	0.00111732	895	20217	241159	Neu4
GO:0045340	mercury ion binding	0.165675	-1.79773	4	1	0.00111732	895	20217	50493	Txnrd1
GO:0004974	leukotriene receptor activity	0.165675	-1.79773	4	1	0.00111732	895	20217	57260	Ltb4r2
GO:0001025	RNA polymerase III general transcription initiation factor binding	0.165675	-1.79773	4	1	0.00111732	895	20217	74370	Rptor
GO:0015501	glutamate:sodium symporter activity	0.165675	-1.79773	4	1	0.00111732	895	20217	20512	Slc1a3
GO:0046923	ER retention sequence binding	0.165675	-1.79773	4	1	0.00111732	895	20217	80982	Cemip
GO:0099530	G protein-coupled receptor activity involved in regulation of postsynaptic membrane potential	0.165675	-1.79773	4	1	0.00111732	895	20217	54393	Gabbr1
GO:0003836	beta-galactoside (CMP) alpha-2,3-sialyltransferase activity	0.165675	-1.79773	4	1	0.00111732	895	20217	20442	St3gal1
GO:0035276	ethanol binding	0.165675	-1.79773	4	1	0.00111732	895	20217	18754	Prkce
GO:0015140	malate transmembrane transporter activity	0.165675	-1.79773	4	1	0.00111732	895	20217	27376	Slc25a10
GO:0032896	palmitoyl-CoA 9-desaturase activity	0.165675	-1.79773	4	1	0.00111732	895	20217	30049	Scd3
GO:0030943	mitochondrion targeting sequence binding	0.165675	-1.79773	4	1	0.00111732	895	20217	641376	Tomm40l
GO:0052794	exo-alpha-(2->3)-sialidase activity	0.165675	-1.79773	4	1	0.00111732	895	20217	241159	Neu4
GO:0003917	DNA topoisomerase type I activity	0.165675	-1.79773	4	1	0.00111732	895	20217	21976	Top3b
GO:0008519	ammonium transmembrane transporter activity	0.167107	-1.78912	32	3	0.00335196	895	20217	1316210737520510	Slc6a3,Slc25a45,Slc22a1
GO:0016417	S-acyltransferase activity	0.167107	-1.78912	32	3	0.00335196	895	20217	7596571146332170	Zdhhc20,Golga7b,Zdhhc23
GO:0036094	small molecule binding	0.170957	-1.76634	2406	116	0.129609	895	20217	17884,27393,18647,14635,14191,105148,14919,21754,51811,70359,71962,330953,63954,13006,56727,71872,12140,18752,18720,54130,14158,70661,319945,11674,18749,12236,67487,66422,211770,20963,231646,14680,434341,236573,26417,15408,381836,12305,213539,11937,56437,67286,74337,12495,12322,257633,244059,18761,117229,230753,26395,19364,12567,74012,238323,70425,11304,270192,22151,58231,68708,15378,13495,74044,…	Myh4,Mrpl39,Cdk14,Galk1,Fgr,Iars,Gucy2e,Tesk1,Clec4f,Gtpbp3,Castor1,Hcn4,Rbp7,Smc3,Miox,Aox4,Fabp7,Prkcg,Pip5k1a,Actr1a,Fer,Sik3,Flad1,Aldoa,Prkacb,Bub1b,Dhx40,Dctpp1,Trib1,Syk,Myo1h,Gnal,Nlrc5,Gbp9,Mapk3,Hoxb13,Sbk2,Ddr1,Bag2,Atp2a1,Rrad,Ift22,Palm3,Entpd1,Camk2a,Acsf3,Chd2,Prkcq,Stk33,Thrap3,Map2k1,Rad51d,Cdk4,Rap2b,Rps6kl1,Csnk1g3,Abca4,Rab6b,Tubb2a,Stk4,Rabl2,Hnf4a,Drg2,Ttf2,Rhoh,Myo1g,Alox5a…
GO:0016881	acid-amino acid ligase activity	0.17214	-1.75945	17	2	0.00223464	895	20217	1428780860	Fpgs,Ghdc
GO:0004551	nucleotide diphosphatase activity	0.17214	-1.75945	17	2	0.00223464	895	20217	214254209558	Nudt15,Enpp3
GO:0004029	aldehyde dehydrogenase (NAD) activity	0.17214	-1.75945	17	2	0.00223464	895	20217	216188212647	Aldh1l2,Aldh4a1
GO:0004724	magnesium-dependent protein serine/threonine phosphatase activity	0.17214	-1.75945	17	2	0.00223464	895	20217	243382110332	Ppm1k,Pp2d1
GO:0048029	monosaccharide binding	0.174449	-1.74612	85	6	0.00670391	895	20217	5.18111e+31	Clec4f,Egln3,Galk1,Alpk1,Aldoa,Gck
GO:0004722	protein serine/threonine phosphatase activity	0.174809	-1.74406	67	5	0.00558659	895	20217	6.89912e+27	Ssu72,Ppm1k,Mtmr4,Pp2d1,Ppef2
GO:0000978	RNA polymerase II proximal promoter sequence-specific DNA binding	0.177121	-1.73092	566	30	0.0335196	895	20217	1.42817e+153	Fos,Batf2,Mybbp1a,Ep300,Pspc1,Nlrc5,Nanog,Hand1,Hnf4a,Hes2,Bcl11a,Lef1,Creb3l4,Creb3l1,Hes3,Ets2,Esrrb,Otx1,Tfap2a,Pou3f2,Stat5a,Thap1,Ctcfl,Klf10,Pax1,Six5,Chd2,Atf4,Hoxa10,Snai1
GO:0008200	ion channel inhibitor activity	0.178173	-1.725	33	3	0.00335196	895	20217	754541263820907	Phpt1,Cftr,Stx1a
GO:0005245	voltage-gated calcium channel activity	0.179503	-1.71757	50	4	0.00446927	895	20217	1.25683e+21	Cdk5,Trpa1,Cacnb2,Cacng5
GO:0030674	protein binding, bridging	0.182076	-1.70333	162	10	0.0111732	895	20217	1.47832e+51	Grb10,Stx1a,Spsb4,Grb7,Actr1a,Nefl,Nck2,Synpo2,Rptor,Map1a
GO:0004032	alditol:NADP+ 1-oxidoreductase activity	0.188288	-1.66978	18	2	0.00223464	895	20217	1418756043	Akr1b8,Akr1e1
GO:0051184	cofactor transmembrane transporter activity	0.188288	-1.66978	18	2	0.00223464	895	20217	21772120522	Flvcr2,Slc23a1
GO:0004869	cysteine-type endopeptidase inhibitor activity	0.18997	-1.66089	69	5	0.00558659	895	20217	5.90838e+25	Fetub,Nol3,Cast,Lef1,Birc7
GO:0048365	Rac GTPase binding	0.18997	-1.66089	69	5	0.00558659	895	20217	2.04017e+25	Sh3bp1,Eps8l1,Arhgef2,Sbk2,Dock2
GO:0042802	identical protein binding	0.191913	-1.65071	1878	91	0.101676	895	20217	73754,67432,11674,18992,66422,21937,22371,18217,18600,330953,233107,20983,20194,17341,71950,21809,12684,14783,14919,71962,21752,18039,381101,20517,71956,212647,12322,53895,243725,20525,330627,54486,11937,78688,213539,18391,319625,13885,194908,12495,12501,320865,21432,230868,26417,71955,26554,16573,14366,16905,108147,12296,50493,106931,14408,277328,14786,12395,67902,19989,243911,233545,16956,22368…	Thap1,Hoga1,Aldoa,Pou3f2,Dctpp1,Tnfrsf1a,Vwf,Ntsr2,Padi2,Hcn4,Kctd15,Syt4,S100a10,Bhlha15,Nanog,Tgfb3,Cideb,Grb10,Gucy2e,Castor1,Tert,Nefl,Dnph1,Slc22a1,Rnf135,Aldh4a1,Camk2a,Clpp,Ppp1r9a,Slc2a1,Trim66,Hpgds,Atp2a1,Nol3,Bag2,Sigmar1,Galm,Esd,Pld6,Entpd1,Cd3e,Cdh18,Tcl1,Igsf21,Mapk3,Ist1,Cul3,Kif5b,Fzd4,Lmna,Atic,Cacnb2,Txnrd1,Kctd1,Gabrr1,Trpa1,Grb7,Runx1t1,Sumf2,Rpl7,Kirrel2,Emsy,Lpl,Trpv2,Alox5…
GO:0004252	serine-type endopeptidase activity	0.193558	-1.64218	184	11	0.0122905	895	20217	7.10032e+59	Prss41,Plat,C1rl,Cela1,Prss42,Clpp,Tpp1,Tmprss13,Mst1,Klk11,Pamr1
GO:0004601	peroxidase activity	0.197575	-1.62164	52	4	0.00446927	895	20217	6.83121e+19	Gstm7,Alox5ap,Lpo,Gpx3
GO:0016830	carbon-carbon lyase activity	0.197575	-1.62164	52	4	0.00446927	895	20217	6.74327e+19	Hoga1,Tha1,Ggcx,Aldoa
GO:0001085	RNA polymerase II transcription factor binding	0.197721	-1.6209	70	5	0.00558659	895	20217	1.59022e+25	Id2,Mta2,Atf4,Ep300,Mamstr
GO:0098772	molecular function regulator	0.197779	-1.62061	1730	84	0.0938547	895	20217	18429,56437,66222,16449,78688,213539,101489,244218,22415,75454,68678,16800,21432,64654,59083,67425,27356,20256,26395,50722,109934,240168,12380,77669,16325,70727,74370,16538,22423,21809,66300,14170,211673,20907,140723,170638,11856,108903,14165,211770,24001,225870,66691,11604,320365,63985,229541,22788,14885,12449,105841,12638,19415,16842,72821,14020,29815,57266,21808,12568,12445,20347,20401,14459,2…	Oxt,Rrad,Serpinb1a,Jag1,Nol3,Bag2,Ric8a,Ctf2,Wnt3,Phpt1,Smtnl1,Arhgef2,Tcl1,Fgf23,Fetub,Eps8l1,Insl6,Clec11a,Map2k1,Dkkl1,Abr,Rasgrp3,Cast,Arhgef38,Inhbc,Rasgef1a,Rptor,Kcns1,Wnt8b,Tgfb3,Inafm1,Fgf15,Arfgef1,Stx1a,Cacng5,Hpcal4,Arhgap6,Tbcd,Fgf10,Trib1,Tiam2,Rin1,Gapvd1,Agrp,Fry,Gmfb,Dennd4b,Zp3,Gtf2h4,Ccnf,Dennd3,Cftr,Rasal1,Lef1,Scn2b,Evi5,Bcar3,Cxcl14,Tgfb2,Cdk5,Ccnd3,Sema3b,Sh3bp1,Gast,Ppp1r1…
GO:0016829	lyase activity	0.198198	-1.61849	185	11	0.0122905	895	20217	6.74327e+54	Hoga1,Tha1,Aldoa,Neil1,Alox5ap,Car5a,Ggcx,Ogg1,Rnase1,Car3,Gucy2e
GO:0016248	channel inhibitor activity	0.200865	-1.60512	35	3	0.00335196	895	20217	209071263875454	Stx1a,Cftr,Phpt1
GO:0008536	Ran GTPase binding	0.200865	-1.60512	35	3	0.00335196	895	20217	2337267319275750	Ipo7,Xpot,Ipo4
GO:1901567	fatty acid derivative binding	0.200865	-1.60512	35	3	0.00335196	895	20217	1537822392011690	Hnf4a,Soat2,Alox5ap
GO:0016746	transferase activity, transferring acyl groups	0.202323	-1.59789	266	15	0.0167598	895	20217	2.41448e+80	Cers6,Zdhhc20,Golga7b,Zdhhc23,Mogat2,Cpt1a,Ing3,Epc1,Ep300,Soat2,Agpat1,Mboat4,Ggt5,Naa16,Csl
GO:0036033	mediator complex binding	0.202617	-1.59644	5	1	0.00111732	895	20217	13006	Smc3
GO:0008865	fructokinase activity	0.202617	-1.59644	5	1	0.00111732	895	20217	103988	Gck
GO:0070290	N-acylphosphatidylethanolamine-specific phospholipase D activity	0.202617	-1.59644	5	1	0.00111732	895	20217	18805	Pld1
GO:0003831	beta-N-acetylglucosaminylglycopeptide beta-1,4-galactosyltransferase activity	0.202617	-1.59644	5	1	0.00111732	895	20217	57370	B4galt3
GO:0051766	inositol trisphosphate kinase activity	0.202617	-1.59644	5	1	0.00111732	895	20217	217837	Itpk1
GO:0098639	collagen binding involved in cell-matrix adhesion	0.202617	-1.59644	5	1	0.00111732	895	20217	109700	Itga1
GO:0005143	interleukin-12 receptor binding	0.202617	-1.59644	5	1	0.00111732	895	20217	16161	Il12rb1
GO:0015227	acyl carnitine transmembrane transporter activity	0.202617	-1.59644	5	1	0.00111732	895	20217	107375	Slc25a45
GO:0043262	adenosine-diphosphatase activity	0.202617	-1.59644	5	1	0.00111732	895	20217	12495	Entpd1
GO:0004396	hexokinase activity	0.202617	-1.59644	5	1	0.00111732	895	20217	103988	Gck
GO:0016833	oxo-acid-lyase activity	0.202617	-1.59644	5	1	0.00111732	895	20217	67432	Hoga1
GO:0016623	oxidoreductase activity, acting on the aldehyde or oxo group of donors, oxygen as acceptor	0.202617	-1.59644	5	1	0.00111732	895	20217	71872	Aox4
GO:0008517	folic acid transmembrane transporter activity	0.202617	-1.59644	5	1	0.00111732	895	20217	80721	Slc19a3
GO:0000702	oxidized base lesion DNA N-glycosylase activity	0.202617	-1.59644	5	1	0.00111732	895	20217	18294	Ogg1
GO:0051373	FATZ binding	0.202617	-1.59644	5	1	0.00111732	895	20217	170947	Myoz3
GO:0086006	voltage-gated sodium channel activity involved in cardiac muscle cell action potential	0.202617	-1.59644	5	1	0.00111732	895	20217	72821	Scn2b
GO:0004854	xanthine dehydrogenase activity	0.202617	-1.59644	5	1	0.00111732	895	20217	71872	Aox4
GO:0001031	RNA polymerase III type 2 promoter DNA binding	0.202617	-1.59644	5	1	0.00111732	895	20217	74370	Rptor
GO:0080084	5S rDNA binding	0.202617	-1.59644	5	1	0.00111732	895	20217	74370	Rptor
GO:0019960	C-X3-C chemokine binding	0.202617	-1.59644	5	1	0.00111732	895	20217	13051	Cx3cr1
GO:0005111	type 2 fibroblast growth factor receptor binding	0.202617	-1.59644	5	1	0.00111732	895	20217	14165	Fgf10
GO:0004176	ATP-dependent peptidase activity	0.202617	-1.59644	5	1	0.00111732	895	20217	53895	Clpp
GO:0070122	isopeptidase activity	0.202617	-1.59644	5	1	0.00111732	895	20217	23887	Ggt5
GO:0070061	fructose binding	0.202617	-1.59644	5	1	0.00111732	895	20217	11674	Aldoa
GO:0004031	aldehyde oxidase activity	0.202617	-1.59644	5	1	0.00111732	895	20217	71872	Aox4
GO:0030284	estrogen receptor activity	0.202617	-1.59644	5	1	0.00111732	895	20217	16842	Lef1
GO:0086007	voltage-gated calcium channel activity involved in cardiac muscle cell action potential	0.202617	-1.59644	5	1	0.00111732	895	20217	12296	Cacnb2
GO:0004332	fructose-bisphosphate aldolase activity	0.202617	-1.59644	5	1	0.00111732	895	20217	11674	Aldoa
GO:0008508	bile acid:sodium symporter activity	0.202617	-1.59644	5	1	0.00111732	895	20217	75750	Slc10a6
GO:0001032	RNA polymerase III type 3 promoter DNA binding	0.202617	-1.59644	5	1	0.00111732	895	20217	74370	Rptor
GO:0004340	glucokinase activity	0.202617	-1.59644	5	1	0.00111732	895	20217	103988	Gck
GO:0030158	protein xylosyltransferase activity	0.202617	-1.59644	5	1	0.00111732	895	20217	72050	Poglut2
GO:0005105	type 1 fibroblast growth factor receptor binding	0.202617	-1.59644	5	1	0.00111732	895	20217	64654	Fgf23
GO:0016726	oxidoreductase activity, acting on CH or CH2 groups, NAD or NADP as acceptor	0.202617	-1.59644	5	1	0.00111732	895	20217	71872	Aox4
GO:0016151	nickel cation binding	0.202617	-1.59644	5	1	0.00111732	895	20217	12350	Car3
GO:0004668	protein-arginine deiminase activity	0.202617	-1.59644	5	1	0.00111732	895	20217	18600	Padi2
GO:0004689	phosphorylase kinase activity	0.202617	-1.59644	5	1	0.00111732	895	20217	18682	Phkg1
GO:0003945	N-acetyllactosamine synthase activity	0.202617	-1.59644	5	1	0.00111732	895	20217	57370	B4galt3
GO:0031849	olfactory receptor binding	0.202617	-1.59644	5	1	0.00111732	895	20217	235636	Rtp3
GO:0004720	protein-lysine 6-oxidase activity	0.202617	-1.59644	5	1	0.00111732	895	20217	16949	Loxl1
GO:0001134	transcription regulator recruiting activity	0.202617	-1.59644	5	1	0.00111732	895	20217	75565	Sgf29
GO:0019238	cyclohydrolase activity	0.202617	-1.59644	5	1	0.00111732	895	20217	108147	Atic
GO:0019158	mannokinase activity	0.202617	-1.59644	5	1	0.00111732	895	20217	103988	Gck
GO:0001030	RNA polymerase III type 1 promoter DNA binding	0.202617	-1.59644	5	1	0.00111732	895	20217	74370	Rptor
GO:0008083	growth factor activity	0.204581	-1.58679	147	9	0.0100559	895	20217	1.41652e+44	Fgf10,Tgfb2,Inhbc,Clec11a,Fgf15,Fgf23,Tgfb3,Gmfb,Lefty1
GO:0050136	NADH dehydrogenase (quinone) activity	0.204631	-1.58655	19	2	0.00223464	895	20217	6819717993	Ndufc2,Ndufs4
GO:0008137	NADH dehydrogenase (ubiquinone) activity	0.204631	-1.58655	19	2	0.00223464	895	20217	6819717993	Ndufc2,Ndufs4
GO:0036041	long-chain fatty acid binding	0.204631	-1.58655	19	2	0.00223464	895	20217	1537811690	Hnf4a,Alox5ap
GO:0017016	Ras GTPase binding	0.204633	-1.58654	410	22	0.024581	895	20217	7.07277e+117	Rasgef1a,Xpot,Ipo7,Ipo4,Sbk2,Mcf2l,Arhgef2,Evi5,Dennd3,Abr,Tiam2,Rin1,Dock2,Rabgap1l,Map2k1,Eps8l1,Dennd4b,Arhgef38,Fer,Npc1l1,Rasgrp3,Sh3bp1
GO:0000987	proximal promoter sequence-specific DNA binding	0.207953	-1.57044	578	30	0.0335196	895	20217	2.04752e+153	Six5,Pax1,Klf10,Tfap2a,Pou3f2,Ctcfl,Thap1,Stat5a,Hoxa10,Atf4,Snai1,Chd2,Pspc1,Ep300,Batf2,Fos,Mybbp1a,Creb3l1,Creb3l4,Lef1,Bcl11a,Esrrb,Otx1,Ets2,Hes3,Nlrc5,Nanog,Hand1,Hes2,Hnf4a
GO:0003755	peptidyl-prolyl cis-trans isomerase activity	0.212456	-1.54902	36	3	0.00335196	895	20217	688166612067738	Ppil1,Fkbp11,Ppid
GO:0033764	steroid dehydrogenase activity, acting on the CH-OH group of donors, NAD or NADP as acceptor	0.212456	-1.54902	36	3	0.00335196	895	20217	1548374032114660	Hsd11b1,Sdr42e1,Hsd17b11
GO:0070566	adenylyltransferase activity	0.212456	-1.54902	36	3	0.00335196	895	20217	7.46453e+16	Tent5c,Flad1,Oas3
GO:0016779	nucleotidyltransferase activity	0.212833	-1.54725	129	8	0.00893855	895	20217	7.46455e+41	Tent5c,Polm,Tert,Oas3,Flad1,Pole2,Pold3,Polr2e
GO:0030246	carbohydrate binding	0.214203	-1.54083	269	15	0.0167598	895	20217	3.19625e+82	Galm,Aldoa,Alpk1,Clec11a,Gck,Zp3,Galnt6,Egln3,Enpp3,Adgrl3,Galk1,Siglecg,Pla2r1,Clec4f,Mlec
GO:0015631	tubulin binding	0.216533	-1.53001	331	18	0.0201117	895	20217	7.27267e+95	Tbcc,Tppp3,Smc3,Trim54,Cep295nl,Stmn3,Arhgef2,Map9,Eml6,Rad51d,Mtus1,Tbcd,Map1a,Kif5b,Tubgcp6,6430531B16Rik,Lrpprc,Ogg1
GO:0016491	oxidoreductase activity	0.219549	-1.51618	773	39	0.0435754	895	20217	2.33066e+206	Alkbh6,Miox,Alox5ap,Pycr1,Far2,Asphd2,Lpo,Decr2,Aldh1l2,Cryzl2,Egln3,Fads1,Glrx,Txnrd1,Aox4,Msrb2,Jmjd7,Vcam1,Gpx3,Hsd17b11,Loxl1,Scd3,Akr1b8,Fads2,Ppox,Gsto1,Tph2,Msrb1,Akr1e1,Sdr42e1,Ndufs4,Cyp27b1,Gstm7,Ido2,Hsd11b1,Ndufc2,Rsad1,Cox8c,Aldh4a1
GO:0003924	GTPase activity	0.220497	-1.51187	291	16	0.0178771	895	20217	5.64377e+81	Rrad,Ift22,Tbcc,Rhoh,Rabl2,Gnal,Drg2,Gbp9,Gtpbp3,Tuba1a,Rab19,Rap2b,Tubb4a,Rab6b,Tubb2a,Ift27
GO:0120020	cholesterol transfer activity	0.221119	-1.50906	20	2	0.00223464	895	20217	1130720845	Abcg1,Star
GO:0120015	sterol transfer activity	0.221119	-1.50906	20	2	0.00223464	895	20217	1130720845	Abcg1,Star
GO:0016641	oxidoreductase activity, acting on the CH-NH2 group of donors, oxygen as acceptor	0.221119	-1.50906	20	2	0.00223464	895	20217	1694922329	Loxl1,Vcam1
GO:0031489	myosin V binding	0.221119	-1.50906	20	2	0.00223464	895	20217	270192237636	Rab6b,Npc1l1
GO:0005402	carbohydrate:cation symporter activity	0.221119	-1.50906	20	2	0.00223464	895	20217	2052220537	Slc23a1,Slc5a1
GO:0051861	glycolipid binding	0.221119	-1.50906	20	2	0.00223464	895	20217	1677751811	Lamb1,Clec4f
GO:0015278	calcium-release channel activity	0.221119	-1.50906	20	2	0.00223464	895	20217	28240277328	Trpm2,Trpa1
GO:0005254	chloride channel activity	0.221593	-1.50691	73	5	0.00558659	895	20217	3.20718e+26	Slc26a9,Gabrr1,Best3,Cftr,Clic3
GO:0051213	dioxygenase activity	0.222588	-1.50243	92	6	0.00670391	895	20217	7.28981e+33	Asphd2,Egln3,Ido2,Alox5ap,Alkbh6,Jmjd7
GO:0005525	GTP binding	0.225045	-1.49145	354	19	0.0212291	895	20217	1.49192e+99	Gucy2e,Gbp9,Gimap9,Gtpbp3,Tuba1a,Rabl2,Drg2,Gnal,Rhoh,Rrad,Ift22,Ift27,Irgq,Rap2b,Tubb4a,Tubb2a,Rab6b,Srl,Rab19
GO:0005544	calcium-dependent phospholipid binding	0.22564	-1.48881	55	4	0.00446927	895	20217	2.09832e+22	Syt4,Cpne5,Esyt3,Syt17
GO:0099529	neurotransmitter receptor activity involved in regulation of postsynaptic membrane potential	0.22564	-1.48881	55	4	0.00446927	895	20217	1.14385e+19	Chrna4,Gabbr1,Chrnb1,Gabrr1
GO:0016747	transferase activity, transferring acyl groups other than amino-acyl groups	0.229766	-1.47069	232	13	0.0145251	895	20217	7.11463e+70	Golga7b,Zdhhc23,Mogat2,Cpt1a,Cers6,Zdhhc20,Agpat1,Mboat4,Naa16,Ing3,Soat2,Ep300,Epc1
GO:0008022	protein C-terminus binding	0.234278	-1.45125	233	13	0.0145251	895	20217	3.28573e+67	Ep300,Neil1,Vgll3,Map2k1,Nefl,Hpcal4,Atf4,Tert,Pex26,Tesk1,Ppp1r9a,Stmn3,Synj2bp
GO:0016684	oxidoreductase activity, acting on peroxide as acceptor	0.235215	-1.44726	56	4	0.00446927	895	20217	6.83121e+19	Gstm7,Gpx3,Lpo,Alox5ap
GO:0042605	peptide antigen binding	0.236039	-1.44376	38	3	0.00335196	895	20217	2400952135514960	H2-M5,Tap2,H2-Bl
GO:0003954	NADH dehydrogenase activity	0.237707	-1.43672	21	2	0.00223464	895	20217	6819717993	Ndufc2,Ndufs4
GO:0120014	phospholipid transfer activity	0.237707	-1.43672	21	2	0.00223464	895	20217	24488218830	Tnfaip8l3,Pltp
GO:0070003	threonine-type peptidase activity	0.237707	-1.43672	21	2	0.00223464	895	20217	2644326446	Psma6,Psmb3
GO:0035259	glucocorticoid receptor binding	0.237707	-1.43672	21	2	0.00223464	895	20217	23872328572	Ets2,Ep300
GO:0004298	threonine-type endopeptidase activity	0.237707	-1.43672	21	2	0.00223464	895	20217	2644626443	Psmb3,Psma6
GO:0015232	heme transporter activity	0.237926	-1.4358	6	1	0.00111732	895	20217	217721	Flvcr2
GO:0047391	alkylglycerophosphoethanolamine phosphodiesterase activity	0.237926	-1.4358	6	1	0.00111732	895	20217	66569	Gdpd1
GO:0004977	melanocortin receptor activity	0.237926	-1.4358	6	1	0.00111732	895	20217	17199	Mc1r
GO:1990430	extracellular matrix protein binding	0.237926	-1.4358	6	1	0.00111732	895	20217	54393	Gabbr1
GO:0016406	carnitine O-acyltransferase activity	0.237926	-1.4358	6	1	0.00111732	895	20217	12894	Cpt1a
GO:0019534	toxin transmembrane transporter activity	0.237926	-1.4358	6	1	0.00111732	895	20217	11307	Abcg1
GO:0008510	sodium:bicarbonate symporter activity	0.237926	-1.4358	6	1	0.00111732	895	20217	59033	Slc4a8
GO:0019784	NEDD8-specific protease activity	0.237926	-1.4358	6	1	0.00111732	895	20217	30941	Usp21
GO:0034618	arginine binding	0.237926	-1.4358	6	1	0.00111732	895	20217	71962	Castor1
GO:0005031	tumor necrosis factor-activated receptor activity	0.237926	-1.4358	6	1	0.00111732	895	20217	21937	Tnfrsf1a
GO:0005127	ciliary neurotrophic factor receptor binding	0.237926	-1.4358	6	1	0.00111732	895	20217	244218	Ctf2
GO:0004791	thioredoxin-disulfide reductase activity	0.237926	-1.4358	6	1	0.00111732	895	20217	50493	Txnrd1
GO:0099507	ligand-gated ion channel activity involved in regulation of presynaptic membrane potential	0.237926	-1.4358	6	1	0.00111732	895	20217	14408	Gabrr1
GO:0004630	phospholipase D activity	0.237926	-1.4358	6	1	0.00111732	895	20217	18805	Pld1
GO:0038064	collagen receptor activity	0.237926	-1.4358	6	1	0.00111732	895	20217	12305	Ddr1
GO:0046912	transferase activity, transferring acyl groups, acyl groups converted into alkyl on transfer	0.237926	-1.4358	6	1	0.00111732	895	20217	71832	Csl
GO:0004691	cAMP-dependent protein kinase activity	0.237926	-1.4358	6	1	0.00111732	895	20217	18749	Prkacb
GO:0047631	ADP-ribose diphosphatase activity	0.237926	-1.4358	6	1	0.00111732	895	20217	28240	Trpm2
GO:0008420	RNA polymerase II CTD heptapeptide repeat phosphatase activity	0.237926	-1.4358	6	1	0.00111732	895	20217	68991	Ssu72
GO:0030023	extracellular matrix constituent conferring elasticity	0.237926	-1.4358	6	1	0.00111732	895	20217	50530	Mfap5
GO:0140327	flippase activity	0.237926	-1.4358	6	1	0.00111732	895	20217	11304	Abca4
GO:0140299	small molecule sensor activity	0.237926	-1.4358	6	1	0.00111732	895	20217	277328	Trpa1
GO:0005042	netrin receptor activity	0.237926	-1.4358	6	1	0.00111732	895	20217	210801	Unc5d
GO:0005528	FK506 binding	0.237926	-1.4358	6	1	0.00111732	895	20217	67738	Ppid
GO:0003956	NAD(P)+-protein-arginine ADP-ribosyltransferase activity	0.237926	-1.4358	6	1	0.00111732	895	20217	109979	Art3
GO:0003726	double-stranded RNA adenosine deaminase activity	0.237926	-1.4358	6	1	0.00111732	895	20217	56417	Adar
GO:0051185	coenzyme transmembrane transporter activity	0.237926	-1.4358	6	1	0.00111732	895	20217	20522	Slc23a1
GO:0004468	lysine N-acetyltransferase activity, acting on acetyl phosphate as donor	0.237926	-1.4358	6	1	0.00111732	895	20217	328572	Ep300
GO:0015288	porin activity	0.237926	-1.4358	6	1	0.00111732	895	20217	641376	Tomm40l
GO:0005527	macrolide binding	0.237926	-1.4358	6	1	0.00111732	895	20217	67738	Ppid
GO:0043559	insulin binding	0.237926	-1.4358	6	1	0.00111732	895	20217	16001	Igf1r
GO:0016174	NAD(P)H oxidase activity	0.237926	-1.4358	6	1	0.00111732	895	20217	50493	Txnrd1
GO:0016428	tRNA (cytosine-5-)-methyltransferase activity	0.237926	-1.4358	6	1	0.00111732	895	20217	52686	Mettl2
GO:0004528	phosphodiesterase I activity	0.237926	-1.4358	6	1	0.00111732	895	20217	209558	Enpp3
GO:0004690	cyclic nucleotide-dependent protein kinase activity	0.237926	-1.4358	6	1	0.00111732	895	20217	18749	Prkacb
GO:1990050	phosphatidic acid transfer activity	0.237926	-1.4358	6	1	0.00111732	895	20217	18830	Pltp
GO:0031433	telethonin binding	0.237926	-1.4358	6	1	0.00111732	895	20217	170947	Myoz3
GO:0071532	ankyrin repeat binding	0.237926	-1.4358	6	1	0.00111732	895	20217	228140	Tnks1bp1
GO:0035064	methylated histone binding	0.237969	-1.43561	75	5	0.00558659	895	20217	7.55653e+25	Sgf29,Ing1,Phf19,Ing3,Jmjd7
GO:0140034	methylation-dependent protein binding	0.237969	-1.43561	75	5	0.00558659	895	20217	7.40167e+25	Phf19,Ing3,Jmjd7,Sgf29,Ing1
GO:0004175	endopeptidase activity	0.24074	-1.42404	442	23	0.0256983	895	20217	5.64641e+122	Ctsf,Tpp1,Pgc,Plat,Cela1,C1rl,Prss42,Prss41,Psma6,Mmp14,Adam8,Nrd1,Tll1,Mmel1,Psmb3,Mst1,Jmjd7,Usp15,Ctsl,Clpp,Tmprss13,Pamr1,Klk11
GO:0046982	protein heterodimerization activity	0.241867	-1.41937	569	29	0.0324022	895	20217	3.81924e+146	Itgad,Syt4,Fos,Abcg1,Alox5ap,Cd3e,Smc3,Bcl2l10,Hand1,Tgfb3,Abtb2,Stx1a,Gucy2e,Sohlh1,Bcl11a,Nefl,Cul3,Supt4a,Fzd4,Tgfb2,Bdkrb2,Btbd11,Gabbr1,Chrna4,Gabrr1,Ntsr2,Itga7,Atf4,Tap2
GO:0015276	ligand-gated ion channel activity	0.24287	-1.41523	134	8	0.00893855	895	20217	2.02763e+41	Scnn1a,Trpm2,Chrnb1,Hcn4,Trpa1,Gabrr1,Chrna4,Cftr
GO:0098960	postsynaptic neurotransmitter receptor activity	0.244884	-1.40697	57	4	0.00446927	895	20217	1.44081e+19	Gabrr1,Chrnb1,Gabbr1,Chrna4
GO:0042169	SH2 domain binding	0.247996	-1.39434	39	3	0.00335196	895	20217	2.43958e+16	Siglecg,Rufy1,Syk
GO:0004864	protein phosphatase inhibitor activity	0.247996	-1.39434	39	3	0.00335196	895	20217	1.07895e+16	Mgat5,Ppp1r8,Smtnl1
GO:0051539	4 iron, 4 sulfur cluster binding	0.247996	-1.39434	39	3	0.00335196	895	20217	6697123792668910	Cdk5rap1,Rsad1,Cdkal1
GO:0005048	signal sequence binding	0.247996	-1.39434	39	3	0.00335196	895	20217	8098264137675750	Cemip,Tomm40l,Ipo4
GO:0032550	purine ribonucleoside binding	0.250702	-1.38349	361	19	0.0212291	895	20217	2.21537e+99	Tubb4a,Rap2b,Srl,Tubb2a,Rab6b,Rab19,Irgq,Ift27,Rhoh,Rrad,Ift22,Gbp9,Gucy2e,Gimap9,Gtpbp3,Tuba1a,Rabl2,Drg2,Gnal
GO:0016917	GABA receptor activity	0.254354	-1.36903	22	2	0.00223464	895	20217	1440854393	Gabrr1,Gabbr1
GO:0030215	semaphorin receptor binding	0.254354	-1.36903	22	2	0.00223464	895	20217	2034720401	Sema3b,Sh3bp1
GO:0140272	exogenous protein binding	0.254354	-1.36903	22	2	0.00223464	895	20217	5441956863	Cldn6,Cldn9
GO:0050431	transforming growth factor beta binding	0.254354	-1.36903	22	2	0.00223464	895	20217	26897721809	Ltbp1,Tgfb3
GO:0034237	protein kinase A regulatory subunit binding	0.254354	-1.36903	22	2	0.00223464	895	20217	18749211673	Prkacb,Arfgef1
GO:0001618	virus receptor activity	0.254354	-1.36903	22	2	0.00223464	895	20217	5686354419	Cldn9,Cldn6
GO:0031267	small GTPase binding	0.25443	-1.36873	425	22	0.024581	895	20217	2.40168e+117	Rasgrp3,Sh3bp1,Dennd4b,Fer,Arhgef38,Npc1l1,Rabgap1l,Map2k1,Eps8l1,Abr,Tiam2,Dock2,Rin1,Dennd3,Sbk2,Arhgef2,Mcf2l,Evi5,Ipo4,Rasgef1a,Xpot,Ipo7
GO:0015085	calcium ion transmembrane transporter activity	0.255264	-1.36546	136	8	0.00893855	895	20217	1.22963e+42	Cacnb2,Trpa1,Atp2a1,Cacng5,Cdk5,Trpm2,Trpv2,Trpv3
GO:0015036	disulfide oxidoreductase activity	0.260043	-1.34691	40	3	0.00335196	895	20217	148739369250493	Gsto1,Glrx,Txnrd1
GO:0043028	cysteine-type endopeptidase regulator activity involved in apoptotic process	0.260043	-1.34691	40	3	0.00335196	895	20217	7868832958116840	Nol3,Birc7,Lef1
GO:0043531	ADP binding	0.260043	-1.34691	40	3	0.00335196	895	20217	1039881130721350	Gck,Abcg1,Tap2
GO:0016859	cis-trans isomerase activity	0.260043	-1.34691	40	3	0.00335196	895	20217	688166612067738	Ppil1,Fkbp11,Ppid
GO:0022834	ligand-gated channel activity	0.261534	-1.34119	137	8	0.00893855	895	20217	2.82401e+41	Trpm2,Chrnb1,Scnn1a,Hcn4,Gabrr1,Trpa1,Cftr,Chrna4
GO:0032549	ribonucleoside binding	0.262045	-1.33924	364	19	0.0212291	895	20217	7.03593e+99	Gtpbp3,Gimap9,Tuba1a,Gucy2e,Gbp9,Drg2,Gnal,Rabl2,Rhoh,Rrad,Ift22,Ift27,Irgq,Tubb2a,Srl,Rab6b,Rap2b,Tubb4a,Rab19
GO:0005096	GTPase activator activity	0.262055	-1.3392	239	13	0.0145251	895	20217	1.01489e+69	Ric8a,Tbcd,Arhgap6,Rabgap1l,Tiam2,Dock2,Rin1,Abr,Rasgrp3,Sh3bp1,Gapvd1,Evi5,Rasal1
GO:0001883	purine nucleoside binding	0.265869	-1.32475	365	19	0.0212291	895	20217	1.93313e+99	Rab19,Rab6b,Tubb2a,Srl,Rap2b,Tubb4a,Irgq,Ift27,Ift22,Rrad,Rhoh,Drg2,Gnal,Rabl2,Gtpbp3,Gimap9,Tuba1a,Gucy2e,Gbp9
GO:0005540	hyaluronic acid binding	0.271023	-1.30555	23	2	0.00223464	895	20217	19218780982	Stab1,Cemip
GO:0016638	oxidoreductase activity, acting on the CH-NH2 group of donors	0.271023	-1.30555	23	2	0.00223464	895	20217	2232916949	Vcam1,Loxl1
GO:0071837	HMG box domain binding	0.271023	-1.30555	23	2	0.00223464	895	20217	5091318992	Olig2,Pou3f2
GO:0015101	organic cation transmembrane transporter activity	0.271023	-1.30555	23	2	0.00223464	895	20217	20517107375	Slc22a1,Slc25a45
GO:0003950	NAD+ ADP-ribosyltransferase activity	0.271023	-1.30555	23	2	0.00223464	895	20217	10997952552	Art3,Parp8
GO:0070840	dynein complex binding	0.271023	-1.30555	23	2	0.00223464	895	20217	1300622428	Smc3,Dctn6
GO:0003964	RNA-directed DNA polymerase activity	0.271673	-1.30316	7	1	0.00111732	895	20217	21752	Tert
GO:0003916	DNA topoisomerase activity	0.271673	-1.30316	7	1	0.00111732	895	20217	21976	Top3b
GO:0016907	G protein-coupled acetylcholine receptor activity	0.271673	-1.30316	7	1	0.00111732	895	20217	12672	Chrm4
GO:0120170	intraciliary transport particle B binding	0.271673	-1.30316	7	1	0.00111732	895	20217	264134	Ttc26
GO:0016714	oxidoreductase activity, acting on paired donors, with incorporation or reduction of molecular oxygen, reduced pteridine as one donor, and incorporation of one atom of oxygen	0.271673	-1.30316	7	1	0.00111732	895	20217	216343	Tph2
GO:0032050	clathrin heavy chain binding	0.271673	-1.30316	7	1	0.00111732	895	20217	80982	Cemip
GO:1990756	protein binding, bridging involved in substrate recognition for ubiquitination	0.271673	-1.30316	7	1	0.00111732	895	20217	211949	Spsb4
GO:0031702	type 1 angiotensin receptor binding	0.271673	-1.30316	7	1	0.00111732	895	20217	12062	Bdkrb2
GO:0003720	telomerase activity	0.271673	-1.30316	7	1	0.00111732	895	20217	21752	Tert
GO:0097493	structural molecule activity conferring elasticity	0.271673	-1.30316	7	1	0.00111732	895	20217	50530	Mfap5
GO:0005000	vasopressin receptor activity	0.271673	-1.30316	7	1	0.00111732	895	20217	18430	Oxtr
GO:0005384	manganese ion transmembrane transporter activity	0.271673	-1.30316	7	1	0.00111732	895	20217	28240	Trpm2
GO:0004126	cytidine deaminase activity	0.271673	-1.30316	7	1	0.00111732	895	20217	11628	Aicda
GO:1901474	azole transmembrane transporter activity	0.271673	-1.30316	7	1	0.00111732	895	20217	80721	Slc19a3
GO:0098634	cell-matrix adhesion mediator activity	0.271673	-1.30316	7	1	0.00111732	895	20217	109700	Itga1
GO:0004985	opioid receptor activity	0.271673	-1.30316	7	1	0.00111732	895	20217	18391	Sigmar1
GO:0003747	translation release factor activity	0.271673	-1.30316	7	1	0.00111732	895	20217	225363	Etf1
GO:0005035	death receptor activity	0.271673	-1.30316	7	1	0.00111732	895	20217	21937	Tnfrsf1a
GO:0015280	ligand-gated sodium channel activity	0.271673	-1.30316	7	1	0.00111732	895	20217	20276	Scnn1a
GO:0015141	succinate transmembrane transporter activity	0.271673	-1.30316	7	1	0.00111732	895	20217	27376	Slc25a10
GO:0036042	long-chain fatty acyl-CoA binding	0.271673	-1.30316	7	1	0.00111732	895	20217	15378	Hnf4a
GO:0050291	sphingosine N-acyltransferase activity	0.271673	-1.30316	7	1	0.00111732	895	20217	241447	Cers6
GO:0120017	ceramide transfer activity	0.271673	-1.30316	7	1	0.00111732	895	20217	18830	Pltp
GO:0008499	UDP-galactose:beta-N-acetylglucosamine beta-1,3-galactosyltransferase activity	0.271673	-1.30316	7	1	0.00111732	895	20217	54218	B3galt4
GO:0005436	sodium:phosphate symporter activity	0.271673	-1.30316	7	1	0.00111732	895	20217	20531	Slc34a2
GO:0070697	activin receptor binding	0.271673	-1.30316	7	1	0.00111732	895	20217	24071	Synj2bp
GO:0120016	sphingolipid transfer activity	0.271673	-1.30316	7	1	0.00111732	895	20217	18830	Pltp
GO:0016308	1-phosphatidylinositol-4-phosphate 5-kinase activity	0.271673	-1.30316	7	1	0.00111732	895	20217	18720	Pip5k1a
GO:0030151	molybdenum ion binding	0.271673	-1.30316	7	1	0.00111732	895	20217	71872	Aox4
GO:0008079	translation termination factor activity	0.271673	-1.30316	7	1	0.00111732	895	20217	225363	Etf1
GO:0019213	deacetylase activity	0.272164	-1.30135	41	3	0.00335196	895	20217	7031523942107220	Hdac8,Mta2,Macrod1
GO:0031072	heat shock protein binding	0.274209	-1.29386	139	8	0.00893855	895	20217	5.63547e+42	Dnajc7,Ppid,Mettl22,Hdac8,Unc45b,Bag2,Ppef2,Cdk5
GO:0042165	neurotransmitter binding	0.274374	-1.29326	60	4	0.00446927	895	20217	1.44121e+20	Slc6a13,Chrna4,Slc6a1,Chrnb1
GO:0003823	antigen binding	0.274374	-1.29326	60	4	0.00446927	895	20217	1.49633e+21	H2-Bl,Ep300,Tap2,H2-M5
GO:0004553	hydrolase activity, hydrolyzing O-glycosyl compounds	0.274483	-1.29287	99	6	0.00670391	895	20217	1.44202e+32	Galc,Neu4,Acer1,Cemip,Pgghg,Asah2
GO:0005262	calcium channel activity	0.275024	-1.2909	119	7	0.00782123	895	20217	1.22961e+37	Cacnb2,Cacng5,Trpm2,Trpv2,Cdk5,Trpv3,Trpa1
GO:0070405	ammonium ion binding	0.280205	-1.27224	80	5	0.00558659	895	20217	1.14383e+25	Chrna4,Esyt3,Slc6a3,Chrnb1,Pltp
GO:0099094	ligand-gated cation channel activity	0.282129	-1.26539	100	6	0.00670391	895	20217	3.30953e+31	Hcn4,Chrna4,Trpm2,Chrnb1,Scnn1a,Trpa1
GO:0015932	nucleobase-containing compound transmembrane transporter activity	0.284342	-1.25758	42	3	0.00335196	895	20217	1.0371e+16	Slc35e4,Atp2a1,Slc35d1
GO:0005109	frizzled binding	0.284342	-1.25758	42	3	0.00335196	895	20217	2241522423192190	Wnt3,Wnt8b,Rspo1
GO:0015149	hexose transmembrane transporter activity	0.287679	-1.24591	24	2	0.00223464	895	20217	2053720525	Slc5a1,Slc2a1
GO:0016493	C-C chemokine receptor activity	0.287679	-1.24591	24	2	0.00223464	895	20217	1305112773	Cx3cr1,Ccr4
GO:0005355	glucose transmembrane transporter activity	0.287679	-1.24591	24	2	0.00223464	895	20217	2052520537	Slc2a1,Slc5a1
GO:0070412	R-SMAD binding	0.287679	-1.24591	24	2	0.00223464	895	20217	14281223642	Fos,Zc3h3
GO:0008376	acetylgalactosaminyltransferase activity	0.296564	-1.21549	43	3	0.00335196	895	20217	2078397229754210	Galnt6,B3gnt3,B3galt4
GO:0019212	phosphatase inhibitor activity	0.296564	-1.21549	43	3	0.00335196	895	20217	1.00336e+16	Ppp1r8,Mgat5,Smtnl1
GO:0042887	amide transmembrane transporter activity	0.296564	-1.21549	43	3	0.00335196	895	20217	6413768072121350	Tomm40l,Slc19a3,Tap2
GO:0048487	beta-tubulin binding	0.296564	-1.21549	43	3	0.00335196	895	20217	1089031300672410	Tbcd,Smc3,Lrpprc
GO:0001882	nucleoside binding	0.301172	-1.20008	374	19	0.0212291	895	20217	5.64377e+99	Rrad,Ift22,Rhoh,Drg2,Gnal,Rabl2,Gtpbp3,Gimap9,Tuba1a,Gbp9,Gucy2e,Rab19,Tubb2a,Srl,Rab6b,Rap2b,Tubb4a,Irgq,Ift27
GO:0042803	protein homodimerization activity	0.303184	-1.19342	936	45	0.0502793	895	20217	22371,108147,12395,14408,18600,50493,18217,26554,67432,73754,14366,58231,15378,17341,64009,21752,227631,14919,67902,20194,19989,20983,11690,50913,233545,16956,243725,12322,21355,330627,54486,12374,68312,20517,381101,21808,320865,15110,230868,319625,268973,11937,11307,12049,12501	Vwf,Atic,Runx1t1,Gabrr1,Padi2,Txnrd1,Ntsr2,Cul3,Hoga1,Thap1,Fzd4,Stk4,Hnf4a,Bhlha15,Syne1,Tert,Sohlh1,Gucy2e,Sumf2,S100a10,Rpl7,Syt4,Alox5ap,Olig2,Emsy,Lpl,Ppp1r9a,Camk2a,Tap2,Trim66,Hpgds,Casr,Gstm7,Slc22a1,Dnph1,Tgfb2,Cdh18,Hand1,Igsf21,Galm,Nlrc4,Atp2a1,Abcg1,Bcl2l10,Cd3e
GO:1902282	voltage-gated potassium channel activity involved in ventricular cardiac muscle cell action potential repolarization	0.303927	-1.19097	8	1	0.00111732	895	20217	56543	Kcnd3
GO:0004439	phosphatidylinositol-4,5-bisphosphate 5-phosphatase activity	0.303927	-1.19097	8	1	0.00111732	895	20217	66461	Ptpmt1
GO:0016427	tRNA (cytosine) methyltransferase activity	0.303927	-1.19097	8	1	0.00111732	895	20217	52686	Mettl2
GO:0031995	insulin-like growth factor II binding	0.303927	-1.19097	8	1	0.00111732	895	20217	16011	Igfbp5
GO:0008251	tRNA-specific adenosine deaminase activity	0.303927	-1.19097	8	1	0.00111732	895	20217	56417	Adar
GO:0031545	peptidyl-proline 4-dioxygenase activity	0.303927	-1.19097	8	1	0.00111732	895	20217	112407	Egln3
GO:0035381	ATP-gated ion channel activity	0.303927	-1.19097	8	1	0.00111732	895	20217	12638	Cftr
GO:0043184	vascular endothelial growth factor receptor 2 binding	0.303927	-1.19097	8	1	0.00111732	895	20217	260299	Cadm4
GO:0008532	N-acetyllactosaminide beta-1,3-N-acetylglucosaminyltransferase activity	0.303927	-1.19097	8	1	0.00111732	895	20217	72297	B3gnt3
GO:1990459	transferrin receptor binding	0.303927	-1.19097	8	1	0.00111732	895	20217	15216	Hfe
GO:0042289	MHC class II protein binding	0.303927	-1.19097	8	1	0.00111732	895	20217	16768	Lag3
GO:0043139	5'-3' DNA helicase activity	0.303927	-1.19097	8	1	0.00111732	895	20217	208084	Pif1
GO:0017153	sodium:dicarboxylate symporter activity	0.303927	-1.19097	8	1	0.00111732	895	20217	20512	Slc1a3
GO:0038036	sphingosine-1-phosphate receptor activity	0.303927	-1.19097	8	1	0.00111732	895	20217	94226	S1pr5
GO:0031698	beta-2 adrenergic receptor binding	0.303927	-1.19097	8	1	0.00111732	895	20217	12062	Bdkrb2
GO:0032552	deoxyribonucleotide binding	0.303927	-1.19097	8	1	0.00111732	895	20217	66422	Dctpp1
GO:0034595	phosphatidylinositol phosphate 5-phosphatase activity	0.303927	-1.19097	8	1	0.00111732	895	20217	66461	Ptpmt1
GO:0015187	glycine transmembrane transporter activity	0.303927	-1.19097	8	1	0.00111732	895	20217	209837	Slc38a5
GO:0042609	CD4 receptor binding	0.303927	-1.19097	8	1	0.00111732	895	20217	27965	Spg21
GO:0019992	diacylglycerol binding	0.303927	-1.19097	8	1	0.00111732	895	20217	18830	Pltp
GO:0019957	C-C chemokine binding	0.304291	-1.18977	25	2	0.00223464	895	20217	1277313051	Ccr4,Cx3cr1
GO:0050997	quaternary ammonium group binding	0.304291	-1.18977	25	2	0.00223464	895	20217	18830272636	Pltp,Esyt3
GO:0004950	chemokine receptor activity	0.304291	-1.18977	25	2	0.00223464	895	20217	1305112773	Cx3cr1,Ccr4
GO:0051537	2 iron, 2 sulfur cluster binding	0.304291	-1.18977	25	2	0.00223464	895	20217	21714971872	Cisd3,Aox4
GO:0008106	alcohol dehydrogenase (NADP+) activity	0.304291	-1.18977	25	2	0.00223464	895	20217	1418756043	Akr1b8,Akr1e1
GO:0005212	structural constituent of eye lens	0.304291	-1.18977	25	2	0.00223464	895	20217	1296812967	Cryge,Crygd
GO:0005112	Notch binding	0.304291	-1.18977	25	2	0.00223464	895	20217	2655416449	Cul3,Jag1
GO:0001637	G protein-coupled chemoattractant receptor activity	0.304291	-1.18977	25	2	0.00223464	895	20217	1305112773	Cx3cr1,Ccr4
GO:0046625	sphingolipid binding	0.304291	-1.18977	25	2	0.00223464	895	20217	1677718830	Lamb1,Pltp
GO:0031210	phosphatidylcholine binding	0.304291	-1.18977	25	2	0.00223464	895	20217	27263618830	Esyt3,Pltp
GO:0005184	neuropeptide hormone activity	0.304291	-1.18977	25	2	0.00223464	895	20217	1160418429	Agrp,Oxt
GO:0035250	UDP-galactosyltransferase activity	0.304291	-1.18977	25	2	0.00223464	895	20217	5737054218	B4galt3,B3galt4
GO:0019001	guanyl nucleotide binding	0.313257	-1.16073	377	19	0.0212291	895	20217	2.21513e+99	Tubb2a,Rab6b,Srl,Tubb4a,Rap2b,Rab19,Irgq,Ift27,Rhoh,Ift22,Rrad,Gimap9,Tuba1a,Gtpbp3,Gucy2e,Gbp9,Gnal,Drg2,Rabl2
GO:0032561	guanyl ribonucleotide binding	0.313257	-1.16073	377	19	0.0212291	895	20217	1.34951e+99	Drg2,Gnal,Rabl2,Gimap9,Tuba1a,Gtpbp3,Gucy2e,Gbp9,Ift22,Rrad,Rhoh,Irgq,Ift27,Rab19,Rab6b,Srl,Tubb2a,Tubb4a,Rap2b
GO:0019903	protein phosphatase binding	0.314933	-1.1554	166	9	0.0100559	895	20217	1.03988e+49	Gck,Lmna,Smtnl1,Ppp1r9a,Itga1,Mtmr4,Slc6a3,Cadm4,Fer
GO:0017048	Rho GTPase binding	0.314933	-1.1554	166	9	0.0100559	895	20217	6.74252e+46	Eps8l1,Tiam2,Dock2,Abr,Sh3bp1,Sbk2,Arhgef38,Arhgef2,Mcf2l
GO:0005253	anion channel activity	0.314969	-1.15528	84	5	0.00558659	895	20217	6.94541e+26	Clic3,Cftr,Gabrr1,Best3,Slc26a9
GO:0019208	phosphatase regulator activity	0.314969	-1.15528	84	5	0.00558659	895	20217	6.86782e+27	Smtnl1,Ppp2r5d,Ppp1r8,Mgat5,Ppp1r12c
GO:0099604	ligand-gated calcium channel activity	0.320829	-1.13685	26	2	0.00223464	895	20217	28240277328	Trpm2,Trpa1
GO:0005158	insulin receptor binding	0.320829	-1.13685	26	2	0.00223464	895	20217	1478316001	Grb10,Igf1r
GO:0000062	fatty-acyl-CoA binding	0.320829	-1.13685	26	2	0.00223464	895	20217	22392015378	Soat2,Hnf4a
GO:0031435	mitogen-activated protein kinase kinase kinase binding	0.320829	-1.13685	26	2	0.00223464	895	20217	2639519023	Map2k1,Ppef2
GO:0016866	intramolecular transferase activity	0.320829	-1.13685	26	2	0.00223464	895	20217	2985856012	Pmm1,Pgam2
GO:0019239	deaminase activity	0.320829	-1.13685	26	2	0.00223464	895	20217	5641711628	Adar,Aicda
GO:0005504	fatty acid binding	0.321083	-1.13605	45	3	0.00335196	895	20217	153781214011690	Hnf4a,Fabp7,Alox5ap
GO:0016790	thiolester hydrolase activity	0.321083	-1.13605	45	3	0.00335196	895	20217	138855669515378	Esd,Pnkd,Hnf4a
GO:0016229	steroid dehydrogenase activity	0.321083	-1.13605	45	3	0.00335196	895	20217	7403211466415480	Sdr42e1,Hsd17b11,Hsd11b1
GO:0019838	growth factor binding	0.32639	-1.11966	147	8	0.00893855	895	20217	2.68977e+40	Ltbp1,Il3ra,Ptprz1,Igf1r,Ccn4,Igfbp5,Tgfb3,Col5a1
GO:0001216	DNA-binding transcription activator activity	0.327364	-1.11668	445	22	0.024581	895	20217	7.19502e+114	Nanog,Hnf4a,Bhlha15,Creb3l1,Creb3l4,Lef1,Esrrb,Sohlh1,Otx1,Fos,Ep300,Hoxc10,Hoxa10,Atf4,Tfap2a,Pou3f2,Ctcfl,Zfp292,Stat5a,Pax1,Klf10,Creb5
GO:0001228	DNA-binding transcription activator activity, RNA polymerase II-specific	0.327364	-1.11668	445	22	0.024581	895	20217	7.19502e+114	Nanog,Bhlha15,Hnf4a,Creb3l1,Creb3l4,Lef1,Otx1,Esrrb,Sohlh1,Fos,Ep300,Hoxc10,Hoxa10,Atf4,Pou3f2,Tfap2a,Zfp292,Ctcfl,Stat5a,Klf10,Pax1,Creb5
GO:0060589	nucleoside-triphosphatase regulator activity	0.327975	-1.11482	295	15	0.0167598	895	20217	1.09934e+80	Abr,Tiam2,Rin1,Dock2,Rabgap1l,Bag2,Ric8a,Arhgap6,Gtf2h4,Tbcd,Rasal1,Evi5,Rasgrp3,Sh3bp1,Gapvd1
GO:0008430	selenium binding	0.334754	-1.09436	9	1	0.00111732	895	20217	14778	Gpx3
GO:0097677	STAT family protein binding	0.334754	-1.09436	9	1	0.00111732	895	20217	328572	Ep300
GO:0008242	omega peptidase activity	0.334754	-1.09436	9	1	0.00111732	895	20217	23887	Ggt5
GO:0030957	Tat protein binding	0.334754	-1.09436	9	1	0.00111732	895	20217	16543	Mdfic
GO:0072542	protein phosphatase activator activity	0.334754	-1.09436	9	1	0.00111732	895	20217	21770	Ppp2r5d
GO:0035252	UDP-xylosyltransferase activity	0.334754	-1.09436	9	1	0.00111732	895	20217	72050	Poglut2
GO:0015379	potassium:chloride symporter activity	0.334754	-1.09436	9	1	0.00111732	895	20217	83704	Slc12a9
GO:0000182	rDNA binding	0.334754	-1.09436	9	1	0.00111732	895	20217	74370	Rptor
GO:0001758	retinal dehydrogenase activity	0.334754	-1.09436	9	1	0.00111732	895	20217	14187	Akr1b8
GO:0031957	very long-chain fatty acid-CoA ligase activity	0.334754	-1.09436	9	1	0.00111732	895	20217	257633	Acsf3
GO:0008526	phosphatidylinositol transfer activity	0.334754	-1.09436	9	1	0.00111732	895	20217	244882	Tnfaip8l3
GO:0097157	pre-mRNA intronic binding	0.334754	-1.09436	9	1	0.00111732	895	20217	328572	Ep300
GO:0000774	adenyl-nucleotide exchange factor activity	0.334754	-1.09436	9	1	0.00111732	895	20217	213539	Bag2
GO:0001055	RNA polymerase II activity	0.334754	-1.09436	9	1	0.00111732	895	20217	66420	Polr2e
GO:0005412	glucose:sodium symporter activity	0.334754	-1.09436	9	1	0.00111732	895	20217	20537	Slc5a1
GO:0034987	immunoglobulin receptor binding	0.334754	-1.09436	9	1	0.00111732	895	20217	14191	Fgr
GO:0035374	chondroitin sulfate binding	0.334754	-1.09436	9	1	0.00111732	895	20217	19280	Ptprs
GO:0031701	angiotensin receptor binding	0.334754	-1.09436	9	1	0.00111732	895	20217	12062	Bdkrb2
GO:0052650	NADP-retinol dehydrogenase activity	0.334754	-1.09436	9	1	0.00111732	895	20217	14187	Akr1b8
GO:0003854	3-beta-hydroxy-delta5-steroid dehydrogenase activity	0.334754	-1.09436	9	1	0.00111732	895	20217	74032	Sdr42e1
GO:0016004	phospholipase activator activity	0.334754	-1.09436	9	1	0.00111732	895	20217	11856	Arhgap6
GO:0004415	hyalurononglucosaminidase activity	0.334754	-1.09436	9	1	0.00111732	895	20217	80982	Cemip
GO:0032357	oxidized purine DNA binding	0.334754	-1.09436	9	1	0.00111732	895	20217	18294	Ogg1
GO:0008131	primary amine oxidase activity	0.334754	-1.09436	9	1	0.00111732	895	20217	22329	Vcam1
GO:0009055	electron transfer activity	0.334768	-1.09432	66	4	0.00446927	895	20217	9.36925e+19	Glrx,Txnrd1,Cox8c,Aox4
GO:0140323	solute:anion antiporter activity	0.337268	-1.08688	27	2	0.00223464	895	20217	59033320718	Slc4a8,Slc26a9
GO:1904680	peptide transmembrane transporter activity	0.337268	-1.08688	27	2	0.00223464	895	20217	21355641376	Tap2,Tomm40l
GO:0004683	calmodulin-dependent protein kinase activity	0.337268	-1.08688	27	2	0.00223464	895	20217	1232218682	Camk2a,Phkg1
GO:0008143	poly(A) binding	0.337268	-1.08688	27	2	0.00223464	895	20217	24198956516	Pabpc4l,Rbms2
GO:0015301	anion:anion antiporter activity	0.337268	-1.08688	27	2	0.00223464	895	20217	59033320718	Slc4a8,Slc26a9
GO:0017124	SH3 domain binding	0.338863	-1.08216	128	7	0.00782123	895	20217	7.65511e+36	Ccdc6,Cd3e,Arhgap6,Rufy1,Prkce,Sh3bp1,Sh3bgrl2
GO:0045182	translation regulator activity	0.338863	-1.08216	128	7	0.00782123	895	20217	6.89691e+36	Eif1b,Igf2bp1,Eif3b,Eif3h,Eif2ak2,Samd4,Etf1
GO:0003735	structural constituent of ribosome	0.339718	-1.07964	149	8	0.00893855	895	20217	7.85863e+40	Srbd1,Mrpl39,Mrps5,Rpl10l,Mrpl34,Mrps23,Mrps25,Rpl7
GO:0035258	steroid hormone receptor binding	0.34139	-1.07473	87	5	0.00558659	895	20217	1.86002e+25	Padi2,Ets2,Lef1,Ep300,Trip4
GO:0003743	translation initiation factor activity	0.345615	-1.06243	47	3	0.00335196	895	20217	279796813568969	Eif3b,Eif3h,Eif1b
GO:0070888	E-box binding	0.345615	-1.06243	47	3	0.00335196	895	20217	206136664518432	Snai1,Pspc1,Mybbp1a
GO:0015459	potassium channel regulator activity	0.345615	-1.06243	47	3	0.00335196	895	20217	803341653813483	Kcnip4,Kcns1,Dpp6
GO:0030695	GTPase regulator activity	0.345982	-1.06137	256	13	0.0145251	895	20217	6.66912e+69	Gapvd1,Sh3bp1,Rasgrp3,Evi5,Rasal1,Tbcd,Arhgap6,Ric8a,Rabgap1l,Rin1,Dock2,Tiam2,Abr
GO:0008194	UDP-glycosyltransferase activity	0.346412	-1.06013	150	8	0.00893855	895	20217	7.20506e+42	Poglut2,B4galt3,B3gnt3,Galnt6,B3galt4,B3gat2,Mgat5,Gcnt2
GO:0016887	ATPase activity	0.351751	-1.04483	408	20	0.0223464	895	20217	1.26382e+105	Cftr,Afg1l,Wdr63,Gtf2h4,Actr5,Chd4,Abcg1,Ttf2,Entpd1,Pif1,Clpp,Chd2,Asna1,Tap2,Abca2,Rad51d,Ddx47,Abca4,Dhx40,Kif5b
GO:0071813	lipoprotein particle binding	0.353585	-1.03963	28	2	0.00223464	895	20217	19218716956	Stab1,Lpl
GO:0071814	protein-lipid complex binding	0.353585	-1.03963	28	2	0.00223464	895	20217	16956192187	Lpl,Stab1
GO:0004407	histone deacetylase activity	0.353585	-1.03963	28	2	0.00223464	895	20217	2394270315	Mta2,Hdac8
GO:0016891	endoribonuclease activity, producing 5'-phosphomonoesters	0.353585	-1.03963	28	2	0.00223464	895	20217	6616154364	Pop4,Rpp30
GO:0016706	2-oxoglutarate-dependent dioxygenase activity	0.357854	-1.02763	48	3	0.00335196	895	20217	2.33065e+17	Alkbh6,Jmjd7,Egln3
GO:0030331	estrogen receptor binding	0.357854	-1.02763	48	3	0.00335196	895	20217	564041860016842	Trip4,Padi2,Lef1
GO:0046983	protein dimerization activity	0.361207	-1.0183	1400	65	0.0726257	895	20217	15110,15206,268973,14281,12049,11307,21355,68312,12374,21808,15378,58231,227631,64009,381924,19989,67902,233545,16956,50913,11690,108147,69852,50493,14408,12395,26554,14366,15902,320865,230868,11937,319625,12501,12322,243725,54486,330627,381101,18039,20517,21418,17341,21809,15207,20907,14919,99382,14025,21752,20983,20194,13006,54393,74007,12062,11438,22371,18217,18600,11911,16404,67432,73754,20922	Hand1,Hes2,Nlrc4,Fos,Bcl2l10,Abcg1,Tap2,Gstm7,Casr,Tgfb2,Hnf4a,Stk4,Sohlh1,Syne1,Itgad,Rpl7,Sumf2,Emsy,Lpl,Olig2,Alox5ap,Atic,Tcf23,Txnrd1,Gabrr1,Runx1t1,Cul3,Fzd4,Id2,Cdh18,Igsf21,Atp2a1,Galm,Cd3e,Camk2a,Ppp1r9a,Hpgds,Trim66,Dnph1,Nefl,Slc22a1,Tfap2a,Bhlha15,Tgfb3,Hes3,Stx1a,Gucy2e,Abtb2,Bcl11a,Tert,Syt4,S100a10,Smc3,Gabbr1,Btbd11,Bdkrb2,Chrna4,Vwf,Ntsr2,Padi2,Atf4,Itga7,Hoga1,Thap1,Supt4a
GO:0019901	protein kinase binding	0.363795	-1.01116	717	34	0.0379888	895	20217	1.41911e+178	Fgr,Bcl11a,Tesk1,Rhoh,Prlr,Tns2,Mst1,Rptor,Cacnb2,Prkce,Fer,Grb7,Atf4,Cadm4,Syk,Trib1,Kif5b,Cdc25c,Tcl1,Axin2,Trip4,Ccnf,Cspg4,Ppef2,Ep300,Cdc25a,Ppp1r9a,Phyhip,Cavin3,Ppp1r12c,Casr,Map2k1,Ccnd3,Cdk5
GO:0071933	Arp2/3 complex binding	0.364217	-1.01001	10	1	0.00111732	895	20217	63985	Gmfb
GO:0008331	high voltage-gated calcium channel activity	0.364217	-1.01001	10	1	0.00111732	895	20217	12296	Cacnb2
GO:0019531	oxalate transmembrane transporter activity	0.364217	-1.01001	10	1	0.00111732	895	20217	320718	Slc26a9
GO:0019911	structural constituent of myelin sheath	0.364217	-1.01001	10	1	0.00111732	895	20217	67801	Pllp
GO:0016668	oxidoreductase activity, acting on a sulfur group of donors, NAD(P) as acceptor	0.364217	-1.01001	10	1	0.00111732	895	20217	50493	Txnrd1
GO:0070016	armadillo repeat domain binding	0.364217	-1.01001	10	1	0.00111732	895	20217	16842	Lef1
GO:0043208	glycosphingolipid binding	0.364217	-1.01001	10	1	0.00111732	895	20217	16777	Lamb1
GO:0005222	intracellular cAMP-activated cation channel activity	0.364217	-1.01001	10	1	0.00111732	895	20217	330953	Hcn4
GO:0140326	ATPase-coupled intramembrane lipid transporter activity	0.364217	-1.01001	10	1	0.00111732	895	20217	11304	Abca4
GO:0004966	galanin receptor activity	0.364217	-1.01001	10	1	0.00111732	895	20217	57260	Ltb4r2
GO:0005452	inorganic anion exchanger activity	0.364217	-1.01001	10	1	0.00111732	895	20217	59033	Slc4a8
GO:0004983	neuropeptide Y receptor activity	0.364217	-1.01001	10	1	0.00111732	895	20217	58182	Prokr1
GO:0032356	oxidized DNA binding	0.364217	-1.01001	10	1	0.00111732	895	20217	18294	Ogg1
GO:0016702	oxidoreductase activity, acting on single donors with incorporation of molecular oxygen, incorporation of two atoms of oxygen	0.369757	-0.994909	29	2	0.00223464	895	20217	20917611690	Ido2,Alox5ap
GO:0008266	poly(U) RNA binding	0.369757	-0.994909	29	2	0.00223464	895	20217	56516241989	Rbms2,Pabpc4l
GO:0043015	gamma-tubulin binding	0.369757	-0.994909	29	2	0.00223464	895	20217	19364328580	Rad51d,Tubgcp6
GO:0042287	MHC protein binding	0.369757	-0.994909	29	2	0.00223464	895	20217	2135516768	Tap2,Lag3
GO:0043539	protein serine/threonine kinase activator activity	0.369757	-0.994909	29	2	0.00223464	895	20217	2143226395	Tcl1,Map2k1
GO:0033558	protein deacetylase activity	0.369757	-0.994909	29	2	0.00223464	895	20217	2394270315	Mta2,Hdac8
GO:0001046	core promoter sequence-specific DNA binding	0.370061	-0.994088	49	3	0.00335196	895	20217	2184762267514280	Klf10,Zfp827,Fos
GO:0008237	metallopeptidase activity	0.371198	-0.99102	175	9	0.0100559	895	20217	5.63073e+46	Metap2,Mmel1,Gm5136,Tll1,Nrd1,Cpn1,Mmp14,Adam8,Eif3h
GO:0061629	RNA polymerase II-specific DNA-binding transcription factor binding	0.373645	-0.98445	283	14	0.0156425	895	20217	2.64432e+73	Psma6,Lef1,Mta2,Padi2,Ets2,Nanog,Mdfic,Hnf4a,Chd4,Ep300,Fos,Rarb,Thrap3,Trip4
GO:0051117	ATPase binding	0.376826	-0.975972	91	5	0.00558659	895	20217	5.38952e+25	Clpp,Wfs1,Pex26,Slc26a9,Atp6v0a2
GO:0008201	heparin binding	0.380099	-0.967324	155	8	0.00893855	895	20217	8.18772e+40	Tnxb,Ccn4,Rspo1,Col11a1,Ptprs,Col5a1,Lpl,Fgf10
GO:0016763	transferase activity, transferring pentosyl groups	0.382224	-0.961748	50	3	0.00335196	895	20217	1099797205052550	Art3,Poglut2,Parp8
GO:0140101	catalytic activity, acting on a tRNA	0.384432	-0.955989	113	6	0.00670391	895	20217	6.61615e+31	Pop4,Mettl2,Iars,Rpp30,Nars2,Cdkal1
GO:0016922	nuclear receptor binding	0.384432	-0.955989	113	6	0.00670391	895	20217	5.64042e+31	Trip4,Rarb,Ets2,Padi2,Ep300,Lef1
GO:0019888	protein phosphatase regulator activity	0.385538	-0.953115	71	4	0.00446927	895	20217	1.00336e+21	Ppp1r8,Mgat5,Ppp2r5d,Smtnl1
GO:0097110	scaffold protein binding	0.385538	-0.953115	71	4	0.00446927	895	20217	2.64172e+19	Mapk3,Nck2,Map2k1,Krt15
GO:0016655	oxidoreductase activity, acting on NAD(P)H, quinone or similar compound as acceptor	0.385766	-0.952524	30	2	0.00223464	895	20217	6819717993	Ndufc2,Ndufs4
GO:0005251	delayed rectifier potassium channel activity	0.385766	-0.952524	30	2	0.00223464	895	20217	16538241794	Kcns1,Kcng1
GO:0016846	carbon-sulfur lyase activity	0.392377	-0.935532	11	1	0.00111732	895	20217	11690	Alox5ap
GO:0070411	I-SMAD binding	0.392377	-0.935532	11	1	0.00111732	895	20217	12006	Axin2
GO:0043560	insulin receptor substrate binding	0.392377	-0.935532	11	1	0.00111732	895	20217	16001	Igf1r
GO:0005388	calcium transmembrane transporter activity, phosphorylative mechanism	0.392377	-0.935532	11	1	0.00111732	895	20217	11937	Atp2a1
GO:0004955	prostaglandin receptor activity	0.392377	-0.935532	11	1	0.00111732	895	20217	19214	Ptgdr
GO:0042910	xenobiotic transmembrane transporter activity	0.392377	-0.935532	11	1	0.00111732	895	20217	20525	Slc2a1
GO:1990405	protein antigen binding	0.392377	-0.935532	11	1	0.00111732	895	20217	328572	Ep300
GO:0001016	RNA polymerase III regulatory region DNA binding	0.392377	-0.935532	11	1	0.00111732	895	20217	74370	Rptor
GO:0086008	voltage-gated potassium channel activity involved in cardiac muscle cell action potential repolarization	0.392377	-0.935532	11	1	0.00111732	895	20217	56543	Kcnd3
GO:0031078	histone deacetylase activity (H3-K14 specific)	0.392377	-0.935532	11	1	0.00111732	895	20217	70315	Hdac8
GO:0019211	phosphatase activator activity	0.392377	-0.935532	11	1	0.00111732	895	20217	21770	Ppp2r5d
GO:0046977	TAP binding	0.392377	-0.935532	11	1	0.00111732	895	20217	21355	Tap2
GO:0016857	racemase and epimerase activity, acting on carbohydrates and derivatives	0.392377	-0.935532	11	1	0.00111732	895	20217	319625	Galm
GO:0043008	ATP-dependent protein binding	0.392377	-0.935532	11	1	0.00111732	895	20217	20907	Stx1a
GO:0060229	lipase activator activity	0.392377	-0.935532	11	1	0.00111732	895	20217	11856	Arhgap6
GO:0004383	guanylate cyclase activity	0.392377	-0.935532	11	1	0.00111732	895	20217	14919	Gucy2e
GO:0003841	1-acylglycerol-3-phosphate O-acyltransferase activity	0.392377	-0.935532	11	1	0.00111732	895	20217	55979	Agpat1
GO:0035251	UDP-glucosyltransferase activity	0.392377	-0.935532	11	1	0.00111732	895	20217	72050	Poglut2
GO:0032041	NAD-dependent histone deacetylase activity (H3-K14 specific)	0.392377	-0.935532	11	1	0.00111732	895	20217	70315	Hdac8
GO:0004865	protein serine/threonine phosphatase inhibitor activity	0.392377	-0.935532	11	1	0.00111732	895	20217	100336	Ppp1r8
GO:0019103	pyrimidine nucleotide binding	0.392377	-0.935532	11	1	0.00111732	895	20217	66422	Dctpp1
GO:0016783	sulfurtransferase activity	0.392377	-0.935532	11	1	0.00111732	895	20217	77032	Tstd3
GO:0042577	lipid phosphatase activity	0.392377	-0.935532	11	1	0.00111732	895	20217	229791	Plppr4
GO:0004000	adenosine deaminase activity	0.392377	-0.935532	11	1	0.00111732	895	20217	56417	Adar
GO:0140035	ubiquitination-like modification-dependent protein binding	0.392377	-0.935532	11	1	0.00111732	895	20217	14479	Usp15
GO:0042285	xylosyltransferase activity	0.392377	-0.935532	11	1	0.00111732	895	20217	72050	Poglut2
GO:0140036	ubiquitin-dependent protein binding	0.392377	-0.935532	11	1	0.00111732	895	20217	14479	Usp15
GO:0047372	acylglycerol lipase activity	0.392377	-0.935532	11	1	0.00111732	895	20217	54608	Abhd2
GO:0030881	beta-2-microglobulin binding	0.392377	-0.935532	11	1	0.00111732	895	20217	15216	Hfe
GO:0043522	leucine zipper domain binding	0.392377	-0.935532	11	1	0.00111732	895	20217	11911	Atf4
GO:0032036	myosin heavy chain binding	0.392377	-0.935532	11	1	0.00111732	895	20217	20907	Stx1a
GO:0140030	modification-dependent protein binding	0.393635	-0.93233	157	8	0.00893855	895	20217	7.55657e+41	Sgf29,Ing3,Jmjd7,Phf19,Abraxas1,Gm5136,Ing1,Usp15
GO:0050699	WW domain binding	0.401595	-0.912312	31	2	0.00223464	895	20217	2027612532	Scnn1a,Cdc25c
GO:0043236	laminin binding	0.401595	-0.912312	31	2	0.00223464	895	20217	21579816404	Adgrg6,Itga7
GO:0015248	sterol transporter activity	0.401595	-0.912312	31	2	0.00223464	895	20217	1130720845	Abcg1,Star
GO:0046875	ephrin receptor binding	0.401595	-0.912312	31	2	0.00223464	895	20217	1363612568	Efna1,Cdk5
GO:0005484	SNAP receptor activity	0.401595	-0.912312	31	2	0.00223464	895	20217	22463020907	Bnip1,Stx1a
GO:0015171	amino acid transmembrane transporter activity	0.405747	-0.902027	73	4	0.00446927	895	20217	2.32333e+21	Slc6a1,Slc38a5,Slc6a13,Slc1a3
GO:0016651	oxidoreductase activity, acting on NAD(P)H	0.405747	-0.902027	73	4	0.00446927	895	20217	1.79935e+19	Ndufs4,Txnrd1,Ndufc2,Miox
GO:0017022	myosin binding	0.405747	-0.902027	73	4	0.00446927	895	20217	2.70192e+22	Rab6b,Npc1l1,Arfgef1,Stx1a
GO:0019904	protein domain specific binding	0.406234	-0.900826	797	37	0.0413408	895	20217	5.09132e+190	Olig2,Ets2,Stx1a,Rufy1,Syk,Fzd4,Cdc25c,Ist1,Cul3,Pou3f2,Arhgap6,Hpcal4,Atf4,Gabrr1,Cacnb2,Sh3bgrl2,Siglecg,Prkce,Slc34a2,Cd3e,Scnn1a,Wnt3,Ccdc6,Nol3,Tuba1a,Lef1,Cftr,Stmn3,Smtnl1,F11r,Rap2b,Ppil1,Nefl,Tnks1bp1,Trim11,Ppp1r9a,Sh3bp1
GO:0030276	clathrin binding	0.40638	-0.900466	52	3	0.00335196	895	20217	2098311005880980	Syt4,Syt17,Cemip
GO:0008235	metalloexopeptidase activity	0.40638	-0.900466	52	3	0.00335196	895	20217	563071738793721	Metap2,Mmp14,Cpn1
GO:1904315	transmitter-gated ion channel activity involved in regulation of postsynaptic membrane potential	0.40638	-0.900466	52	3	0.00335196	895	20217	114381440811443	Chrna4,Gabrr1,Chrnb1
GO:0051059	NF-kappaB binding	0.417227	-0.874125	32	2	0.00223464	895	20217	32857226443	Ep300,Psma6
GO:0019956	chemokine binding	0.417227	-0.874125	32	2	0.00223464	895	20217	1305112773	Cx3cr1,Ccr4
GO:0043425	bHLH transcription factor binding	0.417227	-0.874125	32	2	0.00223464	895	20217	15110328572	Hand1,Ep300
GO:0008525	phosphatidylcholine transporter activity	0.419291	-0.869191	12	1	0.00111732	895	20217	18830	Pltp
GO:0045294	alpha-catenin binding	0.419291	-0.869191	12	1	0.00111732	895	20217	16475	Ajuba
GO:0004954	prostanoid receptor activity	0.419291	-0.869191	12	1	0.00111732	895	20217	19214	Ptgdr
GO:0005536	glucose binding	0.419291	-0.869191	12	1	0.00111732	895	20217	103988	Gck
GO:0005221	intracellular cyclic nucleotide activated cation channel activity	0.419291	-0.869191	12	1	0.00111732	895	20217	330953	Hcn4
GO:0034713	type I transforming growth factor beta receptor binding	0.419291	-0.869191	12	1	0.00111732	895	20217	21809	Tgfb3
GO:0004596	peptide alpha-N-acetyltransferase activity	0.419291	-0.869191	12	1	0.00111732	895	20217	66897	Naa16
GO:0008239	dipeptidyl-peptidase activity	0.419291	-0.869191	12	1	0.00111732	895	20217	72461	Prcp
GO:0031543	peptidyl-proline dioxygenase activity	0.419291	-0.869191	12	1	0.00111732	895	20217	112407	Egln3
GO:0004652	polynucleotide adenylyltransferase activity	0.419291	-0.869191	12	1	0.00111732	895	20217	74645	Tent5c
GO:0008271	secondary active sulfate transmembrane transporter activity	0.419291	-0.869191	12	1	0.00111732	895	20217	320718	Slc26a9
GO:0048407	platelet-derived growth factor binding	0.419291	-0.869191	12	1	0.00111732	895	20217	12831	Col5a1
GO:0001730	2'-5'-oligoadenylate synthetase activity	0.419291	-0.869191	12	1	0.00111732	895	20217	246727	Oas3
GO:1901611	phosphatidylglycerol binding	0.419291	-0.869191	12	1	0.00111732	895	20217	18830	Pltp
GO:0106019	phosphatidylinositol-4,5-bisphosphate phosphatase activity	0.419291	-0.869191	12	1	0.00111732	895	20217	66461	Ptpmt1
GO:0043855	cyclic nucleotide-gated ion channel activity	0.419291	-0.869191	12	1	0.00111732	895	20217	330953	Hcn4
GO:0043023	ribosomal large subunit binding	0.419291	-0.869191	12	1	0.00111732	895	20217	68040	Zfp593
GO:0042171	lysophosphatidic acid acyltransferase activity	0.419291	-0.869191	12	1	0.00111732	895	20217	55979	Agpat1
GO:0017154	semaphorin receptor activity	0.419291	-0.869191	12	1	0.00111732	895	20217	235611	Plxnb1
GO:0051011	microtubule minus-end binding	0.419291	-0.869191	12	1	0.00111732	895	20217	328580	Tubgcp6
GO:1990825	sequence-specific mRNA binding	0.419291	-0.869191	12	1	0.00111732	895	20217	225363	Etf1
GO:0034212	peptide N-acetyltransferase activity	0.425823	-0.853731	75	4	0.00446927	895	20217	6.68971e+20	Naa16,Epc1,Ep300,Ing3
GO:0001102	RNA polymerase II activating transcription factor binding	0.430248	-0.843395	54	3	0.00335196	895	20217	1428115378328570	Fos,Hnf4a,Ep300
GO:0008187	poly-pyrimidine tract binding	0.43265	-0.837827	33	2	0.00223464	895	20217	24198956516	Pabpc4l,Rbms2
GO:0035035	histone acetyltransferase binding	0.43265	-0.837827	33	2	0.00223464	895	20217	5640474469	Trip4,Taf7l
GO:0008047	enzyme activator activity	0.433616	-0.835596	450	21	0.0234637	895	20217	1.01489e+109	Ric8a,Gtf2h4,Alox5ap,Rptor,Tcl1,Evi5,Rasal1,Map2k1,Arhgap6,Tbcd,Rabgap1l,Tiam2,Rin1,Dock2,Dnmt3l,Abr,Prkce,Ppp2r5d,Rasgrp3,Sh3bp1,Gapvd1
GO:0036459	thiol-dependent ubiquitinyl hydrolase activity	0.438582	-0.824208	98	5	0.00558659	895	20217	3.68203e+26	Gm5136,Usp21,Mindy3,Usp15,Otud6a
GO:0060090	molecular adaptor activity	0.440705	-0.81938	208	10	0.0111732	895	20217	7.43702e+51	Rptor,Map1a,Nefl,Synpo2,Nck2,Grb10,Stx1a,Spsb4,Actr1a,Grb7
GO:0008375	acetylglucosaminyltransferase activity	0.442052	-0.816328	55	3	0.00335196	895	20217	7229710789514530	B3gnt3,Mgat5,Gcnt2
GO:0008195	phosphatidate phosphatase activity	0.445014	-0.80965	13	1	0.00111732	895	20217	229791	Plppr4
GO:0005313	L-glutamate transmembrane transporter activity	0.445014	-0.80965	13	1	0.00111732	895	20217	20512	Slc1a3
GO:0017166	vinculin binding	0.445014	-0.80965	13	1	0.00111732	895	20217	235431	Coro2b
GO:0004659	prenyltransferase activity	0.445014	-0.80965	13	1	0.00111732	895	20217	67422	Dhdds
GO:0031402	sodium ion binding	0.445014	-0.80965	13	1	0.00111732	895	20217	20531	Slc34a2
GO:0008097	5S rRNA binding	0.445014	-0.80965	13	1	0.00111732	895	20217	19989	Rpl7
GO:0004535	poly(A)-specific ribonuclease activity	0.445014	-0.80965	13	1	0.00111732	895	20217	211948	Pde12
GO:0070742	C2H2 zinc finger domain binding	0.445014	-0.80965	13	1	0.00111732	895	20217	16842	Lef1
GO:0050664	oxidoreductase activity, acting on NAD(P)H, oxygen as acceptor	0.445014	-0.80965	13	1	0.00111732	895	20217	50493	Txnrd1
GO:0016251	RNA polymerase II general transcription initiation factor activity	0.445014	-0.80965	13	1	0.00111732	895	20217	14885	Gtf2h4
GO:0046935	1-phosphatidylinositol-3-kinase regulator activity	0.445014	-0.80965	13	1	0.00111732	895	20217	12700	Cish
GO:0019841	retinol binding	0.445014	-0.80965	13	1	0.00111732	895	20217	63954	Rbp7
GO:0015556	C4-dicarboxylate transmembrane transporter activity	0.445014	-0.80965	13	1	0.00111732	895	20217	27376	Slc25a10
GO:0001054	RNA polymerase I activity	0.445014	-0.80965	13	1	0.00111732	895	20217	66420	Polr2e
GO:0004303	estradiol 17-beta-dehydrogenase activity	0.445014	-0.80965	13	1	0.00111732	895	20217	114664	Hsd17b11
GO:0015926	glucosidase activity	0.445014	-0.80965	13	1	0.00111732	895	20217	212974	Pgghg
GO:0097001	ceramide binding	0.445014	-0.80965	13	1	0.00111732	895	20217	18830	Pltp
GO:0045125	bioactive lipid receptor activity	0.445014	-0.80965	13	1	0.00111732	895	20217	94226	S1pr5
GO:0005545	1-phosphatidylinositol binding	0.445014	-0.80965	13	1	0.00111732	895	20217	17207	Mcf2l
GO:0002161	aminoacyl-tRNA editing activity	0.445014	-0.80965	13	1	0.00111732	895	20217	105148	Iars
GO:0008135	translation factor activity, RNA binding	0.445723	-0.808058	77	4	0.00446927	895	20217	6.89692e+20	Eif1b,Etf1,Eif3h,Eif3b
GO:0051087	chaperone binding	0.447311	-0.804501	99	5	0.00558659	895	20217	2.17522e+25	Tert,Bag2,Cdc25a,Vwf,Cftr
GO:0101005	ubiquitinyl hydrolase activity	0.447311	-0.804501	99	5	0.00558659	895	20217	6.69603e+26	Mindy3,Usp21,Gm5136,Otud6a,Usp15
GO:0097718	disordered domain specific binding	0.447851	-0.803295	34	2	0.00223464	895	20217	6867868816	Smtnl1,Ppil1
GO:0044389	ubiquitin-like protein ligase binding	0.452504	-0.792958	321	15	0.0167598	895	20217	1.43662e+76	Fzd4,Trib1,Aicda,Cul2,Syk,Bag2,Trip4,Wfs1,Prkacb,Mc1r,Cul3,Axin2,Pa2g4,Lrpprc,Slc22a18
GO:0016627	oxidoreductase activity, acting on the CH-CH group of donors	0.45376	-0.790188	56	3	0.00335196	895	20217	2637823792619040	Decr2,Rsad1,Ppox
GO:0003684	damaged DNA binding	0.45376	-0.790188	56	3	0.00335196	895	20217	1829472774328570	Ogg1,Neil1,Ep300
GO:0004222	metalloendopeptidase activity	0.456005	-0.785252	100	5	0.00558659	895	20217	2.30598e+25	Nrd1,Tll1,Adam8,Mmp14,Mmel1
GO:0005539	glycosaminoglycan binding	0.458621	-0.779531	211	10	0.0111732	895	20217	1.28142e+51	Col11a1,Ptprs,Col5a1,Tnxb,Rspo1,Ccn4,Stab1,Lpl,Cemip,Fgf10
GO:0140097	catalytic activity, acting on DNA	0.459891	-0.776766	189	9	0.0100559	895	20217	1.82942e+46	Ogg1,Tert,Polm,Pif1,Neil1,Actr5,Pold3,Pole2,Top3b
GO:0001965	G-protein alpha-subunit binding	0.46282	-0.770417	35	2	0.00223464	895	20217	16001101489	Igf1r,Ric8a
GO:0042162	telomeric DNA binding	0.46282	-0.770417	35	2	0.00223464	895	20217	21752208084	Tert,Pif1
GO:0001103	RNA polymerase II repressing transcription factor binding	0.46282	-0.770417	35	2	0.00223464	895	20217	23942107932	Mta2,Chd4
GO:0070717	poly-purine tract binding	0.46282	-0.770417	35	2	0.00223464	895	20217	56516241989	Rbms2,Pabpc4l
GO:0003713	transcription coactivator activity	0.466943	-0.761548	257	12	0.0134078	895	20217	1.89922e+64	Pou3f2,Tfap2a,Rarb,Pprc1,Mrtfb,Trip4,Thrap3,Ep300,Usp21,Hand1,Taf7l,Mta2
GO:0031625	ubiquitin protein ligase binding	0.468682	-0.757831	302	14	0.0156425	895	20217	1.88137e+71	Pa2g4,Lrpprc,Slc22a18,Cul2,Fzd4,Aicda,Trib1,Syk,Bag2,Wfs1,Mc1r,Prkacb,Cul3,Axin2
GO:0008017	microtubule binding	0.468684	-0.757826	235	11	0.0122905	895	20217	1.82942e+59	Ogg1,Arhgef2,Cep295nl,6430531B16Rik,Tubgcp6,Kif5b,Trim54,Map1a,Mtus1,Map9,Eml6
GO:0016595	glutamate binding	0.469599	-0.755877	14	1	0.00111732	895	20217	20512	Slc1a3
GO:0015172	acidic amino acid transmembrane transporter activity	0.469599	-0.755877	14	1	0.00111732	895	20217	20512	Slc1a3
GO:0008320	protein transmembrane transporter activity	0.469599	-0.755877	14	1	0.00111732	895	20217	641376	Tomm40l
GO:0071617	lysophospholipid acyltransferase activity	0.469599	-0.755877	14	1	0.00111732	895	20217	55979	Agpat1
GO:0008191	metalloendopeptidase inhibitor activity	0.469599	-0.755877	14	1	0.00111732	895	20217	59083	Fetub
GO:0008432	JUN kinase binding	0.469599	-0.755877	14	1	0.00111732	895	20217	16573	Kif5b
GO:0140318	protein transporter activity	0.469599	-0.755877	14	1	0.00111732	895	20217	641376	Tomm40l
GO:1990404	protein ADP-ribosylase activity	0.469599	-0.755877	14	1	0.00111732	895	20217	52552	Parp8
GO:0004707	MAP kinase activity	0.469599	-0.755877	14	1	0.00111732	895	20217	26417	Mapk3
GO:1990380	Lys48-specific deubiquitinase activity	0.469599	-0.755877	14	1	0.00111732	895	20217	66960	Mindy3
GO:0003774	motor activity	0.471405	-0.752037	124	6	0.00670391	895	20217	2.31646e+32	Myo1h,Myo1g,Kif5b,Wdr63,Myh4,Dnali1
GO:0019210	kinase inhibitor activity	0.476858	-0.740537	58	3	0.00335196	895	20217	2117707437074730	Trib1,Rptor,Rhoh
GO:0022824	transmitter-gated ion channel activity	0.476858	-0.740537	58	3	0.00335196	895	20217	114431440811438	Chrnb1,Gabrr1,Chrna4
GO:0000049	tRNA binding	0.476858	-0.740537	58	3	0.00335196	895	20217	7319221752105140	Xpot,Tert,Iars
GO:0022835	transmitter-gated channel activity	0.476858	-0.740537	58	3	0.00335196	895	20217	114381144314408	Chrna4,Chrnb1,Gabrr1
GO:0017147	Wnt-protein binding	0.477547	-0.739093	36	2	0.00223464	895	20217	1728914366	Mertk,Fzd4
GO:0005231	excitatory extracellular ligand-gated ion channel activity	0.477547	-0.739093	36	2	0.00223464	895	20217	1144311438	Chrnb1,Chrna4
GO:0070851	growth factor receptor binding	0.48389	-0.725898	148	7	0.00782123	895	20217	1.61616e+35	Il12rb1,Fgf23,Fgf10,Fgf15,Cadm4,Trip6,Fer
GO:0000977	RNA polymerase II regulatory region sequence-specific DNA binding	0.485783	-0.721994	823	37	0.0413408	895	20217	2.18772e+194	Rarb,Pou3f2,Stat5a,Thap1,Klf10,Six5,Hoxc10,Atf4,Batf2,Mybbp1a,Zfp827,Nanog,Hnf4a,Bhlha15,Bcl11a,Creb3l1,Creb3l4,Hes3,Ets2,Sohlh1,Otx1,Tfap2a,Thrap3,Ctcfl,Pax1,Chd2,Hoxa10,Snai1,Fos,Ep300,Pspc1,Nlrc5,Hes2,Hand1,Lef1,Prdm14,Esrrb
GO:0030145	manganese ion binding	0.488236	-0.716957	59	3	0.00335196	895	20217	1902311847107890	Ppef2,Arg2,Mgat5
GO:0003723	RNA binding	0.490575	-0.712177	1050	47	0.052514	895	20217	73192,54364,54614,74778,19989,226169,26443,21752,56417,17884,68135,77721,100336,105148,13495,244551,67487,20922,380669,68969,140486,14786,74480,76572,331401,225160,75062,66645,328572,18813,383491,56516,78586,74148,27979,19106,66161,58212,66055,11628,241989,67755,246727,76522,72416,225363,74645	Xpot,Rpp30,Prpf40b,Rrp7a,Rpl7,Pprc1,Psma6,Tert,Adar,Myh4,Eif3h,Mrps5,Ppp1r8,Iars,Drg2,Nanos3,Dhx40,Supt4a,Lin28b,Eif1b,Igf2bp1,Grb7,Samd4,Rbmxl2,Thoc2,Thoc1,Sf3a3,Pspc1,Ep300,Pa2g4,Prdm14,Rbms2,Srbd1,Cluh,Eif3b,Eif2ak2,Pop4,Srrm3,Sf3b6,Aicda,Pabpc4l,Ddx47,Oas3,Lsm8,Lrpprc,Etf1,Tent5c
GO:0043394	proteoglycan binding	0.492025	-0.709226	37	2	0.00223464	895	20217	1695612831	Lpl,Col5a1
GO:0000993	RNA polymerase II complex binding	0.492025	-0.709226	37	2	0.00223464	895	20217	2638020922	Esrrb,Supt4a
GO:0033549	MAP kinase phosphatase activity	0.493096	-0.707052	15	1	0.00111732	895	20217	110332	Pp2d1
GO:0035325	Toll-like receptor binding	0.493096	-0.707052	15	1	0.00111732	895	20217	20963	Syk
GO:0005172	vascular endothelial growth factor receptor binding	0.493096	-0.707052	15	1	0.00111732	895	20217	260299	Cadm4
GO:0072349	modified amino acid transmembrane transporter activity	0.493096	-0.707052	15	1	0.00111732	895	20217	80721	Slc19a3
GO:0015269	calcium-activated potassium channel activity	0.493096	-0.707052	15	1	0.00111732	895	20217	74166	Tmem38a
GO:0016307	phosphatidylinositol phosphate kinase activity	0.493096	-0.707052	15	1	0.00111732	895	20217	18720	Pip5k1a
GO:0016863	intramolecular oxidoreductase activity, transposing C=C bonds	0.493096	-0.707052	15	1	0.00111732	895	20217	51798	Ech1
GO:0016755	transferase activity, transferring amino-acyl groups	0.493096	-0.707052	15	1	0.00111732	895	20217	23887	Ggt5
GO:0099602	neurotransmitter receptor regulator activity	0.493096	-0.707052	15	1	0.00111732	895	20217	12568	Cdk5
GO:0017136	NAD-dependent histone deacetylase activity	0.493096	-0.707052	15	1	0.00111732	895	20217	70315	Hdac8
GO:0030548	acetylcholine receptor regulator activity	0.493096	-0.707052	15	1	0.00111732	895	20217	12568	Cdk5
GO:0016918	retinal binding	0.493096	-0.707052	15	1	0.00111732	895	20217	63954	Rbp7
GO:0043024	ribosomal small subunit binding	0.493096	-0.707052	15	1	0.00111732	895	20217	68969	Eif1b
GO:0003729	mRNA binding	0.493849	-0.705525	262	12	0.0134078	895	20217	6.60556e+64	Sf3b6,Srrm3,Pabpc4l,Rpl7,Rbms2,Srbd1,Igf2bp1,Samd4,Thoc2,Ppp1r8,Etf1,Cluh
GO:0016811	hydrolase activity, acting on carbon-nitrogen (but not peptide) bonds, in linear amides	0.494438	-0.704334	82	4	0.00446927	895	20217	1.71168e+20	Acer1,Mta2,Hdac8,Asah2
GO:0035257	nuclear hormone receptor binding	0.498074	-0.697006	150	7	0.00782123	895	20217	2.18772e+37	Rarb,Thrap3,Trip4,Lef1,Ep300,Padi2,Ets2
GO:0000979	RNA polymerase II core promoter sequence-specific DNA binding	0.506246	-0.680732	38	2	0.00223464	895	20217	62267514281	Zfp827,Fos
GO:0001012	RNA polymerase II regulatory region DNA binding	0.51019	-0.672973	831	37	0.0413408	895	20217	6.22675e+194	Zfp827,Mybbp1a,Batf2,Otx1,Sohlh1,Ets2,Hes3,Creb3l1,Creb3l4,Bcl11a,Bhlha15,Hnf4a,Nanog,Six5,Klf10,Thap1,Stat5a,Pou3f2,Rarb,Atf4,Hoxc10,Pspc1,Ep300,Fos,Esrrb,Prdm14,Lef1,Hes2,Hand1,Nlrc5,Pax1,Ctcfl,Thrap3,Tfap2a,Snai1,Hoxa10,Chd2
GO:0045296	cadherin binding	0.51062	-0.672129	61	3	0.00335196	895	20217	1415817075320860	Fer,Epcam,Cdh18
GO:0043178	alcohol binding	0.513418	-0.666665	84	4	0.00446927	895	20217	2.2392e+20	Soat2,Prkce,Star,Rbp7
GO:0003725	double-stranded RNA binding	0.513418	-0.666665	84	4	0.00446927	895	20217	1.91062e+20	Eif2ak2,Myh4,Adar,Oas3
GO:0034979	NAD-dependent protein deacetylase activity	0.515553	-0.662515	16	1	0.00111732	895	20217	70315	Hdac8
GO:0005521	lamin binding	0.515553	-0.662515	16	1	0.00111732	895	20217	64009	Syne1
GO:0005123	death receptor binding	0.515553	-0.662515	16	1	0.00111732	895	20217	78688	Nol3
GO:0035240	dopamine binding	0.515553	-0.662515	16	1	0.00111732	895	20217	13162	Slc6a3
GO:0015271	outward rectifier potassium channel activity	0.515553	-0.662515	16	1	0.00111732	895	20217	56543	Kcnd3
GO:0070006	metalloaminopeptidase activity	0.515553	-0.662515	16	1	0.00111732	895	20217	17387	Mmp14
GO:0016290	palmitoyl-CoA hydrolase activity	0.515553	-0.662515	16	1	0.00111732	895	20217	15378	Hnf4a
GO:0048019	receptor antagonist activity	0.515553	-0.662515	16	1	0.00111732	895	20217	50722	Dkkl1
GO:0001056	RNA polymerase III activity	0.515553	-0.662515	16	1	0.00111732	895	20217	66420	Polr2e
GO:0015095	magnesium ion transmembrane transporter activity	0.515553	-0.662515	16	1	0.00111732	895	20217	74552	Nipal3
GO:0016854	racemase and epimerase activity	0.515553	-0.662515	16	1	0.00111732	895	20217	319625	Galm
GO:0070034	telomerase RNA binding	0.515553	-0.662515	16	1	0.00111732	895	20217	21752	Tert
GO:0000400	four-way junction DNA binding	0.515553	-0.662515	16	1	0.00111732	895	20217	19364	Rad51d
GO:0030546	signaling receptor activator activity	0.519817	-0.654279	494	22	0.024581	895	20217	1.63252e+110	Inhbc,Jag1,Oxt,Zp3,Ctf2,Wnt8b,Wnt3,Tgfb3,Fgf15,Fgf23,Clec11a,Insl6,Cxcl14,Tgfb2,Fgf10,Cdk5,Sema3b,Lefty1,Gast,Gmfb,Agrp,Prkce
GO:0060590	ATPase regulator activity	0.520206	-0.653531	39	2	0.00223464	895	20217	21353914885	Bag2,Gtf2h4
GO:0034062	5'-3' RNA polymerase activity	0.520206	-0.653531	39	2	0.00223464	895	20217	6642021752	Polr2e,Tert
GO:0097747	RNA polymerase activity	0.520206	-0.653531	39	2	0.00223464	895	20217	6642021752	Polr2e,Tert
GO:0017112	Rab guanyl-nucleotide exchange factor activity	0.520206	-0.653531	39	2	0.00223464	895	20217	229541105841	Dennd4b,Dennd3
GO:0001047	core promoter binding	0.521617	-0.650822	62	3	0.00335196	895	20217	1428121847622670	Fos,Klf10,Zfp827
GO:0004714	transmembrane receptor protein tyrosine kinase activity	0.521617	-0.650822	62	3	0.00335196	895	20217	123051728916001	Ddr1,Mertk,Igf1r
GO:0019783	ubiquitin-like protein-specific protease activity	0.523902	-0.64645	108	5	0.00558659	895	20217	3.68203e+26	Gm5136,Usp21,Mindy3,Usp15,Otud6a
GO:0035326	enhancer binding	0.524991	-0.644373	131	6	0.00670391	895	20217	1.68421e+30	Lef1,Atf4,Esrrb,Tfap2a,Nanog,Thrap3
GO:0140297	DNA-binding transcription factor binding	0.529938	-0.634995	360	16	0.0178771	895	20217	1.68423e+83	Lef1,Psma6,Ets2,Nanog,Hnf4a,Hand1,Mdfic,Ep300,Chd4,Fos,Trip4,Mta2,Padi2,Rarb,Thrap3,Wfs1
GO:0016616	oxidoreductase activity, acting on the CH-OH group of donors, NAD or NADP as acceptor	0.532473	-0.630223	132	6	0.00670391	895	20217	5.60432e+30	Akr1e1,Hsd11b1,Miox,Hsd17b11,Sdr42e1,Akr1b8
GO:0004386	helicase activity	0.532957	-0.629315	155	7	0.00782123	895	20217	2.08084e+38	Pif1,Chd2,Ddx47,Chd4,Actr5,Ttf2,Dhx40
GO:0016893	endonuclease activity, active with either ribo- or deoxyribonucleic acids and producing 5'-phosphomonoesters	0.533899	-0.62755	40	2	0.00223464	895	20217	5436466161	Rpp30,Pop4
GO:0032266	phosphatidylinositol-3-phosphate binding	0.533899	-0.62755	40	2	0.00223464	895	20217	71835102607	Lancl2,Snx19
GO:0022884	macromolecule transmembrane transporter activity	0.537016	-0.621727	17	1	0.00111732	895	20217	641376	Tomm40l
GO:0008199	ferric iron binding	0.537016	-0.621727	17	1	0.00111732	895	20217	56727	Miox
GO:0004653	polypeptide N-acetylgalactosaminyltransferase activity	0.537016	-0.621727	17	1	0.00111732	895	20217	207839	Galnt6
GO:0008301	DNA binding, bending	0.537016	-0.621727	17	1	0.00111732	895	20217	16842	Lef1
GO:1990381	ubiquitin-specific protease binding	0.537016	-0.621727	17	1	0.00111732	895	20217	223455	2020-03-06
GO:0034185	apolipoprotein binding	0.537016	-0.621727	17	1	0.00111732	895	20217	16956	Lpl
GO:1900750	oligopeptide binding	0.537016	-0.621727	17	1	0.00111732	895	20217	68312	Gstm7
GO:0005086	ARF guanyl-nucleotide exchange factor activity	0.537016	-0.621727	17	1	0.00111732	895	20217	211673	Arfgef1
GO:0030169	low-density lipoprotein particle binding	0.537016	-0.621727	17	1	0.00111732	895	20217	192187	Stab1
GO:0046527	glucosyltransferase activity	0.537016	-0.621727	17	1	0.00111732	895	20217	72050	Poglut2
GO:0010314	phosphatidylinositol-5-phosphate binding	0.537016	-0.621727	17	1	0.00111732	895	20217	71835	Lancl2
GO:0043295	glutathione binding	0.537016	-0.621727	17	1	0.00111732	895	20217	68312	Gstm7
GO:0030275	LRR domain binding	0.537016	-0.621727	17	1	0.00111732	895	20217	11911	Atf4
GO:0042813	Wnt-activated receptor activity	0.537016	-0.621727	17	1	0.00111732	895	20217	14366	Fzd4
GO:0008081	phosphoric diester hydrolase activity	0.541253	-0.613869	87	4	0.00446927	895	20217	2.09558e+21	Enpp3,Plcxd3,Gdpd1,Pld1
GO:0030374	nuclear receptor transcription coactivator activity	0.543198	-0.610282	64	3	0.00335196	895	20217	2.30753e+17	Thrap3,Pprc1,Rarb
GO:0004402	histone acetyltransferase activity	0.543198	-0.610282	64	3	0.00335196	895	20217	3285721383171770	Ep300,Epc1,Ing3
GO:0035591	signaling adaptor activity	0.543198	-0.610282	64	3	0.00335196	895	20217	147861478317974	Grb7,Grb10,Nck2
GO:0030545	receptor regulator activity	0.543759	-0.60925	523	23	0.0256983	895	20217	1.35906e+115	Lefty1,Gmfb,Gast,Agrp,Prkce,Sema3b,Cdk5,Tgfb2,Cxcl14,Fgf10,Dkkl1,Insl6,Clec11a,Fgf23,Fgf15,Tgfb3,Wnt3,Ctf2,Wnt8b,Zp3,Jag1,Inhbc,Oxt
GO:0016875	ligase activity, forming carbon-oxygen bonds	0.547321	-0.60272	41	2	0.00223464	895	20217	244141105148	Nars2,Iars
GO:0004812	aminoacyl-tRNA ligase activity	0.547321	-0.60272	41	2	0.00223464	895	20217	244141105148	Nars2,Iars
GO:1901681	sulfur compound binding	0.551784	-0.594598	250	11	0.0122905	895	20217	2.2392e+56	Soat2,Fgf10,Lpl,Gstm7,Rspo1,Ccn4,Tnxb,Col5a1,Ptprs,Hnf4a,Col11a1
GO:0000976	transcription regulatory region sequence-specific DNA binding	0.552969	-0.592453	868	38	0.0424581	895	20217	1.84327e+199	Mybbp1a,Batf2,Zfp827,Bhlha15,Hnf4a,Nanog,Sohlh1,Otx1,Hes3,Ets2,Creb3l4,Creb3l1,Bcl11a,Thap1,Stat5a,Pou3f2,Rarb,Six5,Klf10,Hoxc10,Atf4,Mta2,Fos,Pspc1,Ep300,Hes2,Hand1,Nlrc5,Esrrb,Prdm14,Lef1,Ctcfl,Thrap3,Tfap2a,Pax1,Chd2,Snai1,Hoxa10
GO:0016757	transferase activity, transferring glycosyl groups	0.556935	-0.585306	274	12	0.0134078	895	20217	7.22972e+63	B3gnt3,Galnt6,B3galt4,St3gal1,Art3,B4galt3,Poglut2,C1galt1,Mgat5,Gcnt2,B3gat2,Parp8
GO:1990837	sequence-specific double-stranded DNA binding	0.556978	-0.585229	915	40	0.0446927	895	20217	2.06132e+210	Snai1,Hoxa10,Chd2,Pax1,Ctcfl,Thrap3,Tfap2a,Esrrb,Prdm14,Lef1,Hand1,Hes2,Nlrc5,Pspc1,Ep300,Fos,Mta2,Atf4,Hoxc10,Six5,Klf10,Thap1,Stat5a,Pou3f2,Rarb,Otx1,Sohlh1,Hes3,Ets2,Creb3l4,Creb3l1,Bcl11a,Hnf4a,Bhlha15,Nanog,Zfp827,Mcmdc2,Rptor,Mybbp1a,Batf2
GO:0042288	MHC class I protein binding	0.55753	-0.58424	18	1	0.00111732	895	20217	21355	Tap2
GO:0035014	phosphatidylinositol 3-kinase regulator activity	0.55753	-0.58424	18	1	0.00111732	895	20217	12700	Cish
GO:0005149	interleukin-1 receptor binding	0.55753	-0.58424	18	1	0.00111732	895	20217	22051	Trip6
GO:0061608	nuclear import signal receptor activity	0.55753	-0.58424	18	1	0.00111732	895	20217	75751	Ipo4
GO:0140223	general transcription initiation factor activity	0.55753	-0.58424	18	1	0.00111732	895	20217	14885	Gtf2h4
GO:0070696	transmembrane receptor protein serine/threonine kinase binding	0.55753	-0.58424	18	1	0.00111732	895	20217	24071	Synj2bp
GO:0015929	hexosaminidase activity	0.55753	-0.58424	18	1	0.00111732	895	20217	80982	Cemip
GO:0015299	solute:proton antiporter activity	0.55753	-0.58424	18	1	0.00111732	895	20217	74446	Slc9b1
GO:0008353	RNA polymerase II CTD heptapeptide repeat kinase activity	0.55753	-0.58424	18	1	0.00111732	895	20217	14885	Gtf2h4
GO:0035255	ionotropic glutamate receptor binding	0.56047	-0.57898	42	2	0.00223464	895	20217	2407117754	Synj2bp,Map1a
GO:0043175	RNA polymerase core enzyme binding	0.56047	-0.57898	42	2	0.00223464	895	20217	2092226380	Supt4a,Esrrb
GO:0016788	hydrolase activity, acting on ester bonds	0.562194	-0.575907	734	32	0.0357542	895	20217	6.86951e+169	Hddc3,Cdc25c,Pnkd,Enpp3,Ppp2r5d,Lpl,Tns2,Ptprz1,Rpp30,Ptpmt1,Rnase1,Car3,Hnf4a,Pld1,Iars,Pp2d1,Abhd2,Ppm1k,Gdpd1,Plppr4,Eya4,Mtmr4,Plcxd3,Pde12,Cdc25a,Pld6,Esd,Ppef2,Phpt1,Ssu72,Pop4,Ptprs
GO:0016758	transferase activity, transferring hexosyl groups	0.564028	-0.572651	206	9	0.0100559	895	20217	1.45381e+47	Gcnt2,Mgat5,B3gat2,B3galt4,B3gnt3,Galnt6,C1galt1,B4galt3,Poglut2
GO:0061733	peptide-lysine-N-acetyltransferase activity	0.564203	-0.572342	66	3	0.00335196	895	20217	1383132857271770	Epc1,Ep300,Ing3
GO:0033613	activating transcription factor binding	0.568251	-0.565193	90	4	0.00446927	895	20217	1.53782e+20	Hnf4a,Wfs1,Fos,Ep300
GO:0004843	thiol-dependent ubiquitin-specific protease activity	0.568251	-0.565193	90	4	0.00446927	895	20217	3.68203e+21	Gm5136,Usp21,Usp15,Otud6a
GO:0016407	acetyltransferase activity	0.572303	-0.558087	114	5	0.00558659	895	20217	7.17771e+26	Ing3,Epc1,Ep300,Mogat2,Naa16
GO:0016410	N-acyltransferase activity	0.572303	-0.558087	114	5	0.00558659	895	20217	1.38312e+26	Epc1,Cers6,Ep300,Ing3,Naa16
GO:0035254	glutamate receptor binding	0.574481	-0.554288	67	3	0.00335196	895	20217	123222407117754	Camk2a,Synj2bp,Map1a
GO:0031418	L-ascorbic acid binding	0.577135	-0.549679	19	1	0.00111732	895	20217	112407	Egln3
GO:0034458	3'-5' RNA helicase activity	0.577135	-0.549679	19	1	0.00111732	895	20217	67487	Dhx40
GO:0008139	nuclear localization sequence binding	0.577135	-0.549679	19	1	0.00111732	895	20217	75751	Ipo4
GO:0004890	GABA-A receptor activity	0.577135	-0.549679	19	1	0.00111732	895	20217	14408	Gabrr1
GO:0070300	phosphatidic acid binding	0.577135	-0.549679	19	1	0.00111732	895	20217	18830	Pltp
GO:0015125	bile acid transmembrane transporter activity	0.577135	-0.549679	19	1	0.00111732	895	20217	75750	Slc10a6
GO:0031434	mitogen-activated protein kinase kinase binding	0.577135	-0.549679	19	1	0.00111732	895	20217	211770	Trib1
GO:0015645	fatty acid ligase activity	0.577135	-0.549679	19	1	0.00111732	895	20217	257633	Acsf3
GO:0017116	single-stranded DNA helicase activity	0.577135	-0.549679	19	1	0.00111732	895	20217	208084	Pif1
GO:0043395	heparan sulfate proteoglycan binding	0.577135	-0.549679	19	1	0.00111732	895	20217	16956	Lpl
GO:0015035	protein disulfide oxidoreductase activity	0.577135	-0.549679	19	1	0.00111732	895	20217	93692	Glrx
GO:0055106	ubiquitin-protein transferase regulator activity	0.577135	-0.549679	19	1	0.00111732	895	20217	211770	Trib1
GO:0004622	lysophospholipase activity	0.577135	-0.549679	19	1	0.00111732	895	20217	66569	Gdpd1
GO:0016500	protein-hormone receptor activity	0.577135	-0.549679	19	1	0.00111732	895	20217	16001	Igf1r
GO:0003714	transcription corepressor activity	0.577627	-0.548828	185	8	0.00893855	895	20217	1.06931e+40	Kctd1,Bcl11a,Mta2,Runx1t1,Nanog,Ajuba,Mybbp1a,Tfap2a
GO:0008289	lipid binding	0.57799	-0.548199	739	32	0.0357542	895	20217	2.72636e+168	Esyt3,Snx32,Esrrb,Pltp,Rasal1,Star,Jag1,Snx19,Stard10,Hsd11b1,Lancl2,Cpne5,Tnfaip8l3,Rufy1,Hnf4a,Pld1,Fnbp1,Clec4f,Mcf2l,Pacsin1,Apom,Rbp7,Syt4,Lamb1,Lpl,Myo1g,Alox5ap,Fabp7,Fer,Grb7,Syt17,Soat2
GO:0070491	repressing transcription factor binding	0.584607	-0.536815	68	3	0.00335196	895	20217	1079322394215370	Chd4,Mta2,Hnf4a
GO:0008080	N-acetyltransferase activity	0.594343	-0.520298	93	4	0.00446927	895	20217	7.17773e+20	Ing3,Ep300,Epc1,Naa16
GO:0000980	RNA polymerase II distal enhancer sequence-specific DNA binding	0.594343	-0.520298	93	4	0.00446927	895	20217	2.14182e+20	Tfap2a,Thrap3,Atf4,Esrrb
GO:0033293	monocarboxylic acid binding	0.594578	-0.519903	69	3	0.00335196	895	20217	116901537812140	Alox5ap,Hnf4a,Fabp7
GO:0030594	neurotransmitter receptor activity	0.595517	-0.518326	117	5	0.00558659	895	20217	1.26725e+24	Chrm4,Gabbr1,Chrna4,Gabrr1,Chrnb1
GO:0046961	proton-transporting ATPase activity, rotational mechanism	0.595873	-0.517728	20	1	0.00111732	895	20217	21871	Atp6v0a2
GO:0008373	sialyltransferase activity	0.595873	-0.517728	20	1	0.00111732	895	20217	20442	St3gal1
GO:0034593	phosphatidylinositol bisphosphate phosphatase activity	0.595873	-0.517728	20	1	0.00111732	895	20217	66461	Ptpmt1
GO:0038191	neuropilin binding	0.595873	-0.517728	20	1	0.00111732	895	20217	20347	Sema3b
GO:0004129	cytochrome-c oxidase activity	0.595873	-0.517728	20	1	0.00111732	895	20217	75483	Cox8c
GO:0016676	oxidoreductase activity, acting on a heme group of donors, oxygen as acceptor	0.595873	-0.517728	20	1	0.00111732	895	20217	75483	Cox8c
GO:0015002	heme-copper terminal oxidase activity	0.595873	-0.517728	20	1	0.00111732	895	20217	75483	Cox8c
GO:0016614	oxidoreductase activity, acting on CH-OH group of donors	0.597363	-0.51523	141	6	0.00670391	895	20217	1.54836e+30	Hsd11b1,Akr1e1,Miox,Hsd17b11,Sdr42e1,Akr1b8
GO:0099528	G protein-coupled neurotransmitter receptor activity	0.598259	-0.513732	45	2	0.00223464	895	20217	5439312672	Gabbr1,Chrm4
GO:0031406	carboxylic acid binding	0.598759	-0.512895	212	9	0.0100559	895	20217	1.21402e+46	Fabp7,Hnf4a,Castor1,Slc1a3,Casr,Stab1,Alox5ap,Cemip,Egln3
GO:0016597	amino acid binding	0.604392	-0.503532	70	3	0.00335196	895	20217	719622051212374	Castor1,Slc1a3,Casr
GO:0005506	iron ion binding	0.605947	-0.500963	166	7	0.00782123	895	20217	1.12408e+36	Egln3,Miox,Ppef2,Tph2,Aox4,Cyp27b1,Scd3
GO:0016538	cyclin-dependent protein serine/threonine kinase regulator activity	0.6103	-0.493805	46	2	0.00223464	895	20217	1244512449	Ccnd3,Ccnf
GO:0050661	NADP binding	0.6103	-0.493805	46	2	0.00223464	895	20217	1548356727	Hsd11b1,Miox
GO:0015485	cholesterol binding	0.6103	-0.493805	46	2	0.00223464	895	20217	22392020845	Soat2,Star
GO:0090079	translation regulator activity, nucleic acid binding	0.611208	-0.492318	95	4	0.00446927	895	20217	6.89693e+20	Eif1b,Eif3b,Etf1,Eif3h
GO:0004857	enzyme inhibitor activity	0.61351	-0.488559	379	16	0.0178771	895	20217	3.20365e+85	Fry,Cast,Mgat5,Ppp1r12c,Fetub,Trib1,Serping1,Col7a1,Smtnl1,Ppp1r8,Lef1,Nol3,Serpinb1a,Birc7,Rptor,Rhoh
GO:0030552	cAMP binding	0.613781	-0.488117	21	1	0.00111732	895	20217	330953	Hcn4
GO:0016675	oxidoreductase activity, acting on a heme group of donors	0.613781	-0.488117	21	1	0.00111732	895	20217	75483	Cox8c
GO:0048156	tau protein binding	0.613781	-0.488117	21	1	0.00111732	895	20217	213539	Bag2
GO:1901338	catecholamine binding	0.613781	-0.488117	21	1	0.00111732	895	20217	13162	Slc6a3
GO:0030247	polysaccharide binding	0.613781	-0.488117	21	1	0.00111732	895	20217	209558	Enpp3
GO:0042975	peroxisome proliferator activated receptor binding	0.613781	-0.488117	21	1	0.00111732	895	20217	328572	Ep300
GO:0031690	adrenergic receptor binding	0.613781	-0.488117	21	1	0.00111732	895	20217	12062	Bdkrb2
GO:0043138	3'-5' DNA helicase activity	0.613781	-0.488117	21	1	0.00111732	895	20217	109275	Actr5
GO:0008327	methyl-CpG binding	0.613781	-0.488117	21	1	0.00111732	895	20217	15408	Hoxb13
GO:0099095	ligand-gated anion channel activity	0.613781	-0.488117	21	1	0.00111732	895	20217	12638	Cftr
GO:0051371	muscle alpha-actinin binding	0.613781	-0.488117	21	1	0.00111732	895	20217	118449	Synpo2
GO:0005230	extracellular ligand-gated ion channel activity	0.614047	-0.487683	71	3	0.00335196	895	20217	144081144311438	Gabrr1,Chrnb1,Chrna4
GO:1901363	heterocyclic compound binding	0.614625	-0.486742	4975	217	0.242458	895	20217	77634,213326,217837,269614,107932,66645,231326,14885,215951,78586,317758,16842,74148,19106,66055,58212,12568,18503,244141,18974,103988,664799,21976,246727,72416,15483,74645,225363,14843,50913,18432,54364,22712,241447,19720,15378,58231,13495,77721,22153,106393,76858,83564,23942,140486,56495,12395,67738,17289,50916,18682,12305,74337,56437,383491,18813,15408,26417,56516,66161,14680,238323,11304,7042…	Snapc3,Scyl2,Itpk1,Pank4,Chd4,Pspc1,Aasdh,Gtf2h4,Afg1l,Srbd1,Gimap9,Lef1,Cluh,Eif2ak2,Sf3b6,Srrm3,Cdk5,Pax1,Nars2,Pole2,Gck,Ctcfl,Top3b,Oas3,Lrpprc,Hsd11b1,Tent5c,Etf1,Gsx2,Olig2,Mybbp1a,Rpp30,Zfp54,Cers6,Trim27,Hnf4a,Stk4,Drg2,Mrps5,Tubb4a,Srl,Nlrp14,Nlrp4c,Mta2,Igf2bp1,Asna1,Runx1t1,Ppid,Mertk,Irx4,Phkg1,Ddr1,Palm3,Rrad,Prdm14,Pa2g4,Hoxb13,Mapk3,Rbms2,Pop4,Gnal,Rps6kl1,Abca4,Csnk1g3,Cyp27b1,Thr…
GO:0001158	enhancer sequence-specific DNA binding	0.618011	-0.481249	120	5	0.00558659	895	20217	1.19113e+25	Atf4,Esrrb,Nanog,Tfap2a,Thrap3
GO:0019207	kinase regulator activity	0.619702	-0.478516	192	8	0.00893855	895	20217	2.14323e+40	Tcl1,Map2k1,Rhoh,Ccnf,Rptor,Trib1,Ccnd3,Cish
GO:0016879	ligase activity, forming carbon-nitrogen bonds	0.622063	-0.474713	47	2	0.00223464	895	20217	8086014287	Ghdc,Fpgs
GO:0016860	intramolecular oxidoreductase activity	0.622063	-0.474713	47	2	0.00223464	895	20217	5179854486	Ech1,Hpgds
GO:0001848	complement binding	0.630897	-0.460613	22	1	0.00111732	895	20217	12258	Serping1
GO:0019865	immunoglobulin binding	0.630897	-0.460613	22	1	0.00111732	895	20217	22371	Vwf
GO:0008553	proton-exporting ATPase activity, phosphorylative mechanism	0.630897	-0.460613	22	1	0.00111732	895	20217	11937	Atp2a1
GO:0050998	nitric-oxide synthase binding	0.630897	-0.460613	22	1	0.00111732	895	20217	11847	Arg2
GO:0001223	transcription coactivator binding	0.630897	-0.460613	22	1	0.00111732	895	20217	21752	Tert
GO:0031420	alkali metal ion binding	0.630897	-0.460613	22	1	0.00111732	895	20217	20531	Slc34a2
GO:0008234	cysteine-type peptidase activity	0.630951	-0.460527	170	7	0.00782123	895	20217	3.68203e+36	Gm5136,Usp21,Mindy3,Usp15,Ctsl,Ctsf,Otud6a
GO:0000287	magnesium ion binding	0.631307	-0.459963	194	8	0.00893855	895	20217	5.44862e+42	Hpgds,Pif1,Stk4,Itpk1,Dctpp1,Prkacb,Gck,Sik3
GO:0016782	transferase activity, transferring sulfur-containing groups	0.642049	-0.443091	74	3	0.00335196	895	20217	770326891666971	Tstd3,Cdkal1,Cdk5rap1
GO:0004866	endopeptidase inhibitor activity	0.642714	-0.442055	196	8	0.00893855	895	20217	7.86886e+40	Nol3,Fetub,Serpinb1a,Birc7,Serping1,Col7a1,Cast,Lef1
GO:0008094	DNA-dependent ATPase activity	0.64361	-0.440663	99	4	0.00446927	895	20217	1.48852e+21	Gtf2h4,Rad51d,Pif1,Actr5
GO:0016874	ligase activity	0.644331	-0.439543	148	6	0.00670391	895	20217	2.44141e+33	Nars2,Fpgs,Ghdc,Iars,Acsf3,Aasdh
GO:0030544	Hsp70 protein binding	0.644763	-0.438872	49	2	0.00223464	895	20217	1902370315	Ppef2,Hdac8
GO:0003688	DNA replication origin binding	0.647254	-0.435016	23	1	0.00111732	895	20217	240697	Mcmdc2
GO:0016405	CoA-ligase activity	0.647254	-0.435016	23	1	0.00111732	895	20217	257633	Acsf3
GO:0051787	misfolded protein binding	0.647254	-0.435016	23	1	0.00111732	895	20217	329795	Tmem67
GO:0016725	oxidoreductase activity, acting on CH or CH2 groups	0.647254	-0.435016	23	1	0.00111732	895	20217	71872	Aox4
GO:0046965	retinoid X receptor binding	0.647254	-0.435016	23	1	0.00111732	895	20217	218772	Rarb
GO:0000981	DNA-binding transcription factor activity, RNA polymerase II-specific	0.65366	-0.425168	764	32	0.0357542	895	20217	1.85032e+166	Pax1,Tfap2a,Zfp292,Ctcfl,Hoxa10,Snai1,Ep300,Fos,Lef1,Esrrb,Hes2,Hand1,Klf10,Creb5,Six5,Rarb,Pou3f2,Stat5a,Atf4,Hoxc10,Olig2,Bcl11a,Creb3l1,Creb3l4,Ets2,Hes3,Sohlh1,Rcor1,Otx1,Nanog,Bhlha15,Hnf4a
GO:0031683	G-protein beta/gamma-subunit complex binding	0.662888	-0.411149	24	1	0.00111732	895	20217	14680	Gnal
GO:0048027	mRNA 5'-UTR binding	0.662888	-0.411149	24	1	0.00111732	895	20217	140486	Igf2bp1
GO:0030371	translation repressor activity	0.662888	-0.411149	24	1	0.00111732	895	20217	74480	Samd4
GO:0015026	coreceptor activity	0.662888	-0.411149	24	1	0.00111732	895	20217	56089	Ramp3
GO:0047617	acyl-CoA hydrolase activity	0.662888	-0.411149	24	1	0.00111732	895	20217	15378	Hnf4a
GO:0052866	phosphatidylinositol phosphate phosphatase activity	0.662888	-0.411149	24	1	0.00111732	895	20217	66461	Ptpmt1
GO:0000217	DNA secondary structure binding	0.662888	-0.411149	24	1	0.00111732	895	20217	19364	Rad51d
GO:0016628	oxidoreductase activity, acting on the CH-CH group of donors, NAD or NADP as acceptor	0.662888	-0.411149	24	1	0.00111732	895	20217	26378	Decr2
GO:0044212	transcription regulatory region DNA binding	0.663041	-0.410918	977	41	0.0458101	895	20217	227631,217864,18423,23872,15207,78284,26427,14025,15378,17341,71950,622675,74370,18432,74481,74469,11911,23942,209448,20475,21847,73754,20850,18992,218772,26380,383491,16842,15206,15110,434341,66645,328572,14281,20613,15395,244059,18503,664799,230753,21418	Sohlh1,Rcor1,Otx1,Ets2,Hes3,Creb3l4,Creb3l1,Bcl11a,Hnf4a,Bhlha15,Nanog,Zfp827,Rptor,Mybbp1a,Batf2,Taf7l,Atf4,Mta2,Hoxc10,Six5,Klf10,Thap1,Stat5a,Pou3f2,Rarb,Esrrb,Prdm14,Lef1,Hes2,Hand1,Nlrc5,Pspc1,Ep300,Fos,Snai1,Hoxa10,Chd2,Pax1,Ctcfl,Thrap3,Tfap2a
GO:0003690	double-stranded DNA binding	0.669944	-0.400561	1003	42	0.0469274	895	20217	20613,15395,244059,18503,664799,230753,21418,26380,383491,16842,15110,15206,434341,66645,328572,14885,14281,11911,23942,209448,20475,21847,73754,20850,18992,218772,227631,18423,15207,23872,78284,26427,56417,14025,15378,17341,71950,622675,240697,74370,18432,74481	Snai1,Hoxa10,Chd2,Pax1,Ctcfl,Thrap3,Tfap2a,Esrrb,Prdm14,Lef1,Hand1,Hes2,Nlrc5,Pspc1,Ep300,Gtf2h4,Fos,Atf4,Mta2,Hoxc10,Six5,Klf10,Thap1,Stat5a,Pou3f2,Rarb,Sohlh1,Otx1,Hes3,Ets2,Creb3l4,Creb3l1,Adar,Bcl11a,Hnf4a,Bhlha15,Nanog,Zfp827,Mcmdc2,Rptor,Mybbp1a,Batf2
GO:0048018	receptor ligand activity	0.671108	-0.398825	488	20	0.0223464	895	20217	2.24152e+100	Wnt3,Ctf2,Wnt8b,Zp3,Oxt,Jag1,Inhbc,Fgf23,Fgf15,Tgfb3,Fgf10,Tgfb2,Cxcl14,Insl6,Clec11a,Agrp,Gast,Lefty1,Gmfb,Sema3b
GO:0005543	phospholipid binding	0.671384	-0.398415	417	17	0.0189944	895	20217	2.09836e+91	Syt4,Apom,Jag1,Snx19,Myo1g,Pld1,Snx32,Esyt3,Pltp,Rasal1,Pacsin1,Mcf2l,Syt17,Lancl2,Cpne5,Tnfaip8l3,Grb7
GO:0042623	ATPase activity, coupled	0.672688	-0.396474	274	11	0.0122905	895	20217	1.48852e+59	Gtf2h4,Rad51d,Ddx47,Wdr63,Ttf2,Dhx40,Chd4,Actr5,Pif1,Chd2,Clpp
GO:0001067	regulatory region nucleic acid binding	0.673174	-0.395752	981	41	0.0458101	895	20217	20613,15395,244059,18503,664799,230753,21418,26380,383491,16842,15110,15206,434341,66645,328572,14281,74469,23942,11911,209448,20475,21847,73754,20850,18992,218772,227631,18423,217864,23872,15207,78284,26427,14025,17341,15378,71950,622675,74370,18432,74481	Snai1,Hoxa10,Chd2,Pax1,Ctcfl,Thrap3,Tfap2a,Esrrb,Prdm14,Lef1,Hand1,Hes2,Nlrc5,Pspc1,Ep300,Fos,Taf7l,Mta2,Atf4,Hoxc10,Six5,Klf10,Thap1,Stat5a,Pou3f2,Rarb,Sohlh1,Otx1,Rcor1,Ets2,Hes3,Creb3l4,Creb3l1,Bcl11a,Bhlha15,Hnf4a,Nanog,Zfp827,Rptor,Mybbp1a,Batf2
GO:0030234	enzyme regulator activity	0.673951	-0.394598	958	40	0.0446927	895	20217	6.86781e+211	Smtnl1,Evi5,Tcl1,Rasal1,Lef1,Ric8a,Nol3,Bag2,Gtf2h4,Serpinb1a,Ccnf,Cast,Rasgrp3,Sh3bp1,Ppp1r12c,Map2k1,Fetub,Ccnd3,Abr,Col7a1,Ppp1r8,Birc7,Alox5ap,Rptor,Rhoh,Fry,Prkce,Ppp2r5d,Mgat5,Gapvd1,Arhgap6,Tbcd,Rabgap1l,Trib1,Tiam2,Cish,Rin1,Dock2,Serping1,Dnmt3l
GO:0043177	organic acid binding	0.674121	-0.394345	226	9	0.0100559	895	20217	1.53781e+46	Hnf4a,Fabp7,Castor1,Casr,Stab1,Slc1a3,Egln3,Cemip,Alox5ap
GO:0005179	hormone activity	0.674229	-0.394185	128	5	0.00558659	895	20217	1.63252e+24	Inhbc,Oxt,Gast,Agrp,Insl6
GO:0032934	sterol binding	0.67677	-0.390424	52	2	0.00223464	895	20217	20845223920	Star,Soat2
GO:0051018	protein kinase A binding	0.67677	-0.390424	52	2	0.00223464	895	20217	18749211673	Prkacb,Arfgef1
GO:0045503	dynein light chain binding	0.67783	-0.388859	25	1	0.00111732	895	20217	242253	Wdr63
GO:0001671	ATPase activator activity	0.67783	-0.388859	25	1	0.00111732	895	20217	14885	Gtf2h4
GO:0004181	metallocarboxypeptidase activity	0.67783	-0.388859	25	1	0.00111732	895	20217	93721	Cpn1
GO:0016849	phosphorus-oxygen lyase activity	0.67783	-0.388859	25	1	0.00111732	895	20217	14919	Gucy2e
GO:0008574	ATP-dependent microtubule motor activity, plus-end-directed	0.67783	-0.388859	25	1	0.00111732	895	20217	242253	Wdr63
GO:0008307	structural constituent of muscle	0.67783	-0.388859	25	1	0.00111732	895	20217	68810	Nexn
GO:0051427	hormone receptor binding	0.678156	-0.388378	178	7	0.00782123	895	20217	1.68423e+37	Lef1,Ep300,Padi2,Ets2,Rarb,Thrap3,Trip4
GO:0061135	endopeptidase regulator activity	0.681017	-0.384167	203	8	0.00893855	895	20217	6.62226e+40	Serpinb1a,Fetub,Nol3,Serping1,Birc7,Cast,Col7a1,Lef1
GO:0005496	steroid binding	0.681537	-0.383405	104	4	0.00446927	895	20217	2.08452e+20	Star,Hsd11b1,Soat2,Esrrb
GO:0097159	organic cyclic compound binding	0.682558	-0.381908	5073	219	0.244693	895	20217	27979,434341,236573,381836,213539,11937,67286,12495,28240,75062,328572,12322,257633,18761,15395,76522,241989,21418,19364,74012,270192,22151,54125,27393,17884,14635,68135,18647,105148,18423,14919,23872,15207,21752,26443,78284,26427,14025,54614,226169,66420,622675,73192,240697,74370,71872,76572,380669,18752,74469,14158,232879,54130,68969,11911,73754,20850,20922,74016,545474,319748,15206,15110,12638…	Eif3b,Nlrc5,Gbp9,Sbk2,Bag2,Atp2a1,Ift22,Entpd1,Trpm2,Sf3a3,Ep300,Camk2a,Acsf3,Prkcq,Hoxa10,Lsm8,Pabpc4l,Tfap2a,Rad51d,Rap2b,Rab6b,Tubb2a,Polm,Mrpl39,Myh4,Galk1,Eif3h,Cdk14,Iars,Otx1,Gucy2e,Ets2,Hes3,Tert,Psma6,Creb3l4,Creb3l1,Bcl11a,Prpf40b,Pprc1,Polr2e,Zfp827,Xpot,Mcmdc2,Rptor,Aox4,Rbmxl2,Lin28b,Prkcg,Taf7l,Fer,Zbtb45,Actr1a,Eif1b,Atf4,Thap1,Stat5a,Supt4a,Phf19,Scrt2,Zfp865,Hes2,Hand1,Cftr,Esrrb…
GO:0019199	transmembrane receptor protein kinase activity	0.685464	-0.377659	79	3	0.00335196	895	20217	160011728912305	Igf1r,Mertk,Ddr1
GO:0030295	protein kinase activator activity	0.685464	-0.377659	79	3	0.00335196	895	20217	743702143226395	Rptor,Tcl1,Map2k1
GO:0004860	protein kinase inhibitor activity	0.686904	-0.375561	53	2	0.00223464	895	20217	21177074370	Trib1,Rptor
GO:0016705	oxidoreductase activity, acting on paired donors, with incorporation or reduction of molecular oxygen	0.691481	-0.36892	205	8	0.00893855	895	20217	3.00491e+43	Scd3,Cyp27b1,Fads2,Egln3,Fads1,Alkbh6,Jmjd7,Tph2
GO:0016878	acid-thiol ligase activity	0.69211	-0.368011	26	1	0.00111732	895	20217	257633	Acsf3
GO:0017134	fibroblast growth factor binding	0.69211	-0.368011	26	1	0.00111732	895	20217	19283	Ptprz1
GO:0016289	CoA hydrolase activity	0.69211	-0.368011	26	1	0.00111732	895	20217	15378	Hnf4a
GO:0009975	cyclase activity	0.69211	-0.368011	26	1	0.00111732	895	20217	14919	Gucy2e
GO:0140303	intramembrane lipid transporter activity	0.69211	-0.368011	26	1	0.00111732	895	20217	11304	Abca4
GO:0030547	receptor inhibitor activity	0.69211	-0.368011	26	1	0.00111732	895	20217	50722	Dkkl1
GO:0033612	receptor serine/threonine kinase binding	0.69211	-0.368011	26	1	0.00111732	895	20217	24071	Synj2bp
GO:0046966	thyroid hormone receptor binding	0.69211	-0.368011	26	1	0.00111732	895	20217	230753	Thrap3
GO:0030414	peptidase inhibitor activity	0.701725	-0.354214	207	8	0.00893855	895	20217	1.22583e+40	Serping1,Birc7,Serpinb1a,Fetub,Nol3,Lef1,Cast,Col7a1
GO:0003712	transcription coregulator activity	0.704598	-0.350128	450	18	0.0201117	895	20217	1.40257e+95	Bcl11a,Nanog,Hand1,Ep300,Usp21,Pprc1,Ajuba,Trip4,Mybbp1a,Taf7l,Runx1t1,Mta2,Kctd1,Pou3f2,Tfap2a,Rarb,Mrtfb,Thrap3
GO:0004806	triglyceride lipase activity	0.705758	-0.348484	27	1	0.00111732	895	20217	16956	Lpl
GO:0003785	actin monomer binding	0.705758	-0.348484	27	1	0.00111732	895	20217	18754	Prkce
GO:0017075	syntaxin-1 binding	0.705758	-0.348484	27	1	0.00111732	895	20217	20983	Syt4
GO:0043325	phosphatidylinositol-3,4-bisphosphate binding	0.705758	-0.348484	27	1	0.00111732	895	20217	246177	Myo1g
GO:0031593	polyubiquitin modification-dependent protein binding	0.706388	-0.347591	55	2	0.00223464	895	20217	36820370681	Gm5136,Abraxas1
GO:0016836	hydro-lyase activity	0.706388	-0.347591	55	2	0.00223464	895	20217	1235012352	Car3,Car5a
GO:0050660	flavin adenine dinucleotide binding	0.70956	-0.34311	82	3	0.00335196	895	20217	504936829171872	Txnrd1,Mto1,Aox4
GO:0015179	L-amino acid transmembrane transporter activity	0.715744	-0.334432	56	2	0.00223464	895	20217	20983720512	Slc38a5,Slc1a3
GO:0003697	single-stranded DNA binding	0.716544	-0.333315	109	4	0.00446927	895	20217	1.93642e+21	Rad51d,Mcmdc2,Radx,Lrpprc
GO:0005227	calcium activated cation channel activity	0.718801	-0.330171	28	1	0.00111732	895	20217	74166	Tmem38a
GO:0045499	chemorepellent activity	0.718801	-0.330171	28	1	0.00111732	895	20217	20347	Sema3b
GO:0000175	3'-5'-exoribonuclease activity	0.718801	-0.330171	28	1	0.00111732	895	20217	211948	Pde12
GO:0140142	nucleocytoplasmic carrier activity	0.718801	-0.330171	28	1	0.00111732	895	20217	75751	Ipo4
GO:0070063	RNA polymerase binding	0.724849	-0.321792	57	2	0.00223464	895	20217	2638020922	Esrrb,Supt4a
GO:0001099	basal RNA polymerase II transcription machinery binding	0.724849	-0.321792	57	2	0.00223464	895	20217	2092226380	Supt4a,Esrrb
GO:0004521	endoribonuclease activity	0.724849	-0.321792	57	2	0.00223464	895	20217	5436466161	Rpp30,Pop4
GO:0001098	basal transcription machinery binding	0.724849	-0.321792	57	2	0.00223464	895	20217	2092226380	Supt4a,Esrrb
GO:0001227	DNA-binding transcription repressor activity, RNA polymerase II-specific	0.726962	-0.318881	237	9	0.0100559	895	20217	1.51102e+45	Hand1,Hes2,Hes3,Ets2,Rcor1,Snai1,Bcl11a,Creb3l1,Tfap2a
GO:0001217	DNA-binding transcription repressor activity	0.726962	-0.318881	237	9	0.0100559	895	20217	1.40253e+45	Bcl11a,Creb3l1,Ets2,Hes3,Snai1,Rcor1,Hes2,Hand1,Tfap2a
GO:0015298	solute:cation antiporter activity	0.731267	-0.312977	29	1	0.00111732	895	20217	74446	Slc9b1
GO:0030291	protein serine/threonine kinase inhibitor activity	0.731267	-0.312977	29	1	0.00111732	895	20217	74370	Rptor
GO:0098918	structural constituent of synapse	0.731267	-0.312977	29	1	0.00111732	895	20217	18039	Nefl
GO:0019209	kinase activator activity	0.732212	-0.311686	85	3	0.00335196	895	20217	743702143226395	Rptor,Tcl1,Map2k1
GO:0019887	protein kinase regulator activity	0.733097	-0.310477	163	6	0.00670391	895	20217	7.43701e+30	Rptor,Ccnf,Ccnd3,Trib1,Tcl1,Map2k1
GO:0019829	ATPase-coupled cation transmembrane transporter activity	0.733706	-0.309647	58	2	0.00223464	895	20217	1193721871	Atp2a1,Atp6v0a2
GO:0008013	beta-catenin binding	0.739446	-0.301854	86	3	0.00335196	895	20217	3285721684212000	Ep300,Lef1,Axin2
GO:0005516	calmodulin binding	0.741448	-0.299151	190	7	0.00782123	895	20217	2.46178e+35	Myo1g,Smtnl1,Myh4,Camk2a,Wfs1,Phkg1,Rrad
GO:0001540	amyloid-beta binding	0.742319	-0.297977	59	2	0.00223464	895	20217	2180814366	Tgfb2,Fzd4
GO:0050840	extracellular matrix binding	0.742319	-0.297977	59	2	0.00223464	895	20217	21579816404	Adgrg6,Itga7
GO:0015078	proton transmembrane transporter activity	0.742448	-0.297802	113	4	0.00446927	895	20217	1.19378e+19	Atp2a1,Cox8c,Atp6v0a2,Slc9b1
GO:0004190	aspartic-type endopeptidase activity	0.743181	-0.296816	30	1	0.00111732	895	20217	109820	Pgc
GO:0016896	exoribonuclease activity, producing 5'-phosphomonoesters	0.743181	-0.296816	30	1	0.00111732	895	20217	211948	Pde12
GO:0050681	androgen receptor binding	0.743181	-0.296816	30	1	0.00111732	895	20217	328572	Ep300
GO:0003677	DNA binding	0.745908	-0.293153	2042	85	0.0949721	895	20217	434341,18813,383491,15408,328572,244059,223642,15395,30046,230753,21418,19364,54125,17341,71950,18423,23872,15207,21752,26427,78284,68040,14025,66420,240697,622675,74370,209448,232879,74469,22688,223970,11911,73754,20850,18992,74016,545474,319748,329416,231991,21847,15206,15110,26380,16842,14885,14281,77634,225160,72774,107932,66645,208084,20613,18294,72416,102871,664799,18974,67379,21976,18503,1…	Nlrc5,Pa2g4,Prdm14,Hoxb13,Ep300,Chd2,Zc3h3,Hoxa10,Zfp292,Thrap3,Tfap2a,Rad51d,Polm,Bhlha15,Nanog,Otx1,Ets2,Hes3,Tert,Creb3l1,Creb3l4,Zfp593,Bcl11a,Polr2e,Mcmdc2,Zfp827,Rptor,Hoxc10,Zbtb45,Taf7l,Zfp26,Rmi2,Atf4,Thap1,Stat5a,Pou3f2,Phf19,Scrt2,Zfp865,Nostrin,Creb5,Klf10,Hes2,Hand1,Esrrb,Lef1,Gtf2h4,Fos,Snapc3,Thoc1,Neil1,Chd4,Pspc1,Pif1,Snai1,Ogg1,Lrpprc,Radx,Ctcfl,Pole2,Dedd2,Top3b,Pax1,Hnf4a,Ppp1…
GO:0017137	Rab GTPase binding	0.748816	-0.289262	166	6	0.00670391	895	20217	1.05841e+32	Dennd3,Rabgap1l,Npc1l1,Evi5,Dennd4b,Fer
GO:0003678	DNA helicase activity	0.750692	-0.28676	60	2	0.00223464	895	20217	109275208084	Actr5,Pif1
GO:0042625	ATPase-coupled ion transmembrane transporter activity	0.750692	-0.28676	60	2	0.00223464	895	20217	2187111937	Atp6v0a2,Atp2a1
GO:0043565	sequence-specific DNA binding	0.75439	-0.281846	1134	46	0.0513966	895	20217	17341,15378,71950,23872,15207,18423,227631,14025,26427,78284,21752,18432,74481,622675,240697,14843,74370,50916,209448,23942,11911,20850,73754,218772,18992,74016,21847,20475,15110,15206,434341,383491,26380,15408,16842,14281,328572,66645,244059,208084,20613,15395,230753,664799,21418,18503	Bhlha15,Hnf4a,Nanog,Ets2,Hes3,Otx1,Sohlh1,Bcl11a,Creb3l1,Creb3l4,Tert,Mybbp1a,Batf2,Zfp827,Mcmdc2,Gsx2,Rptor,Irx4,Hoxc10,Mta2,Atf4,Stat5a,Thap1,Rarb,Pou3f2,Phf19,Klf10,Six5,Hand1,Hes2,Nlrc5,Prdm14,Esrrb,Hoxb13,Lef1,Fos,Ep300,Pspc1,Chd2,Pif1,Snai1,Hoxa10,Thrap3,Ctcfl,Tfap2a,Pax1
GO:0015175	neutral amino acid transmembrane transporter activity	0.754567	-0.281611	31	1	0.00111732	895	20217	209837	Slc38a5
GO:0070001	aspartic-type peptidase activity	0.754567	-0.281611	31	1	0.00111732	895	20217	109820	Pgc
GO:0001968	fibronectin binding	0.754567	-0.281611	31	1	0.00111732	895	20217	16011	Igfbp5
GO:0004532	exoribonuclease activity	0.754567	-0.281611	31	1	0.00111732	895	20217	211948	Pde12
GO:0044769	ATPase activity, coupled to transmembrane movement of ions, rotational mechanism	0.754567	-0.281611	31	1	0.00111732	895	20217	21871	Atp6v0a2
GO:0004540	ribonuclease activity	0.754708	-0.281424	115	4	0.00446927	895	20217	5.43647e+20	Rpp30,Pop4,Rnase1,Pde12
GO:0003700	DNA-binding transcription factor activity	0.75637	-0.279225	993	40	0.0446927	895	20217	2.14182e+209	Tfap2a,Mrtfb,Ctcfl,Zfp292,Pax1,Hoxa10,Snai1,Fos,Ep300,Hand1,Hes2,Lef1,Pa2g4,Esrrb,Prdm14,Pou3f2,Rarb,Stat5a,Six5,Creb5,Klf10,Phf19,Id2,Scrt2,Hoxc10,Runx1t1,Atf4,Batf2,Olig2,Nanog,Hnf4a,Bhlha15,Creb3l1,Creb3l4,Bcl11a,Sohlh1,Rcor1,Otx1,Ets2,Hes3
GO:0004620	phospholipase activity	0.760219	-0.274149	89	3	0.00335196	895	20217	665691880516956	Gdpd1,Pld1,Lpl
GO:0052689	carboxylic ester hydrolase activity	0.764014	-0.269169	143	5	0.00558659	895	20217	6.65691e+25	Gdpd1,Iars,Abhd2,Lpl,Esd
GO:0008175	tRNA methyltransferase activity	0.765449	-0.267293	32	1	0.00111732	895	20217	52686	Mettl2
GO:0005501	retinoid binding	0.765449	-0.267293	32	1	0.00111732	895	20217	63954	Rbp7
GO:0017080	sodium channel regulator activity	0.765449	-0.267293	32	1	0.00111732	895	20217	72821	Scn2b
GO:0043022	ribosome binding	0.766737	-0.265611	62	2	0.00223464	895	20217	66897270035	Naa16,Letm2
GO:0001786	phosphatidylserine binding	0.766737	-0.265611	62	2	0.00223464	895	20217	20983110058	Syt4,Syt17
GO:0035091	phosphatidylinositol binding	0.76978	-0.26165	247	9	0.0100559	895	20217	2.46177e+49	Myo1g,Tnfaip8l3,Snx19,Lancl2,Mcf2l,Grb7,Esyt3,Snx32,Pld1
GO:0043621	protein self-association	0.774418	-0.255644	63	2	0.00223464	895	20217	2052568678	Slc2a1,Smtnl1
GO:0043021	ribonucleoprotein complex binding	0.774437	-0.255619	145	5	0.00558659	895	20217	7.19563e+25	Rnf135,Letm2,Naa16,Eif1b,Zfp593
GO:0015020	glucuronosyltransferase activity	0.775849	-0.253798	33	1	0.00111732	895	20217	280645	B3gat2
GO:0042974	retinoic acid receptor binding	0.775849	-0.253798	33	1	0.00111732	895	20217	218772	Rarb
GO:0036002	pre-mRNA binding	0.775849	-0.253798	33	1	0.00111732	895	20217	328572	Ep300
GO:0016298	lipase activity	0.77787	-0.251196	119	4	0.00446927	895	20217	1.69562e+19	Lpl,Pld1,Gdpd1,Abhd2
GO:0003730	mRNA 3'-UTR binding	0.779631	-0.248935	92	3	0.00335196	895	20217	2.4199e+16	Pabpc4l,Rbms2,Igf2bp1
GO:0051019	mitogen-activated protein kinase binding	0.785788	-0.241068	34	1	0.00111732	895	20217	328572	Ep300
GO:0031624	ubiquitin conjugating enzyme binding	0.785788	-0.241068	34	1	0.00111732	895	20217	223455	2020-03-06
GO:0005126	cytokine receptor binding	0.786161	-0.240594	327	12	0.0134078	895	20217	2.20513e+61	Trip6,Cadm4,Tgfb3,Usp15,Lefty1,Ctf2,Cxcl14,Tgfb2,Syk,Il12rb1,Inhbc,Nol3
GO:0042826	histone deacetylase binding	0.788785	-0.237261	121	4	0.00446927	895	20217	1.07932e+20	Chd4,Hoxa10,Lef1,Mta2
GO:0003724	RNA helicase activity	0.789118	-0.236839	65	2	0.00223464	895	20217	6748767755	Dhx40,Ddx47
GO:0005154	epidermal growth factor receptor binding	0.795287	-0.229052	35	1	0.00111732	895	20217	14158	Fer
GO:0016831	carboxy-lyase activity	0.795287	-0.229052	35	1	0.00111732	895	20217	56316	Ggcx
GO:0070273	phosphatidylinositol-4-phosphate binding	0.795287	-0.229052	35	1	0.00111732	895	20217	71835	Lancl2
GO:0004197	cysteine-type endopeptidase activity	0.797729	-0.225986	95	3	0.00335196	895	20217	564641447913039	Ctsf,Usp15,Ctsl
GO:0004519	endonuclease activity	0.799268	-0.224059	123	4	0.00446927	895	20217	6.61615e+20	Pop4,Rpp30,Rnase1,Pld6
GO:0016835	carbon-oxygen lyase activity	0.802967	-0.219442	67	2	0.00223464	895	20217	1235212350	Car5a,Car3
GO:0003727	single-stranded RNA binding	0.803479	-0.218804	96	3	0.00335196	895	20217	2092224198956510	Supt4a,Pabpc4l,Rbms2
GO:0030551	cyclic nucleotide binding	0.804365	-0.217702	36	1	0.00111732	895	20217	330953	Hcn4
GO:0046915	transition metal ion transmembrane transporter activity	0.804365	-0.217702	36	1	0.00111732	895	20217	28240	Trpm2
GO:0071949	FAD binding	0.804365	-0.217702	36	1	0.00111732	895	20217	71872	Aox4
GO:1990782	protein tyrosine kinase binding	0.809091	-0.211843	97	3	0.00335196	895	20217	1.05653e+16	Phyhip,Mst1,Cadm4
GO:0061630	ubiquitin protein ligase activity	0.810834	-0.209692	232	8	0.00893855	895	20217	2.14855e+43	Neurl3,Rnf139,Birc7,March6,Rnf165,Trim11,Trim27,Fbxl22
GO:0140098	catalytic activity, acting on RNA	0.81102	-0.209463	360	13	0.0145251	895	20217	1.97522e+68	Rnase1,Tert,Pde12,Pif1,Iars,Pop4,Dhx40,Polr2e,Cdkal1,Nars2,Rpp30,Mettl2,Ddx47
GO:0016741	transferase activity, transferring one-carbon groups	0.811434	-0.208953	206	7	0.00782123	895	20217	5.26862e+39	Mettl2,Aldh1l2,Atic,Mettl22,Mettl17,Amt,Prdm14
GO:0003899	DNA-directed 5'-3' RNA polymerase activity	0.813042	-0.206973	37	1	0.00111732	895	20217	66420	Polr2e
GO:0051393	alpha-actinin binding	0.813042	-0.206973	37	1	0.00111732	895	20217	118449	Synpo2
GO:0016877	ligase activity, forming carbon-sulfur bonds	0.813042	-0.206973	37	1	0.00111732	895	20217	257633	Acsf3
GO:0051721	protein phosphatase 2A binding	0.821333	-0.196826	38	1	0.00111732	895	20217	13162	Slc6a3
GO:0019840	isoprenoid binding	0.821333	-0.196826	38	1	0.00111732	895	20217	63954	Rbp7
GO:0008138	protein tyrosine/serine/threonine phosphatase activity	0.821333	-0.196826	38	1	0.00111732	895	20217	66461	Ptpmt1
GO:0031369	translation initiation factor binding	0.821333	-0.196826	38	1	0.00111732	895	20217	27979	Eif3b
GO:0015662	ion transmembrane transporter activity, phosphorylative mechanism	0.821333	-0.196826	38	1	0.00111732	895	20217	11937	Atp2a1
GO:0002039	p53 binding	0.822226	-0.19574	70	2	0.00223464	895	20217	12568328572	Cdk5,Ep300
GO:0048306	calcium-dependent protein binding	0.82826	-0.188428	71	2	0.00223464	895	20217	2239320907	Wfs1,Stx1a
GO:0004993	G protein-coupled serotonin receptor activity	0.829258	-0.187224	39	1	0.00111732	895	20217	12672	Chrm4
GO:0044390	ubiquitin-like protein conjugating enzyme binding	0.829258	-0.187224	39	1	0.00111732	895	20217	223455	2020-03-06
GO:0099589	serotonin receptor activity	0.829258	-0.187224	39	1	0.00111732	895	20217	12672	Chrm4
GO:0061134	peptidase regulator activity	0.831878	-0.184069	238	8	0.00893855	895	20217	1.28361e+40	Col7a1,Cast,Lef1,Nol3,Fetub,Serpinb1a,Birc7,Serping1
GO:0072341	modified amino acid binding	0.835157	-0.180136	102	3	0.00335196	895	20217	2098311005868310	Syt4,Syt17,Gstm7
GO:0042056	chemoattractant activity	0.836831	-0.178133	40	1	0.00111732	895	20217	14165	Fgf10
GO:0004879	nuclear receptor activity	0.836831	-0.178133	40	1	0.00111732	895	20217	218772	Rarb
GO:0098531	ligand-activated transcription factor activity	0.836831	-0.178133	40	1	0.00111732	895	20217	218772	Rarb
GO:0061659	ubiquitin-like protein ligase activity	0.838472	-0.176174	240	8	0.00893855	895	20217	9.40912e+43	Trim11,Trim27,Fbxl22,March6,Rnf165,Birc7,Neurl3,Rnf139
GO:0003676	nucleic acid binding	0.839298	-0.17519	3070	126	0.140782	895	20217	14281,14885,107932,66645,77634,225160,72774,19106,74148,15206,15110,16842,78586,26380,67379,21976,67755,664799,18974,18503,244141,58212,11628,66055,208084,74645,225363,72416,102871,246727,20613,18294,74481,19989,54364,18432,50913,14843,622554,74044,77721,100336,13495,15378,19720,56417,241447,217864,227631,22712,218772,20475,209558,74480,74318,50916,12395,140486,23942,14786,20689,328572,75062,4343…	Fos,Gtf2h4,Chd4,Pspc1,Snapc3,Thoc1,Neil1,Eif2ak2,Cluh,Hes2,Hand1,Lef1,Srbd1,Esrrb,Dedd2,Top3b,Ddx47,Ctcfl,Pole2,Pax1,Nars2,Srrm3,Aicda,Sf3b6,Pif1,Tent5c,Etf1,Lrpprc,Radx,Oas3,Snai1,Ogg1,Batf2,Rpl7,Rpp30,Mybbp1a,Olig2,Gsx2,Majin,Ttf2,Mrps5,Ppp1r8,Drg2,Hnf4a,Trim27,Adar,Cers6,Rcor1,Sohlh1,Zfp54,Rarb,Six5,Enpp3,Samd4,Hopx,Irx4,Runx1t1,Igf2bp1,Mta2,Grb7,Sall3,Ep300,Sf3a3,Nlrc5,Pop4,Eif3b,Rbms2,Hoxb13…
GO:0030971	receptor tyrosine kinase binding	0.839778	-0.174618	73	2	0.00223464	895	20217	26029915235	Cadm4,Mst1
GO:0004930	G protein-coupled receptor activity	0.842122	-0.171831	746	28	0.0312849	895	20217	1.43664e+146	Fzd4,Gipr,Prokr1,Tacr2,Cx3cr1,Ltb4r2,Casr,Gpr150,Adgrf5,Adgrf2,Cmklr1,Ntsr2,Gabbr1,Gpr162,Bdkrb2,Adgrl3,Lpar5,Ramp3,Ccr4,Adgrg6,Chrm4,Sigmar1,Mc1r,Oxtr,Ptgdr,Calcr,Tacr3,S1pr5
GO:0043548	phosphatidylinositol 3-kinase binding	0.844069	-0.169521	41	1	0.00111732	895	20217	16001	Igf1r
GO:0005547	phosphatidylinositol-3,4,5-trisphosphate binding	0.844069	-0.169521	41	1	0.00111732	895	20217	246177	Myo1g
GO:1990939	ATP-dependent microtubule motor activity	0.844069	-0.169521	41	1	0.00111732	895	20217	242253	Wdr63
GO:0019842	vitamin binding	0.845509	-0.167816	133	4	0.00446927	895	20217	7.62821e+20	Gpt,Egln3,Rbp7,Ggcx
GO:0003777	microtubule motor activity	0.850591	-0.161824	75	2	0.00223464	895	20217	24225316573	Wdr63,Kif5b
GO:0008009	chemokine activity	0.857596	-0.153622	43	1	0.00111732	895	20217	57266	Cxcl14
GO:0004527	exonuclease activity	0.860736	-0.149968	77	2	0.00223464	895	20217	209558211948	Enpp3,Pde12
GO:0140296	general transcription initiation factor binding	0.863914	-0.146282	44	1	0.00111732	895	20217	74370	Rptor
GO:0016709	oxidoreductase activity, acting on paired donors, with incorporation or reduction of molecular oxygen, NAD(P)H as one donor, and incorporation of one atom of oxygen	0.863914	-0.146282	44	1	0.00111732	895	20217	13115	Cyp27b1
GO:0019905	syntaxin binding	0.865568	-0.144369	78	2	0.00223464	895	20217	20983110058	Syt4,Syt17
GO:0032813	tumor necrosis factor receptor superfamily binding	0.869952	-0.139318	45	1	0.00111732	895	20217	78688	Nol3
GO:0140110	transcription regulator activity	0.88111	-0.126573	1333	51	0.0569832	895	20217	18432,74481,226169,50913,17341,15378,71950,18423,227631,217864,23872,15207,26427,78284,14025,20850,18992,218772,15902,74016,545474,20475,21847,231991,209448,106931,74469,12395,23942,11911,14885,16475,56404,14281,328572,30941,15206,15110,18813,26380,383491,16842,664799,30046,75565,230753,21418,239719,18503,20613,15395	Mybbp1a,Batf2,Pprc1,Olig2,Bhlha15,Hnf4a,Nanog,Otx1,Sohlh1,Rcor1,Ets2,Hes3,Creb3l1,Creb3l4,Bcl11a,Stat5a,Pou3f2,Rarb,Id2,Phf19,Scrt2,Six5,Klf10,Creb5,Hoxc10,Kctd1,Taf7l,Runx1t1,Mta2,Atf4,Gtf2h4,Ajuba,Trip4,Fos,Ep300,Usp21,Hes2,Hand1,Pa2g4,Esrrb,Prdm14,Lef1,Ctcfl,Zfp292,Sgf29,Thrap3,Tfap2a,Mrtfb,Pax1,Snai1,Hoxa10
GO:0004518	nuclease activity	0.884743	-0.122458	201	6	0.00670391	895	20217	2.11948e+32	Pde12,Enpp3,Pld6,Rnase1,Pop4,Rpp30
GO:0042805	actinin binding	0.886506	-0.120468	48	1	0.00111732	895	20217	118449	Synpo2
GO:0019894	kinesin binding	0.886506	-0.120468	48	1	0.00111732	895	20217	230872	Crocc
GO:0000149	SNARE binding	0.888999	-0.117659	115	3	0.00335196	895	20217	2090720983110050	Stx1a,Syt4,Syt17
GO:0008408	3'-5' exonuclease activity	0.891542	-0.114803	49	1	0.00111732	895	20217	211948	Pde12
GO:0004867	serine-type endopeptidase inhibitor activity	0.892406	-0.113834	116	3	0.00335196	895	20217	662221283612258	Serpinb1a,Col7a1,Serping1
GO:0019787	ubiquitin-like protein transferase activity	0.893508	-0.1126	394	13	0.0145251	895	20217	2.26541e+69	Klhl20,Birc7,Neurl3,Rnf139,Rnf135,Cul3,Trim11,Ufc1,Fbxl22,Trim27,March6,Rnf165,Trim13
GO:0050662	coenzyme binding	0.895252	-0.110651	288	9	0.0100559	895	20217	1.53787e+46	Hnf4a,Aox4,Gpt,Txnrd1,Hsd11b1,Egln3,Miox,Soat2,Mto1
GO:0030165	PDZ domain binding	0.895719	-0.110128	117	3	0.00335196	895	20217	126381436616456	Cftr,Fzd4,F11r
GO:0016796	exonuclease activity, active with either ribo- or deoxyribonucleic acids and producing 5'-phosphomonoesters	0.896355	-0.109418	50	1	0.00111732	895	20217	211948	Pde12
GO:0001221	transcription cofactor binding	0.896355	-0.109418	50	1	0.00111732	895	20217	21752	Tert
GO:0031491	nucleosome binding	0.900955	-0.1043	51	1	0.00111732	895	20217	74016	Phf19
GO:0030170	pyridoxal phosphate binding	0.900955	-0.1043	51	1	0.00111732	895	20217	76282	Gpt
GO:0048037	cofactor binding	0.901604	-0.10358	529	18	0.0201117	895	20217	1.53786e+95	Hnf4a,Miox,Pgam2,Aox4,Flvcr2,Hsd11b1,Ido2,Rsad1,Gpt,Txnrd1,Cisd3,Cdk5rap1,Cyp27b1,Gstm7,Mto1,Cdkal1,Soat2,Egln3
GO:0001664	G protein-coupled receptor binding	0.903669	-0.101292	292	9	0.0100559	895	20217	1.20621e+47	Bdkrb2,Gnal,Rspo1,Rtp3,Oxt,Wnt3,Calcb,Cxcl14,Wnt8b
GO:0070279	vitamin B6 binding	0.905351	-0.0994329	52	1	0.00111732	895	20217	76282	Gpt
GO:1990841	promoter-specific chromatin binding	0.905351	-0.0994329	52	1	0.00111732	895	20217	328572	Ep300
GO:0004842	ubiquitin-protein transferase activity	0.905542	-0.0992211	374	12	0.0134078	895	20217	2.65547e+64	Cul3,Rnf135,Neurl3,Rnf139,Birc7,Klhl20,Rnf165,March6,Trim13,Fbxl22,Trim27,Trim11
GO:0005125	cytokine activity	0.916199	-0.0875221	214	6	0.00670391	895	20217	2.18092e+30	Tgfb3,Inhbc,Lefty1,Cxcl14,Ctf2,Tgfb2
GO:0031490	chromatin DNA binding	0.921744	-0.0814873	93	2	0.00223464	895	20217	328572383491	Ep300,Prdm14
GO:0051082	unfolded protein binding	0.927296	-0.0754823	95	2	0.00223464	895	20217	67738329795	Ppid,Tmem67
GO:0005507	copper ion binding	0.931122	-0.071365	59	1	0.00111732	895	20217	16949	Loxl1
GO:0008168	methyltransferase activity	0.936434	-0.0656759	195	5	0.00558659	895	20217	5.26864e+27	Mettl2,Prdm14,Amt,Mettl17,Mettl22
GO:0005080	protein kinase C binding	0.937103	-0.0649625	61	1	0.00111732	895	20217	109042	Cavin3
GO:0008173	RNA methyltransferase activity	0.939895	-0.0619866	62	1	0.00111732	895	20217	52686	Mettl2
GO:0051287	NAD binding	0.939895	-0.0619866	62	1	0.00111732	895	20217	71872	Aox4
GO:0042379	chemokine receptor binding	0.949882	-0.0514177	66	1	0.00111732	895	20217	57266	Cxcl14
GO:0004497	monooxygenase activity	0.950465	-0.0508037	140	3	0.00335196	895	20217	1.31152e+16	Cyp27b1,Tph2,Jmjd7
GO:0019843	rRNA binding	0.960067	-0.0407523	71	1	0.00111732	895	20217	19989	Rpl7
GO:0008227	G protein-coupled amine receptor activity	0.961841	-0.0389061	72	1	0.00111732	895	20217	12672	Chrm4
GO:0020037	heme binding	0.96807	-0.0324509	153	3	0.00335196	895	20217	2.17721e+16	Flvcr2,Ido2,Cyp27b1
GO:0019003	GDP binding	0.969598	-0.0308739	77	1	0.00111732	895	20217	74012	Rap2b
GO:0005546	phosphatidylinositol-4,5-bisphosphate binding	0.97224	-0.0281526	79	1	0.00111732	895	20217	246177	Myo1g
GO:0003682	chromatin binding	0.975148	-0.0251656	579	17	0.0189944	895	20217	7.19502e+88	Nanog,Lef1,Creb3l1,Prdm14,Hdac8,Fos,Ajuba,Smc3,Ep300,Asf1a,Pclaf,Trim66,Mta2,Tfap2a,Kcnq1ot1,Npm2,Phf19
GO:0046906	tetrapyrrole binding	0.976594	-0.023684	162	3	0.00335196	895	20217	1.31152e+16	Cyp27b1,Flvcr2,Ido2
GO:0008276	protein methyltransferase activity	0.977885	-0.0223635	84	1	0.00111732	895	20217	239706	Mettl22
GO:1901981	phosphatidylinositol phosphate binding	0.97817	-0.022072	164	3	0.00335196	895	20217	7.18351e+16	Lancl2,Snx19,Myo1g
GO:1902936	phosphatidylinositol bisphosphate binding	0.99291	-0.00711575	109	1	0.00111732	895	20217	246177	Myo1g
GO:0008757	S-adenosylmethionine-dependent methyltransferase activity	0.998561	-0.00143983	144	1	0.00111732	895	20217	52686	Mettl2
GO:0060089	molecular transducer activity	0.999999	-1.07304e-06	2327	62	0.0692737	895	20217	16188,12672,12773,19116,381810,56089,18647,15378,18779,21338,19214,14919,18749,218772,435529,14747,13051,14586,57260,21337,58182,16161,14366,381853,11438,21937,17289,319387,54393,210801,213208,14788,12062,277328,21941,16421,18217,14408,17199,18430,12305,215798,18391,12501,26448,94226,12311,230868,235611,16842,26380,12567,238725,224792,54608,16768,12374,12568,12445,11443,16001,230828	Il3ra,Chrm4,Ccr4,Prlr,Lpar5,Ramp3,Cdk14,Hnf4a,Pla2r1,Tacr3,Ptgdr,Gucy2e,Prkacb,Rarb,Adgrf2,Cmklr1,Cx3cr1,Gfra2,Ltb4r2,Tacr2,Prokr1,Il12rb1,Fzd4,Gipr,Chrna4,Tnfrsf1a,Mertk,Adgrl3,Gabbr1,Unc5d,Il20rb,Gpr162,Bdkrb2,Trpa1,Tnfrsf8,Itgb7,Ntsr2,Gabrr1,Mc1r,Oxtr,Ddr1,Adgrg6,Sigmar1,Cd3e,Mok,S1pr5,Calcr,Igsf21,Plxnb1,Lef1,Esrrb,Cdk4,Gpr150,Adgrf5,Abhd2,Lag3,Casr,Cdk5,Ccnd3,Chrnb1,Igf1r,Il22ra1
GO:0038023	signaling receptor activity	1	-6.57053e-08	2278	56	0.0625698	895	20217	57260,14586,13051,435529,14747,218772,381853,14366,16161,58182,21337,12062,213208,14788,54393,210801,319387,21937,11438,17289,14408,16421,18217,21941,277328,12672,16188,56089,381810,19116,12773,18779,21338,15378,14919,19214,12374,16768,224792,238725,54608,11443,230828,16001,18391,12305,215798,18430,17199,12501,12311,94226,26380,235611,16842,230868	Ltb4r2,Gfra2,Cx3cr1,Adgrf2,Cmklr1,Rarb,Gipr,Fzd4,Il12rb1,Prokr1,Tacr2,Bdkrb2,Il20rb,Gpr162,Gabbr1,Unc5d,Adgrl3,Tnfrsf1a,Chrna4,Mertk,Gabrr1,Itgb7,Ntsr2,Tnfrsf8,Trpa1,Chrm4,Il3ra,Ramp3,Lpar5,Prlr,Ccr4,Pla2r1,Tacr3,Hnf4a,Gucy2e,Ptgdr,Casr,Lag3,Adgrf5,Gpr150,Abhd2,Chrnb1,Il22ra1,Igf1r,Sigmar1,Ddr1,Adgrg6,Oxtr,Mc1r,Cd3e,Calcr,S1pr5,Esrrb,Plxnb1,Lef1,Igsf21
GO:0004888	transmembrane signaling receptor activity	1	-1.64304e-08	2098	48	0.0536313	895	20217	16001,230828,224792,12374,16768,238725,11443,94226,12311,235611,17199,18430,12305,215798,18391,12501,11438,21937,17289,319387,54393,210801,14788,213208,12062,277328,21941,18217,14408,14747,435529,13051,14586,57260,21337,58182,16161,14366,381853,21338,18779,19214,16188,12672,12773,19116,381810,56089	Igf1r,Il22ra1,Adgrf5,Casr,Lag3,Gpr150,Chrnb1,S1pr5,Calcr,Plxnb1,Mc1r,Oxtr,Ddr1,Adgrg6,Sigmar1,Cd3e,Chrna4,Tnfrsf1a,Mertk,Adgrl3,Gabbr1,Unc5d,Gpr162,Il20rb,Bdkrb2,Trpa1,Tnfrsf8,Ntsr2,Gabrr1,Cmklr1,Adgrf2,Cx3cr1,Gfra2,Ltb4r2,Tacr2,Prokr1,Il12rb1,Fzd4,Gipr,Tacr3,Pla2r1,Ptgdr,Il3ra,Chrm4,Ccr4,Prlr,Lpar5,Ramp3
GO:0004984	olfactory receptor activity	1	-6.68385e-11	1109	0	0	895	20217
GO:0031386	protein tag	1	-3.1925e-11	12	0	0	895	20217
GO:0005451	monovalent cation:proton antiporter activity	1	-3.1925e-11	12	0	0	895	20217
GO:0031720	haptoglobin binding	1	-3.1925e-11	12	0	0	895	20217
GO:0048185	activin binding	1	-3.1925e-11	12	0	0	895	20217
GO:0008296	3'-5'-exodeoxyribonuclease activity	1	-3.1925e-11	12	0	0	895	20217
GO:0051378	serotonin binding	1	-3.1925e-11	12	0	0	895	20217
GO:0004861	cyclin-dependent protein serine/threonine kinase inhibitor activity	1	-3.1925e-11	12	0	0	895	20217
GO:0045028	G protein-coupled purinergic nucleotide receptor activity	1	-3.1925e-11	12	0	0	895	20217
GO:0050072	m7G(5')pppN diphosphatase activity	1	-3.1925e-11	12	0	0	895	20217
GO:0004016	adenylate cyclase activity	1	-3.1925e-11	12	0	0	895	20217
GO:0023023	MHC protein complex binding	1	-3.1925e-11	12	0	0	895	20217
GO:0030955	potassium ion binding	1	-3.1925e-11	12	0	0	895	20217
GO:0031731	CCR6 chemokine receptor binding	1	-3.1925e-11	12	0	0	895	20217
GO:0009881	photoreceptor activity	1	-3.1925e-11	12	0	0	895	20217
GO:0043047	single-stranded telomeric DNA binding	1	-3.1925e-11	12	0	0	895	20217
GO:0003951	NAD+ kinase activity	1	-3.1925e-11	12	0	0	895	20217
GO:0008484	sulfuric ester hydrolase activity	1	-3.1925e-11	12	0	0	895	20217
GO:0101020	estrogen 16-alpha-hydroxylase activity	1	-3.1925e-11	12	0	0	895	20217
GO:0032454	histone demethylase activity (H3-K9 specific)	1	-3.1925e-11	12	0	0	895	20217
GO:0047023	androsterone dehydrogenase activity	1	-3.1925e-11	12	0	0	895	20217
GO:0050700	CARD domain binding	1	-3.1925e-11	12	0	0	895	20217
GO:0043495	protein membrane anchor	1	-3.1925e-11	12	0	0	895	20217
GO:0005522	profilin binding	1	-3.1925e-11	12	0	0	895	20217
GO:0004115	3',5'-cyclic-AMP phosphodiesterase activity	1	-3.1925e-11	12	0	0	895	20217
GO:0000900	translation repressor activity, mRNA regulatory element binding	1	-3.1925e-11	12	0	0	895	20217
GO:0016505	peptidase activator activity involved in apoptotic process	1	-3.1925e-11	12	0	0	895	20217
GO:0036122	BMP binding	1	-3.1925e-11	12	0	0	895	20217
GO:0001608	G protein-coupled nucleotide receptor activity	1	-3.1925e-11	12	0	0	895	20217
GO:0097153	cysteine-type endopeptidase activity involved in apoptotic process	1	-3.1925e-11	12	0	0	895	20217
GO:0043121	neurotrophin binding	1	-3.1925e-11	12	0	0	895	20217
GO:0035256	G protein-coupled glutamate receptor binding	1	-3.1925e-11	12	0	0	895	20217
GO:0015250	water channel activity	1	-3.1925e-11	12	0	0	895	20217
GO:0050811	GABA receptor binding	1	-2.73554e-11	15	0	0	895	20217
GO:0034483	heparan sulfate sulfotransferase activity	1	-2.73554e-11	15	0	0	895	20217
GO:0022821	potassium ion antiporter activity	1	-2.73554e-11	15	0	0	895	20217
GO:0022841	potassium ion leak channel activity	1	-2.73554e-11	15	0	0	895	20217
GO:0047498	calcium-dependent phospholipase A2 activity	1	-2.73554e-11	15	0	0	895	20217
GO:0010181	FMN binding	1	-2.73554e-11	15	0	0	895	20217
GO:0016594	glycine binding	1	-2.73554e-11	15	0	0	895	20217
GO:0034236	protein kinase A catalytic subunit binding	1	-2.73554e-11	15	0	0	895	20217
GO:0005092	GDP-dissociation inhibitor activity	1	-2.73554e-11	15	0	0	895	20217
GO:0016888	endodeoxyribonuclease activity, producing 5'-phosphomonoesters	1	-2.73554e-11	15	0	0	895	20217
GO:0001162	RNA polymerase II intronic transcription regulatory region sequence-specific DNA binding	1	-2.73554e-11	15	0	0	895	20217
GO:0030553	cGMP binding	1	-2.73554e-11	15	0	0	895	20217
GO:0001594	trace-amine receptor activity	1	-2.73554e-11	15	0	0	895	20217
GO:0001972	retinoic acid binding	1	-2.73554e-11	15	0	0	895	20217
GO:0005165	neurotrophin receptor binding	1	-2.73554e-11	15	0	0	895	20217
GO:0015923	mannosidase activity	1	-2.73554e-11	15	0	0	895	20217
GO:0001846	opsonin binding	1	-2.73554e-11	15	0	0	895	20217
GO:0070679	inositol 1,4,5 trisphosphate binding	1	-2.73554e-11	15	0	0	895	20217
GO:0004198	calcium-dependent cysteine-type endopeptidase activity	1	-2.73554e-11	15	0	0	895	20217
GO:0005164	tumor necrosis factor receptor binding	1	-2.44658e-11	33	0	0	895	20217
GO:0004520	endodeoxyribonuclease activity	1	-2.37483e-11	40	0	0	895	20217
GO:0010485	H4 histone acetyltransferase activity	1	-2.24714e-11	23	0	0	895	20217
GO:0017025	TBP-class protein binding	1	-2.24714e-11	23	0	0	895	20217
GO:0031681	G-protein beta-subunit binding	1	-2.24714e-11	23	0	0	895	20217
GO:0030506	ankyrin binding	1	-2.24714e-11	23	0	0	895	20217
GO:0140104	molecular carrier activity	1	-2.08298e-11	11	0	0	895	20217
GO:0004312	fatty acid synthase activity	1	-2.08298e-11	11	0	0	895	20217
GO:0035004	phosphatidylinositol 3-kinase activity	1	-2.08298e-11	11	0	0	895	20217
GO:0004952	dopamine neurotransmitter receptor activity	1	-2.08298e-11	11	0	0	895	20217
GO:0016273	arginine N-methyltransferase activity	1	-2.08298e-11	11	0	0	895	20217
GO:0034450	ubiquitin-ubiquitin ligase activity	1	-2.08298e-11	11	0	0	895	20217
GO:0070700	BMP receptor binding	1	-2.08298e-11	11	0	0	895	20217
GO:0016274	protein-arginine N-methyltransferase activity	1	-2.08298e-11	11	0	0	895	20217
GO:0005247	voltage-gated chloride channel activity	1	-2.08298e-11	11	0	0	895	20217
GO:0030492	hemoglobin binding	1	-2.08298e-11	11	0	0	895	20217
GO:0019203	carbohydrate phosphatase activity	1	-2.08298e-11	11	0	0	895	20217
GO:0048495	Roundabout binding	1	-2.08298e-11	11	0	0	895	20217
GO:0015174	basic amino acid transmembrane transporter activity	1	-2.08298e-11	11	0	0	895	20217
GO:0070410	co-SMAD binding	1	-2.08298e-11	11	0	0	895	20217
GO:0008417	fucosyltransferase activity	1	-2.08298e-11	11	0	0	895	20217
GO:0070181	small ribosomal subunit rRNA binding	1	-2.08298e-11	11	0	0	895	20217
GO:0005391	sodium:potassium-exchanging ATPase activity	1	-2.08298e-11	11	0	0	895	20217
GO:0042610	CD8 receptor binding	1	-2.08298e-11	11	0	0	895	20217
GO:0002162	dystroglycan binding	1	-2.08298e-11	11	0	0	895	20217
GO:0001094	TFIID-class transcription factor complex binding	1	-2.08298e-11	11	0	0	895	20217
GO:0032404	mismatch repair complex binding	1	-2.08298e-11	11	0	0	895	20217
GO:0046974	histone methyltransferase activity (H3-K9 specific)	1	-2.08298e-11	11	0	0	895	20217
GO:0031404	chloride ion binding	1	-2.08298e-11	11	0	0	895	20217
GO:0008554	sodium transmembrane transporter activity, phosphorylative mechanism	1	-2.08298e-11	11	0	0	895	20217
GO:0008641	ubiquitin-like modifier activating enzyme activity	1	-2.08298e-11	11	0	0	895	20217
GO:0016801	hydrolase activity, acting on ether bonds	1	-2.08298e-11	11	0	0	895	20217
GO:0055102	lipase inhibitor activity	1	-2.08298e-11	11	0	0	895	20217
GO:0030983	mismatched DNA binding	1	-2.08298e-11	11	0	0	895	20217
GO:0008556	potassium transmembrane transporter activity, phosphorylative mechanism	1	-2.08298e-11	11	0	0	895	20217
GO:0000014	single-stranded DNA endodeoxyribonuclease activity	1	-2.08298e-11	11	0	0	895	20217
GO:0015385	sodium:proton antiporter activity	1	-2.08298e-11	11	0	0	895	20217
GO:0004438	phosphatidylinositol-3-phosphatase activity	1	-2.08298e-11	11	0	0	895	20217
GO:0030898	actin-dependent ATPase activity	1	-2.08298e-11	11	0	0	895	20217
GO:0016889	endodeoxyribonuclease activity, producing 3'-phosphomonoesters	1	-2.08298e-11	11	0	0	895	20217
GO:0008503	benzodiazepine receptor activity	1	-2.08298e-11	11	0	0	895	20217
GO:0004143	diacylglycerol kinase activity	1	-2.08298e-11	11	0	0	895	20217
GO:0008174	mRNA methyltransferase activity	1	-2.08298e-11	11	0	0	895	20217
GO:0016724	oxidoreductase activity, oxidizing metal ions, oxygen as acceptor	1	-1.90907e-11	16	0	0	895	20217
GO:0008252	nucleotidase activity	1	-1.90907e-11	16	0	0	895	20217
GO:0005186	pheromone activity	1	-1.90907e-11	16	0	0	895	20217
GO:0008308	voltage-gated anion channel activity	1	-1.90907e-11	16	0	0	895	20217
GO:0046703	natural killer cell lectin-like receptor binding	1	-1.90907e-11	16	0	0	895	20217
GO:0016894	endonuclease activity, active with either ribo- or deoxyribonucleic acids and producing 3'-phosphomonoesters	1	-1.90907e-11	16	0	0	895	20217
GO:0005003	ephrin receptor activity	1	-1.90907e-11	16	0	0	895	20217
GO:0008329	signaling pattern recognition receptor activity	1	-1.90907e-11	16	0	0	895	20217
GO:0000146	microfilament motor activity	1	-1.90907e-11	16	0	0	895	20217
GO:0004322	ferroxidase activity	1	-1.90907e-11	16	0	0	895	20217
GO:0008569	ATP-dependent microtubule motor activity, minus-end-directed	1	-1.90907e-11	16	0	0	895	20217
GO:0017160	Ral GTPase binding	1	-1.90907e-11	16	0	0	895	20217
GO:0051010	microtubule plus-end binding	1	-1.90907e-11	16	0	0	895	20217
GO:0017128	phospholipid scramblase activity	1	-1.90907e-11	16	0	0	895	20217
GO:0030296	protein tyrosine kinase activator activity	1	-1.90907e-11	16	0	0	895	20217
GO:0016864	intramolecular oxidoreductase activity, transposing S-S bonds	1	-1.90907e-11	16	0	0	895	20217
GO:0008179	adenylate cyclase binding	1	-1.90907e-11	16	0	0	895	20217
GO:0042834	peptidoglycan binding	1	-1.90907e-11	16	0	0	895	20217
GO:0003756	protein disulfide isomerase activity	1	-1.90907e-11	16	0	0	895	20217
GO:0015347	sodium-independent organic anion transmembrane transporter activity	1	-1.90907e-11	16	0	0	895	20217
GO:0070330	aromatase activity	1	-1.89271e-11	34	0	0	895	20217
GO:0008392	arachidonic acid epoxygenase activity	1	-1.89271e-11	34	0	0	895	20217
GO:0019205	nucleobase-containing compound kinase activity	1	-1.64072e-11	37	0	0	895	20217
GO:0072509	divalent inorganic cation transmembrane transporter activity	1	-1.64072e-11	37	0	0	895	20217
GO:0017069	snRNA binding	1	-1.64072e-11	37	0	0	895	20217
GO:0043422	protein kinase B binding	1	-1.30454e-11	17	0	0	895	20217
GO:0000339	RNA cap binding	1	-1.30454e-11	17	0	0	895	20217
GO:0050145	nucleoside monophosphate kinase activity	1	-1.30454e-11	17	0	0	895	20217
GO:0035173	histone kinase activity	1	-1.30454e-11	17	0	0	895	20217
GO:0140033	acetylation-dependent protein binding	1	-1.30454e-11	17	0	0	895	20217
GO:0005237	inhibitory extracellular ligand-gated ion channel activity	1	-1.30454e-11	17	0	0	895	20217
GO:0070492	oligosaccharide binding	1	-1.30454e-11	17	0	0	895	20217
GO:0008409	5'-3' exonuclease activity	1	-1.30454e-11	17	0	0	895	20217
GO:0070577	lysine-acetylated histone binding	1	-1.30454e-11	17	0	0	895	20217
GO:0015215	nucleotide transmembrane transporter activity	1	-1.30454e-11	17	0	0	895	20217
GO:0032183	SUMO binding	1	-1.30454e-11	17	0	0	895	20217
GO:0070628	proteasome binding	1	-1.30454e-11	17	0	0	895	20217
GO:0004675	transmembrane receptor protein serine/threonine kinase activity	1	-1.30454e-11	17	0	0	895	20217
GO:0038187	pattern recognition receptor activity	1	-1.30454e-11	17	0	0	895	20217
GO:0004550	nucleoside diphosphate kinase activity	1	-1.30454e-11	17	0	0	895	20217
GO:0035615	clathrin adaptor activity	1	-1.06023e-11	9	0	0	895	20217
GO:0016670	oxidoreductase activity, acting on a sulfur group of donors, oxygen as acceptor	1	-1.06023e-11	9	0	0	895	20217
GO:0005351	carbohydrate:proton symporter activity	1	-1.06023e-11	9	0	0	895	20217
GO:0070180	large ribosomal subunit rRNA binding	1	-1.06023e-11	9	0	0	895	20217
GO:0001013	RNA polymerase I regulatory region DNA binding	1	-1.06023e-11	9	0	0	895	20217
GO:0005432	calcium:sodium antiporter activity	1	-1.06023e-11	9	0	0	895	20217
GO:0004579	dolichyl-diphosphooligosaccharide-protein glycotransferase activity	1	-1.06023e-11	9	0	0	895	20217
GO:0008140	cAMP response element binding protein binding	1	-1.06023e-11	9	0	0	895	20217
GO:0031419	cobalamin binding	1	-1.06023e-11	9	0	0	895	20217
GO:0003988	acetyl-CoA C-acyltransferase activity	1	-1.06023e-11	9	0	0	895	20217
GO:0008469	histone-arginine N-methyltransferase activity	1	-1.06023e-11	9	0	0	895	20217
GO:0062061	TAP complex binding	1	-1.06023e-11	9	0	0	895	20217
GO:0016884	carbon-nitrogen ligase activity, with glutamine as amido-N-donor	1	-1.06023e-11	9	0	0	895	20217
GO:0098988	G protein-coupled glutamate receptor activity	1	-1.06023e-11	9	0	0	895	20217
GO:0070097	delta-catenin binding	1	-1.06023e-11	9	0	0	895	20217
GO:0004445	inositol-polyphosphate 5-phosphatase activity	1	-1.06023e-11	9	0	0	895	20217
GO:0031432	titin binding	1	-1.06023e-11	9	0	0	895	20217
GO:0050649	testosterone 6-beta-hydroxylase activity	1	-1.06023e-11	9	0	0	895	20217
GO:0097027	ubiquitin-protein transferase activator activity	1	-1.06023e-11	9	0	0	895	20217
GO:0016175	superoxide-generating NADPH oxidase activity	1	-1.06023e-11	9	0	0	895	20217
GO:1990226	histone methyltransferase binding	1	-1.06023e-11	9	0	0	895	20217
GO:1990763	arrestin family protein binding	1	-1.06023e-11	9	0	0	895	20217
GO:0034046	poly(G) binding	1	-1.06023e-11	9	0	0	895	20217
GO:0003810	protein-glutamine gamma-glutamyltransferase activity	1	-1.06023e-11	9	0	0	895	20217
GO:0099181	structural constituent of presynapse	1	-1.06023e-11	9	0	0	895	20217
GO:0016723	oxidoreductase activity, oxidizing metal ions, NAD or NADP as acceptor	1	-1.06023e-11	9	0	0	895	20217
GO:0001591	dopamine neurotransmitter receptor activity, coupled via Gi/Go	1	-1.06023e-11	9	0	0	895	20217
GO:1904047	S-adenosyl-L-methionine binding	1	-1.06023e-11	9	0	0	895	20217
GO:0015924	mannosyl-oligosaccharide mannosidase activity	1	-1.06023e-11	9	0	0	895	20217
GO:0004499	N,N-dimethylaniline monooxygenase activity	1	-1.06023e-11	9	0	0	895	20217
GO:0005381	iron ion transmembrane transporter activity	1	-1.06023e-11	9	0	0	895	20217
GO:0016624	oxidoreductase activity, acting on the aldehyde or oxo group of donors, disulfide as acceptor	1	-1.06023e-11	9	0	0	895	20217
GO:0003691	double-stranded telomeric DNA binding	1	-1.06023e-11	9	0	0	895	20217
GO:0030346	protein phosphatase 2B binding	1	-1.06023e-11	9	0	0	895	20217
GO:0003796	lysozyme activity	1	-1.06023e-11	9	0	0	895	20217
GO:0005078	MAP-kinase scaffold activity	1	-1.06023e-11	9	0	0	895	20217
GO:0034452	dynactin binding	1	-1.06023e-11	9	0	0	895	20217
GO:0098919	structural constituent of postsynaptic density	1	-1.06023e-11	9	0	0	895	20217
GO:0003993	acid phosphatase activity	1	-1.06023e-11	9	0	0	895	20217
GO:0035673	oligopeptide transmembrane transporter activity	1	-1.06023e-11	9	0	0	895	20217
GO:0045545	syndecan binding	1	-1.06023e-11	9	0	0	895	20217
GO:0008190	eukaryotic initiation factor 4E binding	1	-1.06023e-11	9	0	0	895	20217
GO:0086080	protein binding involved in heterotypic cell-cell adhesion	1	-1.06023e-11	9	0	0	895	20217
GO:0004169	dolichyl-phosphate-mannose-protein mannosyltransferase activity	1	-1.06023e-11	9	0	0	895	20217
GO:0004576	oligosaccharyl transferase activity	1	-1.06023e-11	9	0	0	895	20217
GO:0004017	adenylate kinase activity	1	-1.06023e-11	9	0	0	895	20217
GO:0018024	histone-lysine N-methyltransferase activity	1	-9.36897e-12	43	0	0	895	20217
GO:0048038	quinone binding	1	-8.83803e-12	14	0	0	895	20217
GO:0015643	toxic substance binding	1	-8.83803e-12	14	0	0	895	20217
GO:0005159	insulin-like growth factor receptor binding	1	-8.83803e-12	14	0	0	895	20217
GO:0015216	purine nucleotide transmembrane transporter activity	1	-8.83803e-12	14	0	0	895	20217
GO:0070403	NAD+ binding	1	-8.83803e-12	14	0	0	895	20217
GO:0051400	BH domain binding	1	-8.83803e-12	14	0	0	895	20217
GO:0030021	extracellular matrix structural constituent conferring compression resistance	1	-8.83803e-12	14	0	0	895	20217
GO:0052742	phosphatidylinositol kinase activity	1	-8.83803e-12	14	0	0	895	20217
GO:0005161	platelet-derived growth factor receptor binding	1	-8.83803e-12	14	0	0	895	20217
GO:0000340	RNA 7-methylguanosine cap binding	1	-8.83803e-12	14	0	0	895	20217
GO:0000295	adenine nucleotide transmembrane transporter activity	1	-8.83803e-12	14	0	0	895	20217
GO:0098847	sequence-specific single stranded DNA binding	1	-8.83803e-12	14	0	0	895	20217
GO:0005542	folic acid binding	1	-8.83803e-12	14	0	0	895	20217
GO:0016805	dipeptidase activity	1	-8.83803e-12	14	0	0	895	20217
GO:0004559	alpha-mannosidase activity	1	-8.83803e-12	14	0	0	895	20217
GO:0019215	intermediate filament binding	1	-8.83803e-12	14	0	0	895	20217
GO:0005346	purine ribonucleotide transmembrane transporter activity	1	-8.83803e-12	14	0	0	895	20217
GO:0005005	transmembrane-ephrin receptor activity	1	-8.83803e-12	14	0	0	895	20217
GO:0035613	RNA stem-loop binding	1	-8.83803e-12	14	0	0	895	20217
GO:0005024	transforming growth factor beta-activated receptor activity	1	-8.83803e-12	14	0	0	895	20217
GO:0042800	histone methyltransferase activity (H3-K4 specific)	1	-8.83803e-12	14	0	0	895	20217
GO:0043176	amine binding	1	-8.83803e-12	14	0	0	895	20217
GO:0047044	androstan-3-alpha,17-beta-diol dehydrogenase activity	1	-8.14999e-12	7	0	0	895	20217
GO:0050656	3'-phosphoadenosine 5'-phosphosulfate binding	1	-8.14999e-12	7	0	0	895	20217
GO:0010997	anaphase-promoting complex binding	1	-8.14999e-12	7	0	0	895	20217
GO:0005223	intracellular cGMP-activated cation channel activity	1	-8.14999e-12	7	0	0	895	20217
GO:0030619	U1 snRNA binding	1	-8.14999e-12	7	0	0	895	20217
GO:0044323	retinoic acid-responsive element binding	1	-8.14999e-12	7	0	0	895	20217
GO:0031730	CCR5 chemokine receptor binding	1	-8.14999e-12	7	0	0	895	20217
GO:0008467	[heparan sulfate]-glucosamine 3-sulfotransferase 1 activity	1	-8.14999e-12	7	0	0	895	20217
GO:0010851	cyclase regulator activity	1	-8.14999e-12	7	0	0	895	20217
GO:0035184	histone threonine kinase activity	1	-8.14999e-12	7	0	0	895	20217
GO:0015245	fatty acid transmembrane transporter activity	1	-8.14999e-12	7	0	0	895	20217
GO:0008970	phospholipase A1 activity	1	-8.14999e-12	7	0	0	895	20217
GO:0070324	thyroid hormone binding	1	-8.14999e-12	7	0	0	895	20217
GO:0031821	G protein-coupled serotonin receptor binding	1	-8.14999e-12	7	0	0	895	20217
GO:0015181	arginine transmembrane transporter activity	1	-8.14999e-12	7	0	0	895	20217
GO:0102337	3-oxo-cerotoyl-CoA synthase activity	1	-8.14999e-12	7	0	0	895	20217
GO:0071723	lipopeptide binding	1	-8.14999e-12	7	0	0	895	20217
GO:0030274	LIM domain binding	1	-8.14999e-12	7	0	0	895	20217
GO:0043426	MRF binding	1	-8.14999e-12	7	0	0	895	20217
GO:0035312	5'-3' exodeoxyribonuclease activity	1	-8.14999e-12	7	0	0	895	20217
GO:0001727	lipid kinase activity	1	-8.14999e-12	7	0	0	895	20217
GO:0015180	L-alanine transmembrane transporter activity	1	-8.14999e-12	7	0	0	895	20217
GO:0004931	extracellularly ATP-gated cation channel activity	1	-8.14999e-12	7	0	0	895	20217
GO:0038022	G protein-coupled olfactory receptor activity	1	-8.14999e-12	7	0	0	895	20217
GO:0102338	3-oxo-lignoceronyl-CoA synthase activity	1	-8.14999e-12	7	0	0	895	20217
GO:0005021	vascular endothelial growth factor-activated receptor activity	1	-8.14999e-12	7	0	0	895	20217
GO:0032407	MutSalpha complex binding	1	-8.14999e-12	7	0	0	895	20217
GO:0005138	interleukin-6 receptor binding	1	-8.14999e-12	7	0	0	895	20217
GO:0032795	heterotrimeric G-protein binding	1	-8.14999e-12	7	0	0	895	20217
GO:0046975	histone methyltransferase activity (H3-K36 specific)	1	-8.14999e-12	7	0	0	895	20217
GO:0045236	CXCR chemokine receptor binding	1	-8.14999e-12	7	0	0	895	20217
GO:0098882	structural constituent of presynaptic active zone	1	-8.14999e-12	7	0	0	895	20217
GO:0070569	uridylyltransferase activity	1	-8.14999e-12	7	0	0	895	20217
GO:0050693	LBD domain binding	1	-8.14999e-12	7	0	0	895	20217
GO:0019966	interleukin-1 binding	1	-8.14999e-12	7	0	0	895	20217
GO:0016778	diphosphotransferase activity	1	-8.14999e-12	7	0	0	895	20217
GO:0097322	7SK snRNA binding	1	-8.14999e-12	7	0	0	895	20217
GO:0008443	phosphofructokinase activity	1	-8.14999e-12	7	0	0	895	20217
GO:0022858	alanine transmembrane transporter activity	1	-8.14999e-12	7	0	0	895	20217
GO:0005025	transforming growth factor beta receptor activity, type I	1	-8.14999e-12	7	0	0	895	20217
GO:0102336	3-oxo-arachidoyl-CoA synthase activity	1	-8.14999e-12	7	0	0	895	20217
GO:0010340	carboxyl-O-methyltransferase activity	1	-8.14999e-12	7	0	0	895	20217
GO:0098821	BMP receptor activity	1	-8.14999e-12	7	0	0	895	20217
GO:0046790	virion binding	1	-8.14999e-12	7	0	0	895	20217
GO:0071253	connexin binding	1	-8.14999e-12	7	0	0	895	20217
GO:0061133	endopeptidase activator activity	1	-8.14999e-12	7	0	0	895	20217
GO:0016530	metallochaperone activity	1	-8.14999e-12	7	0	0	895	20217
GO:0030911	TPR domain binding	1	-8.14999e-12	7	0	0	895	20217
GO:0004908	interleukin-1 receptor activity	1	-8.14999e-12	7	0	0	895	20217
GO:0016842	amidine-lyase activity	1	-8.14999e-12	7	0	0	895	20217
GO:0004027	alcohol sulfotransferase activity	1	-8.14999e-12	7	0	0	895	20217
GO:0035005	1-phosphatidylinositol-4-phosphate 3-kinase activity	1	-8.14999e-12	7	0	0	895	20217
GO:1990247	N6-methyladenosine-containing RNA binding	1	-8.14999e-12	7	0	0	895	20217
GO:0001640	adenylate cyclase inhibiting G protein-coupled glutamate receptor activity	1	-8.14999e-12	7	0	0	895	20217
GO:0055105	ubiquitin-protein transferase inhibitor activity	1	-8.14999e-12	7	0	0	895	20217
GO:0050294	steroid sulfotransferase activity	1	-8.14999e-12	7	0	0	895	20217
GO:0016885	ligase activity, forming carbon-carbon bonds	1	-8.14999e-12	7	0	0	895	20217
GO:0004568	chitinase activity	1	-8.14999e-12	7	0	0	895	20217
GO:0051998	protein carboxyl O-methyltransferase activity	1	-8.14999e-12	7	0	0	895	20217
GO:0036310	annealing helicase activity	1	-8.14999e-12	7	0	0	895	20217
GO:0005113	patched binding	1	-8.14999e-12	7	0	0	895	20217
GO:0017108	5'-flap endonuclease activity	1	-8.14999e-12	7	0	0	895	20217
GO:0004679	AMP-activated protein kinase activity	1	-8.14999e-12	7	0	0	895	20217
GO:0046976	histone methyltransferase activity (H3-K27 specific)	1	-8.14999e-12	7	0	0	895	20217
GO:0030628	pre-mRNA 3'-splice site binding	1	-8.14999e-12	7	0	0	895	20217
GO:0016861	intramolecular oxidoreductase activity, interconverting aldoses and ketoses	1	-8.14999e-12	7	0	0	895	20217
GO:0005004	GPI-linked ephrin receptor activity	1	-8.14999e-12	7	0	0	895	20217
GO:0031721	hemoglobin alpha binding	1	-8.14999e-12	7	0	0	895	20217
GO:0042500	aspartic endopeptidase activity, intramembrane cleaving	1	-8.14999e-12	7	0	0	895	20217
GO:0048273	mitogen-activated protein kinase p38 binding	1	-8.14999e-12	7	0	0	895	20217
GO:0031685	adenosine receptor binding	1	-8.14999e-12	7	0	0	895	20217
GO:0004022	alcohol dehydrogenase (NAD) activity	1	-8.14999e-12	7	0	0	895	20217
GO:0004723	calcium-dependent protein serine/threonine phosphatase activity	1	-8.14999e-12	7	0	0	895	20217
GO:0009922	fatty acid elongase activity	1	-8.14999e-12	7	0	0	895	20217
GO:0034711	inhibin binding	1	-8.14999e-12	7	0	0	895	20217
GO:0004972	NMDA glutamate receptor activity	1	-8.14999e-12	7	0	0	895	20217
GO:0016679	oxidoreductase activity, acting on diphenols and related substances as donors	1	-8.14999e-12	7	0	0	895	20217
GO:0015173	aromatic amino acid transmembrane transporter activity	1	-8.14999e-12	7	0	0	895	20217
GO:0004571	mannosyl-oligosaccharide 1,2-alpha-mannosidase activity	1	-8.14999e-12	7	0	0	895	20217
GO:0001609	G protein-coupled adenosine receptor activity	1	-8.14999e-12	7	0	0	895	20217
GO:0030550	acetylcholine receptor inhibitor activity	1	-8.14999e-12	7	0	0	895	20217
GO:0005549	odorant binding	1	-7.9953e-12	577	0	0	895	20217
GO:0004623	phospholipase A2 activity	1	-7.34767e-12	31	0	0	895	20217
GO:0030507	spectrin binding	1	-7.34767e-12	31	0	0	895	20217
GO:0004114	3',5'-cyclic-nucleotide phosphodiesterase activity	1	-6.57661e-12	28	0	0	895	20217
GO:0001530	lipopolysaccharide binding	1	-6.57661e-12	28	0	0	895	20217
GO:0051959	dynein light intermediate chain binding	1	-6.57661e-12	28	0	0	895	20217
GO:0035198	miRNA binding	1	-6.57661e-12	28	0	0	895	20217
GO:0035925	mRNA 3'-UTR AU-rich region binding	1	-6.57661e-12	28	0	0	895	20217
GO:0008146	sulfotransferase activity	1	-5.19901e-12	56	0	0	895	20217
GO:0042054	histone methyltransferase activity	1	-5.19901e-12	56	0	0	895	20217
GO:0042030	ATPase inhibitor activity	1	-5.02329e-12	6	0	0	895	20217
GO:0019958	C-X-C chemokine binding	1	-5.02329e-12	6	0	0	895	20217
GO:0004711	ribosomal protein S6 kinase activity	1	-5.02329e-12	6	0	0	895	20217
GO:0005375	copper ion transmembrane transporter activity	1	-5.02329e-12	6	0	0	895	20217
GO:0015616	DNA translocase activity	1	-5.02329e-12	6	0	0	895	20217
GO:0047184	1-acylglycerophosphocholine O-acyltransferase activity	1	-5.02329e-12	6	0	0	895	20217
GO:0032554	purine deoxyribonucleotide binding	1	-5.02329e-12	6	0	0	895	20217
GO:0099508	voltage-gated ion channel activity involved in regulation of presynaptic membrane potential	1	-5.02329e-12	6	0	0	895	20217
GO:0050692	DBD domain binding	1	-5.02329e-12	6	0	0	895	20217
GO:0033695	oxidoreductase activity, acting on CH or CH2 groups, quinone or similar compound as acceptor	1	-5.02329e-12	6	0	0	895	20217
GO:0034594	phosphatidylinositol trisphosphate phosphatase activity	1	-5.02329e-12	6	0	0	895	20217
GO:0004321	fatty-acyl-CoA synthase activity	1	-5.02329e-12	6	0	0	895	20217
GO:0005072	transforming growth factor beta receptor, cytoplasmic mediator activity	1	-5.02329e-12	6	0	0	895	20217
GO:0001224	RNA polymerase II transcription cofactor binding	1	-5.02329e-12	6	0	0	895	20217
GO:0016421	CoA carboxylase activity	1	-5.02329e-12	6	0	0	895	20217
GO:0019863	IgE binding	1	-5.02329e-12	6	0	0	895	20217
GO:0016433	rRNA (adenine) methyltransferase activity	1	-5.02329e-12	6	0	0	895	20217
GO:0004749	ribose phosphate diphosphokinase activity	1	-5.02329e-12	6	0	0	895	20217
GO:0098519	nucleotide phosphatase activity, acting on free nucleotides	1	-5.02329e-12	6	0	0	895	20217
GO:0034190	apolipoprotein receptor binding	1	-5.02329e-12	6	0	0	895	20217
GO:0015129	lactate transmembrane transporter activity	1	-5.02329e-12	6	0	0	895	20217
GO:0004859	phospholipase inhibitor activity	1	-5.02329e-12	6	0	0	895	20217
GO:0051429	corticotropin-releasing hormone receptor binding	1	-5.02329e-12	6	0	0	895	20217
GO:0070568	guanylyltransferase activity	1	-5.02329e-12	6	0	0	895	20217
GO:0008172	S-methyltransferase activity	1	-5.02329e-12	6	0	0	895	20217
GO:0017169	CDP-alcohol phosphatidyltransferase activity	1	-5.02329e-12	6	0	0	895	20217
GO:0004157	dihydropyrimidinase activity	1	-5.02329e-12	6	0	0	895	20217
GO:0030375	thyroid hormone receptor coactivator activity	1	-5.02329e-12	6	0	0	895	20217
GO:1990239	steroid hormone binding	1	-5.02329e-12	6	0	0	895	20217
GO:1903136	cuprous ion binding	1	-5.02329e-12	6	0	0	895	20217
GO:0032405	MutLalpha complex binding	1	-5.02329e-12	6	0	0	895	20217
GO:0016635	oxidoreductase activity, acting on the CH-CH group of donors, quinone or related compound as acceptor	1	-5.02329e-12	6	0	0	895	20217
GO:0023026	MHC class II protein complex binding	1	-5.02329e-12	6	0	0	895	20217
GO:0090599	alpha-glucosidase activity	1	-5.02329e-12	6	0	0	895	20217
GO:0031802	type 5 metabotropic glutamate receptor binding	1	-5.02329e-12	6	0	0	895	20217
GO:0032052	bile acid binding	1	-5.02329e-12	6	0	0	895	20217
GO:0008121	ubiquinol-cytochrome-c reductase activity	1	-5.02329e-12	6	0	0	895	20217
GO:0047499	calcium-independent phospholipase A2 activity	1	-5.02329e-12	6	0	0	895	20217
GO:0051575	5'-deoxyribose-5-phosphate lyase activity	1	-5.02329e-12	6	0	0	895	20217
GO:0050733	RS domain binding	1	-5.02329e-12	6	0	0	895	20217
GO:0015562	efflux transmembrane transporter activity	1	-5.02329e-12	6	0	0	895	20217
GO:0008312	7S RNA binding	1	-5.02329e-12	6	0	0	895	20217
GO:0018685	alkane 1-monooxygenase activity	1	-5.02329e-12	6	0	0	895	20217
GO:1902388	ceramide 1-phosphate transfer activity	1	-5.02329e-12	6	0	0	895	20217
GO:0070728	leucine binding	1	-5.02329e-12	6	0	0	895	20217
GO:0050815	phosphoserine residue binding	1	-5.02329e-12	6	0	0	895	20217
GO:0003997	acyl-CoA oxidase activity	1	-5.02329e-12	6	0	0	895	20217
GO:0038132	neuregulin binding	1	-5.02329e-12	6	0	0	895	20217
GO:0070891	lipoteichoic acid binding	1	-5.02329e-12	6	0	0	895	20217
GO:0016453	C-acetyltransferase activity	1	-5.02329e-12	6	0	0	895	20217
GO:0015252	proton channel activity	1	-5.02329e-12	6	0	0	895	20217
GO:0035368	selenocysteine insertion sequence binding	1	-5.02329e-12	6	0	0	895	20217
GO:0004128	cytochrome-b5 reductase activity, acting on NAD(P)H	1	-5.02329e-12	6	0	0	895	20217
GO:0005168	neurotrophin TRKA receptor binding	1	-5.02329e-12	6	0	0	895	20217
GO:1990948	ubiquitin ligase inhibitor activity	1	-5.02329e-12	6	0	0	895	20217
GO:0034584	piRNA binding	1	-5.02329e-12	6	0	0	895	20217
GO:0097199	cysteine-type endopeptidase activity involved in apoptotic signaling pathway	1	-5.02329e-12	6	0	0	895	20217
GO:0032027	myosin light chain binding	1	-5.02329e-12	6	0	0	895	20217
GO:0019788	NEDD8 transferase activity	1	-5.02329e-12	6	0	0	895	20217
GO:0043515	kinetochore binding	1	-5.02329e-12	6	0	0	895	20217
GO:0005234	extracellularly glutamate-gated ion channel activity	1	-5.02329e-12	6	0	0	895	20217
GO:0047035	testosterone dehydrogenase (NAD+) activity	1	-5.02329e-12	6	0	0	895	20217
GO:0004064	arylesterase activity	1	-5.02329e-12	6	0	0	895	20217
GO:0004448	isocitrate dehydrogenase activity	1	-5.02329e-12	6	0	0	895	20217
GO:0035174	histone serine kinase activity	1	-5.02329e-12	6	0	0	895	20217
GO:0034875	caffeine oxidase activity	1	-5.02329e-12	6	0	0	895	20217
GO:0042979	ornithine decarboxylase regulator activity	1	-5.02329e-12	6	0	0	895	20217
GO:0001517	N-acetylglucosamine 6-O-sulfotransferase activity	1	-5.02329e-12	6	0	0	895	20217
GO:0015277	kainate selective glutamate receptor activity	1	-5.02329e-12	6	0	0	895	20217
GO:0008603	cAMP-dependent protein kinase regulator activity	1	-5.02329e-12	6	0	0	895	20217
GO:0016681	oxidoreductase activity, acting on diphenols and related substances as donors, cytochrome as acceptor	1	-5.02329e-12	6	0	0	895	20217
GO:0004563	beta-N-acetylhexosaminidase activity	1	-5.02329e-12	6	0	0	895	20217
GO:0017176	phosphatidylinositol N-acetylglucosaminyltransferase activity	1	-5.02329e-12	6	0	0	895	20217
GO:0046848	hydroxyapatite binding	1	-5.02329e-12	6	0	0	895	20217
GO:0033265	choline binding	1	-5.02329e-12	6	0	0	895	20217
GO:0015189	L-lysine transmembrane transporter activity	1	-5.02329e-12	6	0	0	895	20217
GO:0047760	butyrate-CoA ligase activity	1	-5.02329e-12	6	0	0	895	20217
GO:0031749	D2 dopamine receptor binding	1	-5.02329e-12	6	0	0	895	20217
GO:0000405	bubble DNA binding	1	-5.02329e-12	6	0	0	895	20217
GO:0016775	phosphotransferase activity, nitrogenous group as acceptor	1	-5.02329e-12	6	0	0	895	20217
GO:0004065	arylsulfatase activity	1	-5.02329e-12	6	0	0	895	20217
GO:0000253	3-keto sterol reductase activity	1	-5.02329e-12	6	0	0	895	20217
GO:0015166	polyol transmembrane transporter activity	1	-5.02329e-12	6	0	0	895	20217
GO:0008379	thioredoxin peroxidase activity	1	-5.02329e-12	6	0	0	895	20217
GO:1902387	ceramide 1-phosphate binding	1	-5.02329e-12	6	0	0	895	20217
GO:0004565	beta-galactosidase activity	1	-5.02329e-12	6	0	0	895	20217
GO:0016615	malate dehydrogenase activity	1	-5.02329e-12	6	0	0	895	20217
GO:0016934	extracellularly glycine-gated chloride channel activity	1	-5.02329e-12	6	0	0	895	20217
GO:0070883	pre-miRNA binding	1	-5.02329e-12	6	0	0	895	20217
GO:0034604	pyruvate dehydrogenase (NAD+) activity	1	-5.02329e-12	6	0	0	895	20217
GO:0002054	nucleobase binding	1	-5.02329e-12	6	0	0	895	20217
GO:0043237	laminin-1 binding	1	-5.02329e-12	6	0	0	895	20217
GO:0015183	L-aspartate transmembrane transporter activity	1	-5.02329e-12	6	0	0	895	20217
GO:0004726	non-membrane spanning protein tyrosine phosphatase activity	1	-5.02329e-12	6	0	0	895	20217
GO:0034511	U3 snoRNA binding	1	-5.02329e-12	6	0	0	895	20217
GO:0004703	G protein-coupled receptor kinase activity	1	-5.02329e-12	6	0	0	895	20217
GO:0043546	molybdopterin cofactor binding	1	-5.02329e-12	6	0	0	895	20217
GO:0004982	N-formyl peptide receptor activity	1	-5.02329e-12	6	0	0	895	20217
GO:0016160	amylase activity	1	-5.02329e-12	6	0	0	895	20217
GO:0034647	histone demethylase activity (H3-trimethyl-K4 specific)	1	-5.02329e-12	6	0	0	895	20217
GO:0032051	clathrin light chain binding	1	-5.02329e-12	6	0	0	895	20217
GO:0000064	L-ornithine transmembrane transporter activity	1	-5.02329e-12	6	0	0	895	20217
GO:0140328	floppase activity	1	-5.02329e-12	6	0	0	895	20217
GO:0004738	pyruvate dehydrogenase activity	1	-5.02329e-12	6	0	0	895	20217
GO:0016933	extracellularly glycine-gated ion channel activity	1	-5.02329e-12	6	0	0	895	20217
GO:0034603	pyruvate dehydrogenase [NAD(P)+] activity	1	-5.02329e-12	6	0	0	895	20217
GO:0005499	vitamin D binding	1	-5.02329e-12	6	0	0	895	20217
GO:0047704	bile-salt sulfotransferase activity	1	-5.02329e-12	6	0	0	895	20217
GO:0030368	interleukin-17 receptor activity	1	-5.02329e-12	6	0	0	895	20217
GO:0035662	Toll-like receptor 4 binding	1	-5.02329e-12	6	0	0	895	20217
GO:0035473	lipase binding	1	-5.02329e-12	6	0	0	895	20217
GO:0016936	galactoside binding	1	-5.02329e-12	6	0	0	895	20217
GO:0062105	RNA 2'-O-methyltransferase activity	1	-5.02329e-12	6	0	0	895	20217
GO:0004457	lactate dehydrogenase activity	1	-5.02329e-12	6	0	0	895	20217
GO:1905538	polysome binding	1	-5.02329e-12	6	0	0	895	20217
GO:0016886	ligase activity, forming phosphoric ester bonds	1	-5.02329e-12	6	0	0	895	20217
GO:0004936	alpha-adrenergic receptor activity	1	-5.02329e-12	6	0	0	895	20217
GO:0005166	neurotrophin p75 receptor binding	1	-5.02329e-12	6	0	0	895	20217
GO:0047555	3',5'-cyclic-GMP phosphodiesterase activity	1	-4.52445e-12	19	0	0	895	20217
GO:0140102	catalytic activity, acting on a rRNA	1	-4.52445e-12	19	0	0	895	20217
GO:0004970	ionotropic glutamate receptor activity	1	-4.52445e-12	19	0	0	895	20217
GO:0008649	rRNA methyltransferase activity	1	-4.52445e-12	19	0	0	895	20217
GO:0044213	intronic transcription regulatory region DNA binding	1	-4.52445e-12	19	0	0	895	20217
GO:0070064	proline-rich region binding	1	-3.79377e-12	20	0	0	895	20217
GO:0001222	transcription corepressor binding	1	-3.79377e-12	20	0	0	895	20217
GO:0005385	zinc ion transmembrane transporter activity	1	-3.79377e-12	20	0	0	895	20217
GO:0005242	inward rectifier potassium channel activity	1	-3.79377e-12	20	0	0	895	20217
GO:0052745	inositol phosphate phosphatase activity	1	-3.79377e-12	20	0	0	895	20217
GO:0016502	nucleotide receptor activity	1	-3.79377e-12	20	0	0	895	20217
GO:0051428	peptide hormone receptor binding	1	-3.79377e-12	20	0	0	895	20217
GO:0001614	purinergic nucleotide receptor activity	1	-3.79377e-12	20	0	0	895	20217
GO:0017049	GTP-Rho binding	1	-3.79377e-12	20	0	0	895	20217
GO:0019789	SUMO transferase activity	1	-3.79377e-12	20	0	0	895	20217
GO:0004629	phospholipase C activity	1	-2.23215e-12	18	0	0	895	20217
GO:0097602	cullin family protein binding	1	-2.23215e-12	18	0	0	895	20217
GO:0004435	phosphatidylinositol phospholipase C activity	1	-2.23215e-12	18	0	0	895	20217
GO:0004935	adrenergic receptor activity	1	-2.23215e-12	18	0	0	895	20217
GO:0001161	intronic transcription regulatory region sequence-specific DNA binding	1	-2.23215e-12	18	0	0	895	20217
GO:0070402	NADPH binding	1	-2.23215e-12	18	0	0	895	20217
GO:0022840	leak channel activity	1	-2.23215e-12	18	0	0	895	20217
GO:0016780	phosphotransferase activity, for other substituted phosphate groups	1	-2.23215e-12	18	0	0	895	20217
GO:0070182	DNA polymerase binding	1	-2.23215e-12	18	0	0	895	20217
GO:0016208	AMP binding	1	-2.23215e-12	18	0	0	895	20217
GO:0022842	narrow pore channel activity	1	-2.23215e-12	18	0	0	895	20217
GO:0003746	translation elongation factor activity	1	-2.23215e-12	18	0	0	895	20217
GO:0016722	oxidoreductase activity, oxidizing metal ions	1	-1.68064e-12	26	0	0	895	20217
GO:0005537	mannose binding	1	-1.68064e-12	26	0	0	895	20217
GO:0004709	MAP kinase kinase kinase activity	1	-1.68064e-12	26	0	0	895	20217
GO:0032452	histone demethylase activity	1	-1.68064e-12	26	0	0	895	20217
GO:0050750	low-density lipoprotein particle receptor binding	1	-1.68064e-12	26	0	0	895	20217
GO:0000030	mannosyltransferase activity	1	-1.68064e-12	26	0	0	895	20217
GO:0003674	molecular_function	1	0	20217	895	1	895	20217	75751,270035,71276,66897,19989,225341,380683,74044,74407,246177,233065,80284,18779,68708,100336,217864,76113,56417,102103,14586,22637,212974,69852,77032,21941,231503,268973,75563,225160,434437,72774,26448,66120,105841,26380,72821,68507,22142,68816,19331,75565,14051,224630,94065,29815,100504616,332175,75483,17752,20613,76282,232807,16001,211948,54614,55938,223921,622675,74370,277432,54125,11847,22…	Ipo4,Letm2,Ccdc57,Naa16,Rpl7,Lims2,Sec14l3,Ttf2,Ttc25,Myo1g,Alkbh6,Smim12,Pla2r1,Rabl2,Ppp1r8,Rcor1,Lpo,Adar,Mtus1,Gfra2,Zap70,Pgghg,Tcf23,Tstd3,Tnfrsf8,Tmem150c,Nlrc4,Dnali1,Thoc1,Amt,Neil1,Mok,Fkbp11,Dennd3,Esrrb,Scn2b,Ppfia4,Tuba1a,Ppil1,Rab19,Sgf29,Eya4,Bnip1,Mrpl34,Bcar3,Gm15910,Zdhhc23,Cox8c,Mt4,Snai1,Gpt,Ppp1r12c,Igf1r,Pde12,Prpf40b,Apom,Aaas,Zfp827,Rptor,Vstm2l,Polm,Arg2,Cryzl2,Tgfb3,Iars…
root	NA	1	0	20217	895	1	895	20217	140486,12831,73451,15902,380969,408193,240444,71804,19720,22712,93702,216724,16543,434197,16499,67422,56089,207839,76718,68810,246727,225363,77595,12036,57266,68916,107227,52428,11443,19039,66055,56047,12374,66971,18974,14873,19415,20262,74013,114673,319880,66645,12449,269614,76551,71745,382034,14885,223970,18217,331401,71146,12062,213208,54393,320365,231991,66960,56695,67487,12236,211770,230806,…	Igf2bp1,Col5a1,Zfp763,Id2,Nckap5l,Otud6a,Kcng2,Mtfr2,Trim27,Zfp54,Pcdhgb5,Rufy1,Mdfic,Fam169b,Kcnab3,Dhdds,Ramp3,Galnt6,Catsperg2,Nexn,Oas3,Etf1,Nup210l,Bcat2,Cxcl14,Cdkal1,Macrod1,Rhpn2,Chrnb1,Lgals3bp,Sf3b6,Msln,Casr,Cdk5rap1,Pole2,Gsto1,Rasal1,Stmn3,Rftn2,4930433N12Rik,Tmcc3,Pspc1,Ccnf,Pank4,Ccdc6,Cul2,Gse1,Gtf2h4,Rmi2,Ntsr2,Thoc2,Golga7b,Bdkrb2,Il20rb,Gabbr1,Fry,Creb5,Mindy3,Pnkd,Dhx40,Bub1b,…
GO:0016712	oxidoreductase activity, acting on paired donors, with incorporation or reduction of molecular oxygen, reduced flavin or flavoprotein as one donor, and incorporation of one atom of oxygen	1	2.87233e-12	61	0	0	895	20217
GO:0031871	proteinase activated receptor binding	1	3.03264e-12	3	0	0	895	20217
GO:0051733	polydeoxyribonucleotide kinase activity	1	3.03264e-12	3	0	0	895	20217
GO:0045030	UTP-activated nucleotide receptor activity	1	3.03264e-12	3	0	0	895	20217
GO:0008940	nitrate reductase activity	1	3.03264e-12	3	0	0	895	20217
GO:1905773	8-hydroxy-2'-deoxyguanosine DNA binding	1	3.03264e-12	3	0	0	895	20217
GO:0002950	ceramide phosphoethanolamine synthase activity	1	3.03264e-12	3	0	0	895	20217
GO:0051033	RNA transmembrane transporter activity	1	3.03264e-12	3	0	0	895	20217
GO:0004515	nicotinate-nucleotide adenylyltransferase activity	1	3.03264e-12	3	0	0	895	20217
GO:0071936	coreceptor activity involved in Wnt signaling pathway	1	3.03264e-12	3	0	0	895	20217
GO:0004719	protein-L-isoaspartate (D-aspartate) O-methyltransferase activity	1	3.03264e-12	3	0	0	895	20217
GO:0047756	chondroitin 4-sulfotransferase activity	1	3.03264e-12	3	0	0	895	20217
GO:0050211	procollagen galactosyltransferase activity	1	3.03264e-12	3	0	0	895	20217
GO:0015143	urate transmembrane transporter activity	1	3.03264e-12	3	0	0	895	20217
GO:0030172	troponin C binding	1	3.03264e-12	3	0	0	895	20217
GO:0106017	phosphatidylinositol-3,4-bisphosphate phosphatase activity	1	3.03264e-12	3	0	0	895	20217
GO:0050252	retinol O-fatty-acyltransferase activity	1	3.03264e-12	3	0	0	895	20217
GO:0030298	receptor signaling protein tyrosine kinase activator activity	1	3.03264e-12	3	0	0	895	20217
GO:0016434	rRNA (cytosine) methyltransferase activity	1	3.03264e-12	3	0	0	895	20217
GO:0031826	type 2A serotonin receptor binding	1	3.03264e-12	3	0	0	895	20217
GO:0016508	long-chain-enoyl-CoA hydratase activity	1	3.03264e-12	3	0	0	895	20217
GO:0061891	calcium ion sensor activity	1	3.03264e-12	3	0	0	895	20217
GO:0045569	TRAIL binding	1	3.03264e-12	3	0	0	895	20217
GO:0046623	sphingolipid floppase activity	1	3.03264e-12	3	0	0	895	20217
GO:0008489	UDP-galactose:glucosylceramide beta-1,4-galactosyltransferase activity	1	3.03264e-12	3	0	0	895	20217
GO:0005006	epidermal growth factor-activated receptor activity	1	3.03264e-12	3	0	0	895	20217
GO:0008321	Ral guanyl-nucleotide exchange factor activity	1	3.03264e-12	3	0	0	895	20217
GO:0004566	beta-glucuronidase activity	1	3.03264e-12	3	0	0	895	20217
GO:0004829	threonine-tRNA ligase activity	1	3.03264e-12	3	0	0	895	20217
GO:0008428	ribonuclease inhibitor activity	1	3.03264e-12	3	0	0	895	20217
GO:0004731	purine-nucleoside phosphorylase activity	1	3.03264e-12	3	0	0	895	20217
GO:1905056	calcium-transporting ATPase activity involved in regulation of presynaptic cytosolic calcium ion concentration	1	3.03264e-12	3	0	0	895	20217
GO:0050816	phosphothreonine residue binding	1	3.03264e-12	3	0	0	895	20217
GO:0016822	hydrolase activity, acting on acid carbon-carbon bonds	1	3.03264e-12	3	0	0	895	20217
GO:0033188	sphingomyelin synthase activity	1	3.03264e-12	3	0	0	895	20217
GO:0043734	DNA-N1-methyladenine dioxygenase activity	1	3.03264e-12	3	0	0	895	20217
GO:0005471	ATP:ADP antiporter activity	1	3.03264e-12	3	0	0	895	20217
GO:0031893	vasopressin receptor binding	1	3.03264e-12	3	0	0	895	20217
GO:0043398	HLH domain binding	1	3.03264e-12	3	0	0	895	20217
GO:0019776	Atg8 ligase activity	1	3.03264e-12	3	0	0	895	20217
GO:0003839	gamma-glutamylcyclotransferase activity	1	3.03264e-12	3	0	0	895	20217
GO:0050510	N-acetylgalactosaminyl-proteoglycan 3-beta-glucuronosyltransferase activity	1	3.03264e-12	3	0	0	895	20217
GO:0008107	galactoside 2-alpha-L-fucosyltransferase activity	1	3.03264e-12	3	0	0	895	20217
GO:0044729	hemi-methylated DNA-binding	1	3.03264e-12	3	0	0	895	20217
GO:0030345	structural constituent of tooth enamel	1	3.03264e-12	3	0	0	895	20217
GO:0008889	glycerophosphodiester phosphodiesterase activity	1	3.03264e-12	3	0	0	895	20217
GO:0005046	KDEL sequence binding	1	3.03264e-12	3	0	0	895	20217
GO:0047623	adenosine-phosphate deaminase activity	1	3.03264e-12	3	0	0	895	20217
GO:0070915	lysophosphatidic acid receptor activity	1	3.03264e-12	3	0	0	895	20217
GO:0003994	aconitate hydratase activity	1	3.03264e-12	3	0	0	895	20217
GO:0030350	iron-responsive element binding	1	3.03264e-12	3	0	0	895	20217
GO:0016401	palmitoyl-CoA oxidase activity	1	3.03264e-12	3	0	0	895	20217
GO:0016429	tRNA (adenine-N1-)-methyltransferase activity	1	3.03264e-12	3	0	0	895	20217
GO:0005350	pyrimidine nucleobase transmembrane transporter activity	1	3.03264e-12	3	0	0	895	20217
GO:0004514	nicotinate-nucleotide diphosphorylase (carboxylating) activity	1	3.03264e-12	3	0	0	895	20217
GO:0019970	interleukin-11 binding	1	3.03264e-12	3	0	0	895	20217
GO:0070991	medium-chain-acyl-CoA dehydrogenase activity	1	3.03264e-12	3	0	0	895	20217
GO:0047024	5alpha-androstane-3beta,17beta-diol dehydrogenase activity	1	3.03264e-12	3	0	0	895	20217
GO:0031800	type 3 metabotropic glutamate receptor binding	1	3.03264e-12	3	0	0	895	20217
GO:0070698	type I activin receptor binding	1	3.03264e-12	3	0	0	895	20217
GO:0009041	uridylate kinase activity	1	3.03264e-12	3	0	0	895	20217
GO:0004174	electron-transferring-flavoprotein dehydrogenase activity	1	3.03264e-12	3	0	0	895	20217
GO:1990932	5.8S rRNA binding	1	3.03264e-12	3	0	0	895	20217
GO:0008449	N-acetylglucosamine-6-sulfatase activity	1	3.03264e-12	3	0	0	895	20217
GO:0032393	MHC class I receptor activity	1	3.03264e-12	3	0	0	895	20217
GO:1990518	single-stranded 3'-5' DNA helicase activity	1	3.03264e-12	3	0	0	895	20217
GO:0097506	deaminated base DNA N-glycosylase activity	1	3.03264e-12	3	0	0	895	20217
GO:0001018	mitochondrial promoter sequence-specific DNA binding	1	3.03264e-12	3	0	0	895	20217
GO:0035851	Krueppel-associated box domain binding	1	3.03264e-12	3	0	0	895	20217
GO:0009674	potassium:sodium symporter activity	1	3.03264e-12	3	0	0	895	20217
GO:0048030	disaccharide binding	1	3.03264e-12	3	0	0	895	20217
GO:0035373	chondroitin sulfate proteoglycan binding	1	3.03264e-12	3	0	0	895	20217
GO:0034191	apolipoprotein A-I receptor binding	1	3.03264e-12	3	0	0	895	20217
GO:0042978	ornithine decarboxylase activator activity	1	3.03264e-12	3	0	0	895	20217
GO:0019959	interleukin-8 binding	1	3.03264e-12	3	0	0	895	20217
GO:0047276	N-acetyllactosaminide 3-alpha-galactosyltransferase activity	1	3.03264e-12	3	0	0	895	20217
GO:0015254	glycerol channel activity	1	3.03264e-12	3	0	0	895	20217
GO:0051870	methotrexate binding	1	3.03264e-12	3	0	0	895	20217
GO:0001042	RNA polymerase I core binding	1	3.03264e-12	3	0	0	895	20217
GO:0035717	chemokine (C-C motif) ligand 7 binding	1	3.03264e-12	3	0	0	895	20217
GO:0004937	alpha1-adrenergic receptor activity	1	3.03264e-12	3	0	0	895	20217
GO:0047134	protein-disulfide reductase activity	1	3.03264e-12	3	0	0	895	20217
GO:0003876	AMP deaminase activity	1	3.03264e-12	3	0	0	895	20217
GO:0086077	gap junction channel activity involved in AV node cell-bundle of His cell electrical coupling	1	3.03264e-12	3	0	0	895	20217
GO:0101021	estrogen 2-hydroxylase activity	1	3.03264e-12	3	0	0	895	20217
GO:0031728	CCR3 chemokine receptor binding	1	3.03264e-12	3	0	0	895	20217
GO:0000386	second spliceosomal transesterification activity	1	3.03264e-12	3	0	0	895	20217
GO:0004921	interleukin-11 receptor activity	1	3.03264e-12	3	0	0	895	20217
GO:0010698	acetyltransferase activator activity	1	3.03264e-12	3	0	0	895	20217
GO:0042010	interleukin-15 receptor activity	1	3.03264e-12	3	0	0	895	20217
GO:0004144	diacylglycerol O-acyltransferase activity	1	3.03264e-12	3	0	0	895	20217
GO:0070644	vitamin D response element binding	1	3.03264e-12	3	0	0	895	20217
GO:0003987	acetate-CoA ligase activity	1	3.03264e-12	3	0	0	895	20217
GO:0016802	trialkylsulfonium hydrolase activity	1	3.03264e-12	3	0	0	895	20217
GO:0004505	phenylalanine 4-monooxygenase activity	1	3.03264e-12	3	0	0	895	20217
GO:0071208	histone pre-mRNA DCP binding	1	3.03264e-12	3	0	0	895	20217
GO:0016649	oxidoreductase activity, acting on the CH-NH group of donors, quinone or similar compound as acceptor	1	3.03264e-12	3	0	0	895	20217
GO:0071535	RING-like zinc finger domain binding	1	3.03264e-12	3	0	0	895	20217
GO:0046573	lactonohydrolase activity	1	3.03264e-12	3	0	0	895	20217
GO:0001691	pseudophosphatase activity	1	3.03264e-12	3	0	0	895	20217
GO:0061628	H3K27me3 modified histone binding	1	3.03264e-12	3	0	0	895	20217
GO:0004946	bombesin receptor activity	1	3.03264e-12	3	0	0	895	20217
GO:0019797	procollagen-proline 3-dioxygenase activity	1	3.03264e-12	3	0	0	895	20217
GO:0004774	succinate-CoA ligase activity	1	3.03264e-12	3	0	0	895	20217
GO:0008401	retinoic acid 4-hydroxylase activity	1	3.03264e-12	3	0	0	895	20217
GO:0005519	cytoskeletal regulatory protein binding	1	3.03264e-12	3	0	0	895	20217
GO:0004999	vasoactive intestinal polypeptide receptor activity	1	3.03264e-12	3	0	0	895	20217
GO:0071553	G protein-coupled pyrimidinergic nucleotide receptor activity	1	3.03264e-12	3	0	0	895	20217
GO:0016015	morphogen activity	1	3.03264e-12	3	0	0	895	20217
GO:0098809	nitrite reductase activity	1	3.03264e-12	3	0	0	895	20217
GO:0070653	high-density lipoprotein particle receptor binding	1	3.03264e-12	3	0	0	895	20217
GO:0004367	glycerol-3-phosphate dehydrogenase [NAD+] activity	1	3.03264e-12	3	0	0	895	20217
GO:0031708	endothelin B receptor binding	1	3.03264e-12	3	0	0	895	20217
GO:0004839	ubiquitin activating enzyme activity	1	3.03264e-12	3	0	0	895	20217
GO:0086089	voltage-gated potassium channel activity involved in atrial cardiac muscle cell action potential repolarization	1	3.03264e-12	3	0	0	895	20217
GO:0016520	growth hormone-releasing hormone receptor activity	1	3.03264e-12	3	0	0	895	20217
GO:0070548	L-glutamine aminotransferase activity	1	3.03264e-12	3	0	0	895	20217
GO:0015275	stretch-activated, cation-selective, calcium channel activity	1	3.03264e-12	3	0	0	895	20217
GO:0004558	alpha-1,4-glucosidase activity	1	3.03264e-12	3	0	0	895	20217
GO:0000033	alpha-1,3-mannosyltransferase activity	1	3.03264e-12	3	0	0	895	20217
GO:0017077	oxidative phosphorylation uncoupler activity	1	3.03264e-12	3	0	0	895	20217
GO:0005157	macrophage colony-stimulating factor receptor binding	1	3.03264e-12	3	0	0	895	20217
GO:0015526	hexose-phosphate:inorganic phosphate antiporter activity	1	3.03264e-12	3	0	0	895	20217
GO:0015087	cobalt ion transmembrane transporter activity	1	3.03264e-12	3	0	0	895	20217
GO:0008147	structural constituent of bone	1	3.03264e-12	3	0	0	895	20217
GO:0004582	dolichyl-phosphate beta-D-mannosyltransferase activity	1	3.03264e-12	3	0	0	895	20217
GO:0008158	hedgehog receptor activity	1	3.03264e-12	3	0	0	895	20217
GO:0016971	flavin-linked sulfhydryl oxidase activity	1	3.03264e-12	3	0	0	895	20217
GO:0008260	3-oxoacid CoA-transferase activity	1	3.03264e-12	3	0	0	895	20217
GO:0004800	thyroxine 5'-deiodinase activity	1	3.03264e-12	3	0	0	895	20217
GO:0019828	aspartic-type endopeptidase inhibitor activity	1	3.03264e-12	3	0	0	895	20217
GO:1905576	ganglioside GT1b binding	1	3.03264e-12	3	0	0	895	20217
GO:0099130	estrogen binding	1	3.03264e-12	3	0	0	895	20217
GO:0051032	nucleic acid transmembrane transporter activity	1	3.03264e-12	3	0	0	895	20217
GO:0015205	nucleobase transmembrane transporter activity	1	3.03264e-12	3	0	0	895	20217
GO:0070538	oleic acid binding	1	3.03264e-12	3	0	0	895	20217
GO:0008475	procollagen-lysine 5-dioxygenase activity	1	3.03264e-12	3	0	0	895	20217
GO:0004962	endothelin receptor activity	1	3.03264e-12	3	0	0	895	20217
GO:1990460	leptin receptor binding	1	3.03264e-12	3	0	0	895	20217
GO:0016882	cyclo-ligase activity	1	3.03264e-12	3	0	0	895	20217
GO:0051538	3 iron, 4 sulfur cluster binding	1	3.03264e-12	3	0	0	895	20217
GO:0047522	15-oxoprostaglandin 13-oxidase activity	1	3.03264e-12	3	0	0	895	20217
GO:0004938	alpha2-adrenergic receptor activity	1	3.03264e-12	3	0	0	895	20217
GO:0050309	sugar-terminal-phosphatase activity	1	3.03264e-12	3	0	0	895	20217
GO:0005290	L-histidine transmembrane transporter activity	1	3.03264e-12	3	0	0	895	20217
GO:0016941	natriuretic peptide receptor activity	1	3.03264e-12	3	0	0	895	20217
GO:0008559	ATPase-coupled xenobiotic transmembrane transporter activity	1	3.03264e-12	3	0	0	895	20217
GO:0045134	uridine-diphosphatase activity	1	3.03264e-12	3	0	0	895	20217
GO:0004809	tRNA (guanine-N2-)-methyltransferase activity	1	3.03264e-12	3	0	0	895	20217
GO:1901702	salt transmembrane transporter activity	1	3.03264e-12	3	0	0	895	20217
GO:0003973	(S)-2-hydroxy-acid oxidase activity	1	3.03264e-12	3	0	0	895	20217
GO:0032137	guanine/thymine mispair binding	1	3.03264e-12	3	0	0	895	20217
GO:0042392	sphingosine-1-phosphate phosphatase activity	1	3.03264e-12	3	0	0	895	20217
[truncated: 2,561 more rows]

## Sheet: selected
	10 =< number of target genes in term =< 500, p < 0.01
TermID	Term	Enrichment
GO:0005246	GO:0005246 calcium channel regulator	0.00884912
GO:0022836	GO:0022836 gated channel	0.00757101
GO:0015291	GO:0015291 transmembrane transporter	0.00688534
GO:0015293	GO:0015293 symporter activity	0.0047855
GO:0015267	GO:0015267 channel activity	0.00470573
GO:0022803	GO:0022803 passive transmembrane transporter	0.00470573
GO:0005178	GO:0005178 integrin binding	0.00445247
GO:0015294	GO:0015294 cation symporter	0.00435298
GO:0005343	GO:0005343 organic acid:sodium symporter	0.00426539
GO:0008528	GO:0008528 G protein-coupled receptor	0.00371865
GO:0005201	GO:0005201 extracellular matrix	0.00348475
GO:0022804	GO:0022804 active transmembrane transporter	0.00277467
GO:0046873	GO:0046873 metal ion transporter	0.00261382
GO:0001653	GO:0001653 peptide receptor	0.00255715
GO:0015077	GO:0015077 inorganic cation transporter	0.00209676
GO:0015081	GO:0015081 sodium ion transporter	0.00170682
GO:0030020	GO:0030020 extracellular matrix	0.00123414
GO:0015370	GO:0015370 sodium symporter	0.0010953

## Sheet: genes associated with cluster A
NM_001034900
NM_001081388
NM_198021
NM_001033474
NM_009133
NM_031406
NM_008123
NM_027945
NM_009776
NM_144830
NM_027967
NM_145710
NM_009860
NM_025572
NM_011968
NM_027815
NM_011271
NM_023887
NR_038006
NM_001038587
NM_001007460
NM_023816
NM_178703
NM_011427
NM_001033465
NM_011150
NR_040349
NM_025541
NM_144550
NM_001170907
NM_001111121
NM_001081105
NM_001081345
NM_176965
NM_009716.1
NM_001258458
NM_008184
NM_010128
NM_013803
NM_025554
NM_080420
NM_172794.1
NM_173391
NM_194355.1
NM_053143
NM_015732
NM_026135
NM_008875
NM_177356
NM_011169
NM_175194
NM_145743
NM_001031772
NM_001162970
NM_028725
NM_138649
NM_172479
NM_178244
NM_183185
NM_008115
NM_029878
NM_138672
NM_001101561
NM_007737
NM_008127
NM_010364
NM_011383
NM_019455
NM_023256
NM_026481
NM_028712
NM_029440
NM_172015
NM_172900
NR_015486
NM_172868
NM_001126314
NM_053139
NM_001081134
NM_007729
NM_001033284
NM_009314
NM_011079
NM_025388
NM_001271018.1
NM_008237
NM_008532
NM_010493
NM_010855
NM_011235
NM_028236
NM_144866
NM_153134
NM_172124
NM_018816
NM_001033775
NM_001081158
NR_045187
NM_007935
NM_001081129
NM_001243123
NM_007606
NM_009337
NM_010009
NM_011291
NM_024220
NM_026817
NM_027759
NM_172921
NM_177759
NM_198894
NM_001101479
NM_026845
NM_028243
NM_029714
NM_198660
NM_198865
NM_001002268
NM_023631
NM_178699
NM_001161768
NM_001195681
NM_001160366
NM_001173506
NM_009906
NM_011485
NM_026209
NM_028930
NM_030052
NM_031389
NM_080644
NR_040385
NM_001014761
NM_001039153
NM_001081254
NM_001252533
NM_009368
NM_020568
NM_024450
NM_026415
NR_038124
NM_007733
NM_001220499
NM_026360
NR_045848
NM_028233
NM_001190373
NM_020490
NM_207246
NM_145706
NM_001033493
NM_001033543
NM_001177308
NM_001276383
NM_007964
NM_010107
NM_010462
NM_010800
NM_011324
NM_011488
NM_013867
NM_021272
NM_023894
NM_028967
NM_054084.1
NM_138584
NM_152809
NM_175206
NM_175403
NM_181345
NM_194059
NM_194333
NR_001461
NR_045372
NM_008002
NM_025649
NR_045293
NM_001162932
NM_029415
NR_040623.1
NM_008213
NM_021447
NM_029649.1
NM_153100
NM_181547
NM_001081235
NM_001177867
NM_010816
NM_019931
NM_053190
NM_010887
NM_012039
NM_001033168
NM_001081197
NM_026278
NM_133939
NM_198621
NR_038017
NM_001177650
NM_011624.1
NM_027421
NM_028076
NM_028877
NM_011609
NM_033612
NM_153099
NM_019439
NM_028416
NM_172728
NM_008747.1
NM_013566
NM_153112
NM_203660
NM_001005426
NM_001024560
NM_009367.1
NM_011133
NM_027498
NM_028946
NM_029157
NM_053011
NM_194355
NM_199465
NM_013533
NM_199042
NR_028416
NM_176973.1
NM_198026
NM_198671
NM_001029990
NM_001033243
NM_001167906
NM_009894
NM_019648
NM_019873
NM_027206
NM_027382
NM_133692.1
NR_033505
NM_008899
NM_175692
NM_001198911
NM_145226
NM_172793
NM_001001714
NM_009521
NR_102275
NM_017404
NM_001033228
NM_001081214
NM_010292
NM_011400
NM_019977
NM_025752
NM_030556
NM_133681
NM_134142
NM_175326
NM_175438
NR_045883
NM_008867
NM_001025103
NM_009177
NM_172371
NM_001033367
NM_177775
NM_181595
NM_010590
NM_018830
NM_019390
NM_026191
NM_027564
NM_029584
NM_001080815
NM_001141983
NM_011693
NM_011706
NM_013783
NM_019956
NM_026144
NM_026658
NM_028660
NM_172898.1
NM_177784
NM_207242
NM_145536
NM_181728
NM_001042523
NM_029339
NM_146094
NM_207161
NM_028016
NR_015492
NM_001013026
NM_001013381.1
NM_001105561
NM_001276403
NM_008631
NM_008872
NM_010599
NM_016772
NM_018857
NM_019448
NM_027189
NM_027854
NM_028014
NM_028608
NM_134005
NM_134112
NM_173449
NM_175347
NR_015476
NM_001081178
NM_182841.1
NM_010167
NM_134147
NM_001033383
NM_001164220
NM_001199243
NM_007688
NM_008369
NM_008847
NM_172887
NR_046081
NM_007632
NM_021050
NM_030703
NM_133199
NM_011226
NM_001033197
NM_008003
NM_008479
NM_009984
NM_010257
NM_133930
NM_172557
NM_198617
NM_139001
NM_145128
NM_153099.1
NM_001085500
NM_001146045
NM_007648
NM_007699
NM_007738
NM_013495
NM_013822
NM_053147
NM_133363
NM_172149
NM_175017
NM_178680
NM_001081387
NM_025323
NM_001081275
NM_008267
NM_011125
NM_013499
NM_019420
NM_021440
NM_028730.1
NM_145949
NM_177355
NR_027913
NM_001113412
NM_001164504
NM_009895
NM_172856
NM_001038621
NM_001163379
NM_026262
NM_030046
NM_153416
NM_177407
NM_025876
NM_001080934
NM_011119
NM_019771
NM_028572
NM_080451
NM_146154
NR_045305
NM_001144855
NM_008055
NM_010513
NM_011971
NM_021893
NM_027745
NM_029635
NM_146247
NM_178936
NM_008353
NM_010234
NM_010729
NM_011025
NM_011163
NM_016967
NM_026805
NM_029293
NM_001013753
NM_001033535
NM_007634
NM_009539
NM_010424
NM_153537
NM_008161
NM_008435
NM_010496
NM_145959
NM_001081009
NM_011722
NM_153535
NM_181815
NM_008192
NM_010345
NM_025390
NM_026812
NM_027878
NM_028478
NM_176963
NM_010307
NM_001002894
NM_001029872
NM_001033207
NM_001033297
NM_001039049
NM_001039482
NM_001142952
NM_001145896
NM_007504
NM_008608
NM_009296
NM_009645
NM_010518
NM_011148
NM_013759
NM_015789
NM_017393
NM_020293
NM_026195
NM_027897
NM_028019
NM_028386
NM_028874
NM_031176
NM_139310
NM_144512
NM_145981
NM_146153
NM_153777
NM_172679
NM_175104
NM_177778
NM_198858
NR_033631
NM_018885
NM_001081209
NM_008962
NM_013754
NM_026626
NM_134154
NM_153552
NM_172990
NM_001001182
NM_001033337
NM_011724
NM_028543
NM_028716
NM_029937
NM_145447
NM_172946
NM_001081170
NM_008261
NM_029402
NM_001243021
NM_008246
NM_008398
NM_175542
NM_001037170
NM_019861
NM_028381
NM_052993
NM_007777
NM_008000
NM_011530
NM_013919
NM_026453
NM_146016
NR_033627
NR_045911.1
NM_001168684
NM_007668
NM_018777
NM_019652
NM_178076
NR_038023
NR_045384
NM_145387
NM_026612
NM_028898
NM_172565
NM_173012
NM_175651
NM_001136060
NM_009390
NM_011753
NM_013479
NM_007693
NM_009747
NM_030246
NM_146188
NR_036654
NM_001042725
NM_025421
NM_172647
NM_033578
NM_172418
NM_175495
NM_175523
NM_181729
NM_008236
NM_001165919
NM_008559
NM_011397
NM_011708
NM_026152
NM_027085
NM_029967
NM_177026
NM_177664
NM_001159290
NM_008448
NM_001033446
NM_001122950
NM_007379
NM_009936
NM_011104
NM_011720
NM_024215
NM_025378
NM_026899
NM_030080
NM_030176
NM_148938
NM_172567
NM_173031
NM_178668
NM_001083905
NM_001164528
NM_019662
NM_001081147
NM_172877
NM_178908
NM_007608
NM_009202
NR_015489.1
NM_153408
NM_173037
NM_153600
NM_001001884
NM_001122603
NM_009308
NM_013872
NM_021349
NM_026445
NM_026672
NM_029906
NM_010020
NM_020579
NM_026146
NM_029793
NM_181344
NR_027988
NM_001025364
NM_001101535
NM_001146329
NM_183097
NM_001009948
NM_001163194
NM_001163433
NM_001166493
NM_025429
NM_026073
NM_028001
NR_040354
NM_001164573
NM_001195097
NM_028713
NM_008012
NM_009223
NM_009401
NM_153544
NM_177243
NM_178385
NM_138301.1
NM_138683
NM_144534
NM_153543
NM_001013811
NM_001029937
NM_001039494
NM_001081299
NM_001115075
NM_007403
NM_011919
NM_013770
NM_015776
NM_019656
NM_019793
NM_027972
NM_028916
NM_130878
NM_146244
NM_153166
NM_172606
NM_177184
NM_023320
NM_172121
NM_009817
NM_011902
NM_011957
NM_023750
NM_025363
NM_028709
NM_028892.1
NM_029467
NM_033042
NM_177861
NM_008767
NM_009593
NM_009848
NM_206958
NM_176835
NM_001013814
NM_001081688
NM_008938
NM_021382.1
NM_139140
NR_015580
NR_033637
NM_007790
NM_011760
NM_016776
NM_019511
NM_144536
NM_018811
NM_024263.1
NM_175123
NM_001198977
NM_008469
NM_016716
NM_025973
NM_181517
NM_177448
NM_017401
NM_027808
NM_144795
NM_145099
NM_172502
NM_001177373
NM_010346
NM_011102
NM_016751
NM_023626
NM_028065
NM_028892
NM_133215
NM_153513
NM_172122
NM_172713
NM_172777
NM_172864
NM_175223
NM_175606
NM_011809
NM_144862
NM_001081388.1
NM_001162933
NM_022023
NM_028347
NM_178267
NM_011074
NM_172861
NM_007455
NM_007675
NM_011547
NM_011952
NM_016903
NM_173781
NM_178890
NM_001024699
NM_007776
NM_010910
NM_016905
NM_028918
NM_146231
NM_207677
NM_011571
NM_019631
NM_025471
NM_026515
NM_177781
NM_183181
NM_001114637
NM_010208
NM_031871
NM_145134
NM_178797
NM_001163473
NM_028022
NM_001044751
NM_007427
NM_008079
NM_009663
NM_016860
NM_024185
NM_027526
NM_027919
NM_029537
NM_030728
NM_033374
NM_172507
NM_173772
NM_175229
NM_175731
NM_177819
NM_177821
NM_133256.1
NM_198702
NM_011973
NM_029619
NM_177732
NM_001163268
NM_008509
NM_010957
NM_011861
NM_027604
NM_029357
NM_033603
NM_008812
NM_172701
NM_198029
NM_001271018
NM_009987
NM_018786
NM_019999
NM_033374.1
NM_001013373
NM_001029988
NM_001111027
NM_011716
NM_133916
NM_178440
NM_001122998
NM_030697
NR_045911
NM_001007583
NM_001029984
NM_001079686
NM_001163191
NM_022020
NM_025283
NM_153179
NM_172584
NR_045283
NM_133204
NM_145392
NM_001033422
NM_007658
NM_008153
NM_008587
NM_024267
NM_026892
NM_008075
NM_009164
NM_019428
NM_144932
NM_175088
NM_001039080
NM_001170913
NM_007378
NM_009705
NM_024230
NM_028958
NM_146150
NM_153533
NM_173749
NM_174960
NM_025638
NM_029953.1
NM_175484
NM_001033267
NM_009870
NM_021354
NM_053168
NM_080635
NM_172625
NM_019568
NM_013692
NM_023645
NM_025709
NM_028133
NM_133737
NM_145979
NM_153135
NM_177041
NM_026385
NM_011100
NM_021403
NM_009358.1
NM_018865
NM_054103
NM_011933
NM_021381.1
NM_144549
NM_001160410
NM_001163247
NM_009112
NM_010565
NM_011023
NM_018870
NM_024169
NM_025576
NM_027102.1
NM_028018
NM_028788
NM_028900
NM_029949
NM_053162
NM_175255
NM_008199
NM_009057
NM_019990
NM_029497
NM_001081230
NM_133692
NM_009354
NM_010094
NM_019795
NM_028189
NM_028211
NM_025338
NM_001024622
NM_008859
NM_009737
NM_018872
NM_022657
NM_025292
NM_025682
NM_033577
NM_139152
NM_032544
NM_008482
NM_009773
NM_009926
NM_019802
NM_024174
NM_025687
NM_198023.1
NM_198027
NR_037984
NM_001004366
NM_053108
NM_172116
NM_013832
NM_175226
NM_177722
NM_021420
NM_025832
NM_144509
NM_001136270
NM_001242388
NM_008243
NM_011820
NM_016801
NM_172280
NM_198119
NM_016711
NM_028194
NM_146064
NM_001252456
NM_053194
NM_173765
NM_001077596
NM_001252508
NM_029660
NM_001081306
NM_198610
NM_010362
NM_008780
NM_019810
NM_138953
NM_009813
NM_011776
NM_020021
NM_197980
NM_027644
NM_029492
NM_001081056
NM_026352
NM_145430
NM_001039514
NM_009450
NM_011934
NM_178249
NM_178257
NM_178754
NM_001160400
NM_011014
NM_053085
NM_130882
NM_172740
NM_201407
NM_001198833.1
NM_009131
NM_011653
NM_029840
NM_001007569
NM_009601
NM_009916
NM_153142
NM_009951
NM_021530
NM_009054
NM_172405
NM_175419
NM_008423
NM_011402
NM_001164320
NM_015730
NM_153591
NM_001142642
NM_178280
NM_010879
NM_030133
NM_020043
NM_029834
NM_173427
NM_027930
NM_033592
NM_172453
NM_174998
NM_008911
NM_053262.1
NM_001081192
NM_008003.1
NM_009451
NM_010236
NM_026636
NM_011639
NM_019699
NM_001081260
NM_001081400
NM_001122667
NM_001167923
NM_011596
NM_011842
NM_023203
NM_024254
NM_025604
NM_028995
NM_029963
NM_030152
NM_030252
NM_138742
NM_145495
NM_172509
NM_172814
NM_178732
NM_178802
NM_183139
NM_025578
NM_025931
NM_026549
NM_182805
NM_001102430
NM_001005865
NM_024283.1
NM_172775
NM_011243
NM_001163319
NM_029101
NM_198627
NM_001081066
NM_013889
NM_018859
NM_009153
NM_172527
NM_015734
NM_028444
NM_001033547
NM_008927
NM_172650
