# Supplementary material for: Histone variant H2A.Z regulates nucleosome unwrapping and CTCF binding in mouse ES cells
Source: Nucleic Acids Res. 2020 May 11;48(11):5939–52. doi: 10.1093/nar/gkaa360 (PMC7293034; doi:10.1093/nar/gkaa360)
Supplement: gkaa360_Supplemental_Files [file gkaa360_supplemental_files.zip › Supplemental table 2. cluster_D_H2A.Z nucleosome molecular_function.xlsx]

## Sheet: molecular_function
TermID	Term	Enrichment	logP	Genes in Term	Target Genes in Term	Fraction of Targets in Term	Total Target Genes	Total Genes	Entrez Gene IDs	Gene Symbols
GO:0003824	catalytic activity	3.54373e-13	-28.6684	5611	431	0.372193	1158	20217	67468,226830,14149,76719,19125,234728,73068,104831,11350,69745,227522,17160,76974,330723,24000,268930,226646,15356,19272,16882,18479,215160,70757,16574,11821,14186,19367,14872,67068,70240,19354,12764,66350,56210,76784,78796,109145,328329,11545,212503,53817,22385,224454,54710,17380,13560,69934,228026,12359,11370,214253,55980,19092,18602,193796,56264,12444,71797,56438,19223,381694,216558,56551,2001…	Mmd,Smyd2,Fdxr,Kansl1,Prodh,Cmtr2,Fut11,Ptpn23,Abl1,Pold4,Rpp38,Man2b2,Urah,Htra4,Ptpn21,Pkmyt1,Ndufs2,Hmgcl,Ptprk,Lig3,Pak1,Rhbdd2,Hacd2,Kif5c,Aprt,Fgfr4,Rad9a,Gstt2,Dynlrb1,Ufsp1,Rac2,Cmas,Pla2g12a,Rev1,Mtif2,Zcchc4,Gins4,Mast4,Parp1,Paox,Ddx39b,Baz1b,Zdhhc14,Hs3st3b1,Mme,E4f1,Trmt10b,Pdk1,Cat,Acadvl,Etnk2,Impa1,Prkg2,Padi4,Kdm4b,Cpxm1,Ccnd2,Chst13,Rbx1,Ptgis,B3glct,Ugp2,Txn2,Polr1b,Got1l1,Rpp2…
GO:0016740	transferase activity	4.51804e-09	-19.2152	2228	191	0.16494	1158	20217	71988,320011,67773,231510,26563,70428,52206,28077,217119,66628,21951,11534,93836,57376,54371,75669,19877,105278,50798,22390,71673,20768,214580,28105,109115,216134,19822,106052,68215,56703,12305,210992,66743,17164,233038,110524,329504,228866,213753,56418,328417,66979,68431,270198,76969,12569,70333,76892,434246,67027,14537,70088,228829,13866,105193,58230,234736,233328,14773,268291,99010,69923,12450…	Esco2,Uggt1,Kat8,Gpat3,Ror1,Polr3b,Anapc4,Med10,Xylt2,Thg1l,Tnks,Adk,Rnf111,Smarce1,Chst2,Pik3r4,Rock1,Cdk20,Gne,Wee1,Rnf215,Sephs2,Pstk,Trim36,Supt3,Pdxk,Rnf4,Fbxo4,Fam98b,Pigo,Ddr1,Lpcat1,Rnf220,Mapkapk2,Nccrp1,Dgkq,Lcmt2,Pcif1,Zfp598,Ykt6,Parp4,Pole4,Fbxl15,Pfkfb4,Chst1,Cdk5r1,Cd3eap,Rnft1,Trim72,Mkrn2,Gcnt1,Meaf6,Phf20,Erbb2,Nhlrc1,Rnf8,Rfwd3,Lrrk1,Grk5,Rnf217,Lpcat4,Agk,Ccng1,Prps2,Prkab2,Ns…
GO:0043167	ion binding	1.51302e-08	-18.0066	5422	394	0.340242	1158	20217	20620,76901,114663,619665,11655,11636,15467,272396,30934,106504,100126824,193043,110446,227671,219132,59029,56356,56420,244418,16432,67276,230379,192170,78803,21753,224814,16329,235533,52639,241322,93712,18563,57869,20402,93765,71742,231506,19361,241158,11746,68087,94045,18438,80985,14979,71461,20111,15458,71941,216965,19246,329324,474156,108075,66966,218271,11689,29867,58206,68328,21366,26466,12…	Plk2,Jade2,Impa2,Klf14,Alas1,Ak1,Eif2ak1,Tarsl2,Tor1b,Stk38,Sco2,Zfp3,Acat1,Gbgt1,Phf11d,Psmd14,Gltp,Ppp4c,Prag1,Itm2b,Eri1,Acer2,Eif4a3,Fbxo43,Tes,Abcc10,Inpp1,Gk5,Wipi1,Zbtb6,Pcdhga4,Pcx,Adck2,Zfp106,Ube2n,Ulk3,Lin54,Rad51,Ankmy1,Anxa4,Dcakd,P2rx5,P2rx4,Trim44,H2-Ke6,Ptk7,Rps6ka1,Hpx,Cars2,Taok1,Ptpn1,Syt14,Zbtb9,Ltbp4,Trit1,B4galt7,Alox5,Cabp1,Zbtb32,Rab13,Slc6a6,Zfp260,Cct4,Xrcc2,Sesn2,Gna11,…
GO:0005488	binding	4.39263e-08	-16.9408	13028	830	0.716753	1158	20217	230737,16400,29807,19155,22379,26373,76408,235339,242620,68559,19122,16558,19744,12051,30878,13836,109151,56075,70737,17215,20361,214290,329972,14685,243819,78752,71902,67109,18577,23996,75452,56209,18970,12484,54152,69587,217480,320267,226123,76615,20017,12313,67792,233908,433375,13852,64009,229675,56501,17768,69259,64143,330177,72544,56321,18747,56692,14559,70430,14132,19015,66404,17973,15433,2…	Gnl2,Itga3,Tpk1,Npepps,Fmnl3,Clcn7,Abcc3,Dlat,Dmrta2,Pdrg1,Prnp,Kif16b,Rheb,Bcl3,Apln,Epha2,Chd9,Pdss1,Cgn,Mcm3,Sema7a,Tut7,Spata21,Gnat1,Ppp6r1,Csgalnact2,Cand1,Zfp787,Pde4a,Psmc4,Ascc2,Gde1,Polb,Cd24a,Dnal4,Pcgf3,Dgkb,Fubp3,Morn4,Got1l1,Polr1b,Calm1,Rgs8,Fus,Creg1,Stx2,Syne1,Rsbn1,Elf4,Mthfd2,Kctd5,Ralb,Taok3,Exosc6,Aatf,Prkaca,Lamtor3,Gdf1,Tbce,Fcgrt,Ppard,Rtf2,Nck1,Hoxd13,Baz1b,Zfyve1,Paox,Dd…
GO:0005515	protein binding	5.64792e-08	-16.6894	8786	591	0.510363	1158	20217	18145,216558,216877,332110,13643,65970,622320,29876,56438,68241,216161,74019,22029,15165,20917,235441,20104,69017,67281,16828,18712,74142,13143,13717,17702,16551,56187,18415,11864,229937,17685,68815,238988,226646,114654,76719,226830,60595,104831,80291,19367,106877,53791,13486,14186,19732,67068,19354,15356,19272,98221,53890,70785,18479,14106,66641,103551,233033,18536,17380,56315,53978,109145,26848…	Npc1,Ugp2,Dhx33,Mapk15,Efnb3,Lima1,Kctd21,Clic4,Rbx1,Mcrip2,Sbno2,Traf3ip1,Traf1,Hcn1,Suclg2,Usp3,Rps6,Prrt2,Rpl37,Ldha,Pim1,Lonp1,Dapk2,Eln,Msx2,Kif11,Rabggta,Hspa4l,Arnt2,Znhit6,Msh2,Btbd10,Erc2,Ndufs2,Ly6g6d,Kansl1,Smyd2,Actn4,Ptpn23,Rilpl2,Rad9a,Afap1l1,Tlr5,Dr1,Fgfr4,Rgl2,Dynlrb1,Rac2,Hmgcl,Ptprk,Eif3m,Sart3,Dennd1c,Pak1,Foxh1,Sike1,Epop,Samd4b,Pcm1,Mme,Rhcg,Lpar2,Gins4,Rapgefl1,Parp1,Impa1,…
GO:0046872	metal ion binding	2.10147e-07	-15.3755	3462	264	0.227979	1158	20217	22717,235441,18747,20917,17768,330812,229675,268706,22029,67078,56438,19223,217480,67676,65970,69587,216558,20017,12313,18970,17685,71946,56209,229937,78913,56187,18577,67109,78752,78923,18712,68846,19744,214290,329972,14685,56075,192120,171212,67281,19122,242620,19155,19419,16882,20562,15356,56210,66350,78266,11350,56461,56384,60595,226830,270110,268930,226646,101994,17160,68514,231830,12359,226…	Zfp59,Usp3,Prkaca,Suclg2,Mthfd2,Rnf150,Rsbn1,Slc38a9,Traf1,Pgp,Rbx1,Ptgis,Dgkb,Rpp21,Lima1,Pcgf3,Ugp2,Polr1b,Calm1,Polb,Msh2,Endod1,Gde1,Znhit6,Ltn1,Rabggta,Pde4a,Zfp787,Csgalnact2,Chsy3,Pim1,Rnf208,Rheb,Tut7,Spata21,Gnat1,Pdss1,Bspry,Galnt10,Rpl37,Prnp,Dmrta2,Npepps,Rasgrp1,Lig3,Slit1,Hmgcl,Rev1,Pla2g12a,Zfp687,Abl1,Kcnip3,Letm1,Actn4,Smyd2,Irf2bp2,Pkmyt1,Ndufs2,Champ1,Man2b2,Micu2,Micall2,Cat,Z…
GO:0043169	cation binding	3.44309e-07	-14.8817	3560	269	0.232297	1158	20217	171212,192120,19155,242620,67281,19122,68846,19744,56075,14685,329972,214290,78752,18577,67109,56187,18712,78923,229937,71946,217214,56209,17685,18970,78913,69587,65970,67676,217480,12313,20017,216558,19223,56438,229675,17768,330812,67078,268706,22029,22717,235441,18747,20917,19015,17380,22385,217695,57745,668173,11545,328329,68703,78796,56264,193796,18602,55980,18131,12306,22694,12359,231830,685…	Galnt10,Bspry,Npepps,Dmrta2,Rpl37,Prnp,Rnf208,Rheb,Pdss1,Gnat1,Spata21,Tut7,Csgalnact2,Pde4a,Zfp787,Rabggta,Pim1,Chsy3,Znhit6,Endod1,Nags,Gde1,Msh2,Polb,Ltn1,Pcgf3,Lima1,Rpp21,Dgkb,Calm1,Polr1b,Ugp2,Ptgis,Rbx1,Rsbn1,Mthfd2,Rnf150,Pgp,Slc38a9,Traf1,Zfp59,Usp3,Prkaca,Suclg2,Ppard,Mme,Baz1b,Zfyve1,Zfp112,Pex10,Parp1,Mast4,Rere,Zcchc4,Cpxm1,Kdm4b,Padi4,Impa1,Notch3,Anxa2,Zfp35,Cat,Micall2,Micu2,E4f1,…
GO:1901265	nucleoside phosphate binding	3.55631e-07	-14.8494	2021	168	0.145078	1158	20217	217718,18968,320119,76308,231380,18753,53323,16434,56550,58875,109754,331026,69923,11409,110639,104721,13494,229841,233328,14773,17191,66942,110821,17190,20130,13866,66397,100210,23959,270198,22146,16513,15944,78894,56752,67951,14687,17164,71732,110524,320209,13660,75686,18195,12305,78038,20768,27403,214580,216134,20480,19877,105278,229003,104806,50798,22390,545486,66628,11566,76877,26425,14579,1…	Nek9,Pola1,Rps6kc1,Rab1b,Uba6,Prkcd,Ube2k,Itpa,Ube2d2a,Hibadh,Cyb5r3,Gmppb,Agk,Acads,Prps2,Ddx1,Drg1,Cenpe,Lrrk1,Grk5,Mbd2,Ddx18,Pcca,Mbd1,Rras,Erbb2,Sar1b,Gpn2,Nt5e,Pfkfb4,Tuba1c,Kcnj10,Irgm1,Aacs,Aldh9a1,Tubb6,Gnaz,Mapkapk2,Vps11,Dgkq,Ddx11,Ehd1,Nudt16,Nsf,Ddr1,Mccc2,Sephs2,Abca7,Pstk,Pdxk,Clpb,Rock1,Cdk20,Helz2,Fancm,Gne,Wee1,Tubb1,Thg1l,Adss,Rab36,Nubp1,Gem,Adk,Rp2,Top2b,Ttl,Pik3r4,Dnaja4,Rab…
GO:0000166	nucleotide binding	3.55631e-07	-14.8494	2021	168	0.145078	1158	20217	69737,21974,19889,14579,11534,76877,26425,66628,11566,545486,75669,58233,50798,104806,19877,105278,229003,22390,71981,11363,26563,19340,192113,19182,20520,17164,71732,14687,320209,110524,15944,67951,56752,78894,214580,27403,20768,20480,216134,75686,13660,78038,12305,18195,20130,13866,233328,229841,110821,17190,14773,66942,17191,23959,16513,22146,270198,66397,100210,53323,231380,18753,56550,16434,…	Ttl,Top2b,Rp2,Gem,Adk,Rab36,Nubp1,Thg1l,Adss,Tubb1,Pik3r4,Dnaja4,Gne,Fancm,Rock1,Cdk20,Helz2,Wee1,Tdrd12,Acadl,Ror1,Rab3d,Atp12a,Psmc3,Slc22a5,Mapkapk2,Vps11,Gnaz,Ddx11,Dgkq,Irgm1,Tubb6,Aldh9a1,Aacs,Pstk,Abca7,Sephs2,Clpb,Pdxk,Nudt16,Ehd1,Mccc2,Ddr1,Nsf,Rras,Erbb2,Lrrk1,Cenpe,Pcca,Mbd1,Grk5,Ddx18,Mbd2,Nt5e,Kcnj10,Tuba1c,Pfkfb4,Sar1b,Gpn2,Ube2k,Uba6,Prkcd,Ube2d2a,Itpa,Nek9,Rab1b,Rps6kc1,Pola1,Acad…
GO:0036094	small molecule binding	5.12689e-07	-14.4836	2406	193	0.166667	1158	20217	19877,229003,105278,50798,104806,22390,16922,11566,66628,545486,26425,76877,14579,11534,21974,69737,19889,17533,58233,75669,19340,70428,20520,19182,192113,71981,11363,26563,15944,78894,56752,67951,14687,216635,71732,17164,16728,110524,320209,13660,75686,18195,12305,78038,20768,27403,214580,15587,216134,20480,66171,229841,233328,17191,66942,14773,110821,17190,13866,20130,66397,100210,76205,66646,2…	Rock1,Helz2,Cdk20,Gne,Fancm,Wee1,Phyh,Adss,Thg1l,Tubb1,Nubp1,Rab36,Gem,Adk,Top2b,Ttl,Rp2,Mrc1,Dnaja4,Pik3r4,Rab3d,Polr3b,Slc22a5,Psmc3,Atp12a,Tdrd12,Acadl,Ror1,Irgm1,Aacs,Aldh9a1,Tubb6,Gnaz,Hbq1a,Vps11,Mapkapk2,L1cam,Dgkq,Ddx11,Ehd1,Nudt16,Nsf,Ddr1,Mccc2,Sephs2,Abca7,Pstk,Hyal2,Pdxk,Clpb,Pgls,Cenpe,Lrrk1,Mbd2,Ddx18,Grk5,Pcca,Mbd1,Erbb2,Rras,Sar1b,Gpn2,Stard3nl,Rpe,Nt5e,Pfkfb4,Tuba1c,Kcnj10,Nek9,P…
GO:0017076	purine nucleotide binding	6.93614e-07	-14.1814	1792	151	0.130397	1158	20217	11363,26563,71981,20520,192113,19182,19340,58233,75669,76877,26425,11566,66628,545486,21974,19889,69737,11534,14579,22390,105278,19877,229003,104806,50798,216134,20480,214580,27403,20768,18195,78038,12305,75686,13660,110524,320209,17164,14687,78894,67951,15944,270198,16513,22146,100210,66397,13866,20130,66942,14773,110821,233328,229841,104721,13494,110639,11409,69923,109754,331026,56550,231380,18…	Acadl,Ror1,Tdrd12,Slc22a5,Atp12a,Psmc3,Rab3d,Dnaja4,Pik3r4,Rab36,Nubp1,Adss,Thg1l,Tubb1,Top2b,Rp2,Ttl,Adk,Gem,Wee1,Cdk20,Rock1,Helz2,Fancm,Gne,Pdxk,Clpb,Pstk,Abca7,Sephs2,Nsf,Mccc2,Ddr1,Nudt16,Ehd1,Dgkq,Ddx11,Mapkapk2,Gnaz,Aacs,Tubb6,Irgm1,Pfkfb4,Kcnj10,Tuba1c,Gpn2,Sar1b,Erbb2,Rras,Ddx18,Grk5,Pcca,Lrrk1,Cenpe,Ddx1,Drg1,Prps2,Acads,Agk,Cyb5r3,Gmppb,Ube2d2a,Uba6,Prkcd,Ube2k,Rps6kc1,Pola1,Rab1b,Nek9…
GO:0032555	purine ribonucleotide binding	7.55841e-07	-14.0954	1780	150	0.129534	1158	20217	13866,20130,229841,233328,14773,66942,110821,270198,22146,16513,66397,100210,18753,231380,53323,56550,217718,320119,76308,69923,11409,110639,104721,13494,109754,331026,545486,11566,66628,26425,76877,11534,14579,69737,21974,19889,58233,75669,229003,19877,105278,50798,104806,22390,71981,11363,26563,19340,20520,19182,192113,14687,17164,110524,320209,15944,78894,67951,20768,27403,214580,216134,20480,…	Erbb2,Rras,Cenpe,Lrrk1,Grk5,Ddx18,Pcca,Pfkfb4,Tuba1c,Kcnj10,Sar1b,Gpn2,Prkcd,Uba6,Ube2k,Ube2d2a,Nek9,Rps6kc1,Rab1b,Agk,Acads,Prps2,Ddx1,Drg1,Cyb5r3,Gmppb,Tubb1,Adss,Thg1l,Nubp1,Rab36,Adk,Gem,Ttl,Top2b,Rp2,Dnaja4,Pik3r4,Helz2,Rock1,Cdk20,Gne,Fancm,Wee1,Tdrd12,Acadl,Ror1,Rab3d,Slc22a5,Psmc3,Atp12a,Gnaz,Mapkapk2,Dgkq,Ddx11,Irgm1,Aacs,Tubb6,Sephs2,Abca7,Pstk,Pdxk,Clpb,Ehd1,Nudt16,Nsf,Ddr1,Mccc2,Tnk1,…
GO:0032553	ribonucleotide binding	7.90638e-07	-14.0504	1796	151	0.130397	1158	20217	20520,19182,192113,19340,11363,26563,71981,22390,19877,105278,229003,104806,50798,58233,75669,66628,11566,545486,76877,26425,14579,11534,21974,19889,69737,18195,12305,78038,13660,75686,216134,20480,27403,20768,214580,78894,67951,15944,110524,320209,14687,17164,100210,66397,270198,22146,16513,14773,66942,110821,229841,233328,13866,20130,109754,331026,104721,13494,69923,110639,11409,320119,76308,21…	Slc22a5,Psmc3,Atp12a,Rab3d,Acadl,Ror1,Tdrd12,Wee1,Rock1,Cdk20,Helz2,Fancm,Gne,Dnaja4,Pik3r4,Thg1l,Adss,Tubb1,Rab36,Nubp1,Gem,Adk,Top2b,Rp2,Ttl,Nsf,Ddr1,Mccc2,Ehd1,Nudt16,Pdxk,Clpb,Abca7,Sephs2,Pstk,Aacs,Tubb6,Irgm1,Dgkq,Ddx11,Gnaz,Mapkapk2,Gpn2,Sar1b,Pfkfb4,Tuba1c,Kcnj10,Grk5,Ddx18,Pcca,Cenpe,Lrrk1,Erbb2,Rras,Cyb5r3,Gmppb,Ddx1,Drg1,Agk,Prps2,Acads,Rps6kc1,Rab1b,Nek9,Ube2d2a,Uba6,Prkcd,Ube2k,Ulk3,…
GO:0035639	purine ribonucleoside triphosphate binding	3.13576e-06	-12.6726	1707	142	0.122625	1158	20217	23939,18747,20917,57434,12464,14672,64143,207704,286942,330177,244631,66966,216965,217480,216877,332110,68328,18415,17685,52163,83813,18712,74142,13143,264895,23996,16551,14685,70044,14678,17215,109151,13836,19744,16558,26373,76408,29807,15511,69834,71769,230737,16882,244418,18479,14186,192170,19354,16432,76784,272396,11636,15467,20620,11350,268930,106504,30934,68087,228026,19361,71461,71941,2011…	Mapk7,Prkaca,Suclg2,Xrcc2,Cct4,Gna11,Ralb,Gtpbp10,Kif19a,Taok3,Pskh1,Trit1,Taok1,Dgkb,Dhx33,Mapk15,Rab13,Hspa4l,Msh2,Camk1,Tnk1,Pim1,Lonp1,Dapk2,Acsf2,Psmc4,Kif11,Gnat1,Tut1,Gnai2,Mcm3,Chd9,Epha2,Rheb,Kif16b,Clcn7,Abcc3,Tpk1,Hspa1b,Rab43,Bbs10,Gnl2,Lig3,Prag1,Pak1,Fgfr4,Eif4a3,Rac2,Itm2b,Mtif2,Tarsl2,Ak1,Eif2ak1,Plk2,Abl1,Pkmyt1,Stk38,Tor1b,Dcakd,Pdk1,Rad51,Ptk7,Cars2,Rps6ka1,Etnk2,P2rx5,Prkg2,P2…
GO:0016772	transferase activity, transferring phosphorus-containing groups	9.11922e-06	-11.6051	908	84	0.0725389	1158	20217	14186,56210,12764,110524,18479,244418,17164,12305,56703,69745,106504,268930,11636,15467,67468,216134,11350,20620,214580,20768,71461,214253,20111,22390,12444,50798,19092,105278,66671,19877,75669,228026,68087,11534,66628,22385,71742,70428,57869,26563,328329,235533,320119,244631,18968,330177,28071,217718,235386,18747,23939,18753,20017,331026,216558,110911,332110,433931,217480,216965,110639,12450,108…	Fgfr4,Rev1,Cmas,Dgkq,Pak1,Prag1,Mapkapk2,Ddr1,Pigo,Pold4,Stk38,Pkmyt1,Ak1,Eif2ak1,Mmd,Pdxk,Abl1,Plk2,Pstk,Sephs2,Ptk7,Etnk2,Rps6ka1,Wee1,Ccnd2,Gne,Prkg2,Cdk20,Ccnh,Rock1,Pik3r4,Pdk1,Dcakd,Adk,Thg1l,Baz1b,Ulk3,Polr3b,Adck2,Ror1,Mast4,Gk5,Rps6kc1,Pskh1,Pola1,Taok3,Twistnb,Nek9,Hykk,Prkaca,Mapk7,Prkcd,Polr1b,Gmppb,Ugp2,Cds2,Mapk15,Pigg,Dgkb,Taok1,Prps2,Ccng1,Prkab2,Agk,Pim1,Dapk2,Grk5,Lrrk1,Erbb2,Na…
GO:0032559	adenyl ribonucleotide binding	9.15643e-06	-11.6011	1448	122	0.105354	1158	20217	15467,20480,11636,216134,272396,11350,20620,27403,20768,214580,12305,78038,18195,30934,106504,13660,268930,320209,244418,16882,18479,110524,15356,11821,17164,192170,78894,14186,16432,328329,11363,26563,53817,235533,224814,71981,19182,71742,192113,22385,20520,57869,18563,93765,68087,228026,58233,75669,11534,19361,69737,21974,66628,26425,22390,71941,214253,11370,20111,71461,104806,50798,18438,22900…	Eif2ak1,Clpb,Ak1,Pdxk,Tarsl2,Abl1,Plk2,Abca7,Sephs2,Pstk,Ddr1,Mccc2,Nsf,Tor1b,Stk38,Ehd1,Pkmyt1,Ddx11,Prag1,Lig3,Pak1,Dgkq,Hmgcl,Aprt,Mapkapk2,Eif4a3,Aacs,Fgfr4,Itm2b,Mast4,Acadl,Ror1,Ddx39b,Gk5,Abcc10,Tdrd12,Psmc3,Ulk3,Atp12a,Baz1b,Slc22a5,Adck2,Pcx,Ube2n,Dcakd,Pdk1,Dnaja4,Pik3r4,Adk,Rad51,Ttl,Top2b,Thg1l,Nubp1,Wee1,Cars2,Etnk2,Acadvl,Rps6ka1,Ptk7,Fancm,Gne,P2rx4,Helz2,Cdk20,Rock1,Prkg2,P2rx5,Tr…
GO:0097367	carbohydrate derivative binding	1.02738e-05	-11.4859	2106	166	0.143351	1158	20217	30934,268930,106504,11636,15467,272396,60595,11350,20620,192170,14186,76784,16432,19354,15356,20562,18479,244418,16882,11821,56356,22385,71742,18563,57869,93765,328329,224814,235533,53817,71461,71941,11370,20111,214253,19092,94045,18438,11746,68087,228026,19361,20017,216558,216877,332110,68328,217480,66966,216965,15165,64143,207704,286942,244631,330177,20917,18747,23939,57434,12464,14672,26373,76…	Tor1b,Pkmyt1,Stk38,Ak1,Eif2ak1,Tarsl2,Actn4,Abl1,Plk2,Eif4a3,Fgfr4,Mtif2,Itm2b,Rac2,Hmgcl,Slit1,Pak1,Prag1,Lig3,Aprt,Gltp,Baz1b,Ulk3,Pcx,Adck2,Ube2n,Mast4,Abcc10,Gk5,Ddx39b,Ptk7,Cars2,Acadvl,Rps6ka1,Etnk2,Prkg2,P2rx5,P2rx4,Anxa4,Dcakd,Pdk1,Rad51,Polr1b,Ugp2,Dhx33,Mapk15,Rab13,Dgkb,Trit1,Taok1,Hcn1,Ralb,Gtpbp10,Kif19a,Pskh1,Taok3,Suclg2,Prkaca,Mapk7,Xrcc2,Cct4,Gna11,Clcn7,Abcc3,Prnp,Gnl2,Rab43,Hsp…
GO:0030554	adenyl nucleotide binding	1.30381e-05	-11.2476	1459	122	0.105354	1158	20217	320209,15356,110524,18479,16882,244418,17164,11821,192170,14186,78894,16432,20480,11636,15467,272396,216134,20620,11350,214580,20768,27403,78038,12305,18195,30934,106504,268930,13660,58233,75669,68087,228026,19361,69737,21974,11534,26425,66628,71461,71941,214253,20111,22390,11370,104806,50798,19877,19092,94045,105278,229003,18438,11363,26563,328329,224814,235533,53817,71981,192113,22385,71742,191…	Ddx11,Hmgcl,Dgkq,Pak1,Lig3,Prag1,Mapkapk2,Aprt,Eif4a3,Fgfr4,Aacs,Itm2b,Clpb,Ak1,Eif2ak1,Tarsl2,Pdxk,Plk2,Abl1,Pstk,Sephs2,Abca7,Mccc2,Ddr1,Nsf,Tor1b,Stk38,Pkmyt1,Ehd1,Dnaja4,Pik3r4,Dcakd,Pdk1,Rad51,Ttl,Top2b,Adk,Nubp1,Thg1l,Ptk7,Cars2,Etnk2,Rps6ka1,Wee1,Acadvl,Fancm,Gne,Rock1,Prkg2,P2rx5,Cdk20,Helz2,P2rx4,Acadl,Ror1,Mast4,Abcc10,Gk5,Ddx39b,Tdrd12,Atp12a,Baz1b,Ulk3,Psmc3,Slc22a5,Pcx,Adck2,Ube2n,Ub…
GO:0043168	anion binding	2.20112e-05	-10.724	2674	201	0.173575	1158	20217	72569,71981,11363,26563,320024,19340,19182,192113,20520,70381,14579,11534,21974,69737,19889,545486,66628,11566,26425,76877,75669,58233,29875,50798,104806,170625,229003,19877,105278,16922,22390,15587,20768,27403,214580,20480,216134,23943,13660,75686,12305,78038,217463,18195,16728,28006,14687,17164,320209,11736,110524,212285,15944,67951,78894,22146,69260,16513,69150,270198,66397,434246,75612,100210…	Bbs5,Tdrd12,Acadl,Ror1,Nceh1,Rab3d,Psmc3,Atp12a,Slc22a5,Tecpr1,Gem,Adk,Top2b,Ttl,Rp2,Tubb1,Thg1l,Adss,Nubp1,Rab36,Pik3r4,Dnaja4,Iqgap1,Gne,Fancm,Snx18,Helz2,Rock1,Cdk20,Phyh,Wee1,Hyal2,Sephs2,Abca7,Pstk,Clpb,Pdxk,Esyt1,Ehd1,Nudt16,Ddr1,Mccc2,Snx13,Nsf,L1cam,Washc2,Gnaz,Mapkapk2,Ddx11,Ankfy1,Dgkq,Arap2,Irgm1,Tubb6,Aacs,Tuba1c,Ing2,Kcnj10,Snx4,Pfkfb4,Sar1b,Trim72,Gns,Gpn2,Rras,Erbb2,Cenpe,Lrrk1,Pcc…
GO:0016791	phosphatase activity	2.66642e-05	-10.5322	267	33	0.0284974	1158	20217	6.44361e+173	Inpp5e,Impa2,Ptpn1,Ppp6c,Ptpn23,Nt5dc1,Ptpn21,Fig4,Nudt16,Cdkn3,Ssh1,Ptprk,Ppp4c,Pald1,Ptpn14,Ptprn,Ppp2ca,Plpp2,Sacm1l,Ppp2r5d,Pgp,Ppp2r5a,Mtmr14,Pfkfb4,Inpp1,Nt5e,Ptpn18,Plpp7,Ilkap,Inpp5f,Ptpn5,Impa1,Hddc2
GO:0019899	enzyme binding	4.29257e-05	-10.056	2300	175	0.151123	1158	20217	210376,106504,100503670,226646,110446,66642,80291,11350,104831,102442,226830,52331,76719,26941,19354,19732,21854,19367,19419,66641,72238,70785,18479,53890,19272,70757,93765,17973,109815,11545,67231,20404,268480,12444,12306,19200,71878,18131,231830,12359,19361,53902,76499,17684,94254,12484,68328,12313,19246,216965,232345,64009,622320,69601,64143,22029,207965,226849,20104,56692,23939,78618,73047,18…	Mtmr9,Stk38,Rpl5,Ndufs2,Acat1,Ctnnbl1,Rilpl2,Abl1,Ptpn23,Dennd4a,Smyd2,Stbd1,Kansl1,Slc9a3r1,Rac2,Rgl2,Timm17a,Rad9a,Rasgrp1,Sike1,Tbc1d5,Dennd1c,Pak1,Sart3,Ptprk,Hacd2,Ube2n,Nck1,Selenos,Parp1,Tbc1d20,Sh3gl2,Rapgefl1,Ccnd2,Anxa2,Pstpip1,Fam83d,Notch3,Micall2,Cat,Rad51,Rcan3,Clasp2,Cited2,Rcc1l,Cd24a,Rab13,Calm1,Ptpn1,Taok1,A2m,Syne1,Kctd21,Dab2ip,Ralb,Traf1,Vcpkmt,Ppp2r5a,Rps6,Lamtor3,Mapk7,Acap…
GO:0005524	ATP binding	4.9945e-05	-9.90459	1385	114	0.0984456	1158	20217	13866,18415,83813,17685,52163,264895,13143,23996,74142,18712,110821,66942,14773,16551,229841,233328,17215,16513,270198,70044,16558,109151,13836,76408,26373,15511,71769,29807,20917,18747,56550,23939,57434,53323,12464,18753,231380,244631,330177,320119,286942,217718,66966,104721,216965,69923,110639,332110,216877,217480,68087,228026,58233,75669,11534,21974,69737,19361,66628,26425,22390,20111,71941,21…	Erbb2,Hspa4l,Tnk1,Msh2,Camk1,Acsf2,Dapk2,Psmc4,Lonp1,Pim1,Pcca,Ddx18,Grk5,Kif11,Cenpe,Lrrk1,Mcm3,Kcnj10,Pfkfb4,Tut1,Kif16b,Chd9,Epha2,Abcc3,Clcn7,Hspa1b,Bbs10,Tpk1,Suclg2,Prkaca,Ube2d2a,Mapk7,Xrcc2,Ube2k,Cct4,Prkcd,Uba6,Pskh1,Taok3,Rps6kc1,Kif19a,Nek9,Trit1,Ddx1,Taok1,Agk,Prps2,Mapk15,Dhx33,Dgkb,Dcakd,Pdk1,Dnaja4,Pik3r4,Adk,Top2b,Ttl,Rad51,Thg1l,Nubp1,Wee1,Rps6ka1,Cars2,Etnk2,Ptk7,Gne,Fancm,P2rx4…
GO:0097159	organic cyclic compound binding	6.19983e-05	-9.6884	5073	347	0.299655	1158	20217	353187,228829,100210,23959,16513,22146,69260,270198,74716,233328,229841,17190,53356,235682,233208,30944,381066,14489,331026,69125,19819,58875,106326,100609,72634,11409,13494,104721,217718,68147,24128,76308,53323,18753,208366,15312,16434,381067,19340,100090,229004,73679,71981,17698,19877,242705,22390,107587,233833,19889,69737,52679,18742,76877,75669,58233,107701,55927,57376,67471,67367,13660,78038…	Nr1d2,Phf20,Gpn2,Nt5e,Kcnj10,Tuba1c,Ing2,Pfkfb4,Wbp2nl,Lrrk1,Cenpe,Mbd1,Eif3g,Zfp445,Scaf1,Zfp354c,Zfp948,Mtpn,Gmppb,Cnot8,Rnaseh1,Hibadh,Osbpl11,Nsun5,Tdrkh,Acads,Drg1,Ddx1,Nek9,Gar1,Xrn2,Rab1b,Ube2k,Prkcd,Rpp40,Hmgn1,Itpa,Zfp229,Rab3d,Zbtb48,Gmeb2,Tex19.1,Tdrd12,Msn,Rock1,E2f2,Wee1,Osr2,Tnrc6a,Rp2,Ttl,E2f7,Pitx3,Rab36,Pik3r4,Dnaja4,Sf3b4,Hes6,Smarce1,Gpatch1,Paxbp1,Ehd1,Mccc2,Rcan1,Zbtb14,Sephs…
GO:1901363	heterocyclic compound binding	6.28286e-05	-9.6751	4975	341	0.294473	1158	20217	24128,68147,217718,76308,208366,18753,53323,16434,381067,15312,381066,14489,30944,58875,19819,69125,331026,11409,72634,100609,104721,13494,229841,233328,53356,17190,235682,233208,353187,100210,228829,23959,74716,270198,22146,69260,16513,15944,108853,58805,78894,12193,216635,17164,68011,110524,320209,106298,13660,67367,22666,78038,54720,27403,20768,68776,242705,19877,17698,22390,107587,76877,18742…	Xrn2,Gar1,Nek9,Rab1b,Rpp40,Prkcd,Ube2k,Itpa,Zfp229,Hmgn1,Zfp948,Mtpn,Zfp354c,Hibadh,Rnaseh1,Cnot8,Gmppb,Acads,Tdrkh,Nsun5,Ddx1,Drg1,Cenpe,Lrrk1,Eif3g,Mbd1,Zfp445,Scaf1,Nr1d2,Gpn2,Phf20,Nt5e,Wbp2nl,Pfkfb4,Tuba1c,Ing2,Kcnj10,Irgm1,Mtrf1l,Mlxipl,Aacs,Zfp36l2,Hbq1a,Mapkapk2,Snrpg,Dgkq,Ddx11,Rrn3,Ehd1,Paxbp1,Zbtb14,Mccc2,Rcan1,Abca7,Sephs2,Taf11,E2f2,Rock1,Msn,Wee1,Osr2,Rab36,Pitx3,E2f7,Rp2,Ttl,Tnrc6a…
GO:0042578	phosphoric ester hydrolase activity	8.05457e-05	-9.42669	356	39	0.0336788	1158	20217	1.04885e+205	Tdp1,Gde1,Ptpn5,Impa1,Hddc2,Pde4a,Pfkfb4,Mtmr14,Nt5e,Inpp1,Plpp7,Ptpn18,Inpp5f,Ilkap,Ssh1,Ptprk,Ppp4c,Pald1,Ptpn14,Plcg1,Ptprn,Plpp2,Gna11,Ppp2ca,Smpdl3b,Sacm1l,Pgp,Ppp2r5a,Ppp2r5d,Inpp5e,Ppp6c,Ptpn1,Impa2,Ptpn23,Nt5dc1,Fig4,Ptpn21,Nudt16,Cdkn3
GO:0016779	nucleotidyltransferase activity	0.000138054	-8.88786	129	19	0.0164076	1158	20217	1.89686e+99	Pola1,Rev1,Twistnb,Cmas,Crcp,Polb,Thg1l,Polr1b,Gmppb,Pold4,Pold1,Ugp2,Polr3b,Cds2,Cd3eap,Tut7,Tut1,Polrmt,Pole4
GO:0016787	hydrolase activity	0.000278633	-8.18562	2431	178	0.153713	1158	20217	66847,19367,21770,192170,67068,19354,67276,22019,70240,230379,66350,76784,19170,56420,19272,215160,229445,16574,59029,227522,76974,17160,24000,12339,330723,74585,30934,114663,104831,55980,69692,66671,76252,18602,12933,56264,104884,19361,12359,19253,101490,102614,17380,109145,224814,53817,16329,286942,64143,96957,226849,67078,67855,17768,231637,235441,57434,26450,14672,67676,216877,54152,68328,717…	Hint3,Rad9a,Ppp2r5d,Eif4a3,Dynlrb1,Rac2,Eri1,Tpp2,Ufsp1,Acer2,Pla2g12a,Mtif2,Psmb1,Ppp4c,Ptprk,Rhbdd2,Ctso,Kif5c,Psmd14,Rpp38,Urah,Man2b2,Ptpn21,Capn7,Htra4,Sppl3,Tor1b,Impa2,Ptpn23,Impa1,Hddc2,Ccnh,Atp6v0e2,Padi4,Crmp1,Cpxm1,Tdp1,Rad51,Cat,Ptpn18,Inpp5f,Rpp25,Mme,Gins4,Abcc10,Ddx39b,Inpp1,Kif19a,Ralb,Tmem62,Ppp2r5a,Pgp,Asprv1,Mthfd2,Ssh1,Usp3,Xrcc2,Rbbp9,Gna11,Rpp21,Dhx33,Dnal4,Rab13,Dhx35,Rhbdl…
GO:0016788	hydrolase activity, acting on ester bonds	0.000320674	-8.04509	734	65	0.0561313	1158	20217	23959,97287,270198,69836,75612,18971,227721,76265,56209,71946,18577,67857,19246,64436,104721,67676,56360,19819,69125,103199,19250,19275,208366,19052,100340,14672,231637,24128,83493,226849,67078,16329,320024,102614,19253,67444,101490,104884,69692,229003,104806,66932,19259,55980,68737,114663,104831,66171,72391,75686,319638,227522,433091,24000,18803,50784,19272,56420,27355,67276,13423,70240,66350,21…	Nt5e,Mtmr14,Pfkfb4,Pla2g12b,Gns,Pold1,Plpp7,Tsen54,Gde1,Endod1,Pde4a,Ppp6c,Ptpn1,Inpp5e,Ddx1,Rpp21,Acot9,Rnaseh1,Cnot8,Fig4,Ptpn14,Ptprn,Rpp40,Ppp2ca,Smpdl3b,Gna11,Ssh1,Xrn2,Sacm1l,Ppp2r5a,Pgp,Inpp1,Nceh1,Rpp25,Ptpn18,Ilkap,Inpp5f,Tdp1,Hddc2,Helz2,Fancm,Rexo1,Ptpn5,Impa1,Angel1,Impa2,Ptpn23,Pgls,Cdkn3,Nudt16,Nt5dc1,Rpp38,Pnpla1,Ptpn21,Plcg1,Plpp2,Ptprk,Ppp4c,Pald1,Eri1,Dnase2a,Ufsp1,Pla2g12a,Ppp2…
GO:0140096	catalytic activity, acting on a protein	0.000408027	-7.80418	2152	159	0.137306	1158	20217	226830,67468,15467,71853,76901,11350,104831,20620,330723,24000,12339,106504,268930,74585,18479,244418,19272,56420,215160,320150,229445,59029,67475,14186,21770,70240,22019,19170,328329,11545,19253,71742,22385,93765,224454,57869,101351,17380,72096,228026,20111,71461,193796,19092,66671,56264,12444,56438,218271,214951,19246,216965,68975,66349,332110,100040608,23939,69792,231637,18747,102182,225164,23…	Smyd2,Mmd,Eif2ak1,Pdia6,Jade2,Abl1,Ptpn23,Plk2,Htra4,Ptpn21,Capn7,Stk38,Pkmyt1,Sppl3,Pak1,Prag1,Ptprk,Ppp4c,Rhbdd2,Zdhhc17,Ctso,Psmd14,Ero1lb,Fgfr4,Ppp2r5d,Ufsp1,Tpp2,Psmb1,Mast4,Parp1,Ptpn18,Ulk3,Baz1b,Ube2n,Zdhhc14,Adck2,Eogt,Mme,Eef1akmt2,Pdk1,Rps6ka1,Ptk7,Kdm4b,Prkg2,Ccnh,Cpxm1,Ccnd2,Rbx1,B4galt7,Rhbdl1,Ptpn1,Taok1,Med27,Dmac2,Mapk15,Fancf,Mapk7,Med6,Ssh1,Prkaca,Prmt9,Mib1,Usp3,Pskh1,Taok3,As…
GO:0140098	catalytic activity, acting on RNA	0.000429495	-7.7529	360	37	0.0319516	1158	20217	7.47531e+197	Trmo,Rpp25,Polr3b,Tut1,Tut7,Zcchc4,Cd3eap,Polrmt,Ddx39b,Ddx18,Cars2,Angel1,Helz2,Trmt10b,Lrrc47,Crcp,Tsen54,Rnaseh1,Rpp38,Polr1b,Cnot8,Nudt16,Rpp21,Dhx33,Dhx35,Tarsl2,Ddx1,Trit1,Cmtr2,Thumpd3,Eif4a3,Eri1,Xrn2,Twistnb,Pcif1,Lcmt2,Rpp40
GO:0001882	nucleoside binding	0.000452502	-7.70072	374	38	0.0328152	1158	20217	2.09171e+196	Suclg2,Gnaz,Gna11,Pola1,Ralb,Gtpbp10,Tubb6,Rab1b,Rac2,Irgm1,Mtif2,Actn4,Drg1,Prps2,Gmppb,Polr1b,Ehd1,Nudt16,Rab13,Rras,Adss,Thg1l,Tubb1,Rab36,Gem,Rp2,P2rx5,Lrrk1,Gnai2,Gnat1,Tuba1c,Rheb,Gpn2,Rab3d,Gnl2,Sar1b,Polr3b,Rab43
GO:0042623	ATPase activity, coupled	0.000516585	-7.56827	274	30	0.0259067	1158	20217	2.13575e+164	Dync2li1,Ddx11,Msh2,Kif5c,Xrcc2,Rad51,Top2b,Ddx18,Kif19a,Lonp1,Eif4a3,Psmc4,Helz2,Ccnh,Kif11,Fancm,Ddx1,Gins4,Mcm3,Tdrd12,Chd9,Fignl2,Kif16b,Ddx39b,Kifc1,Nsf,Hspa1b,Dhx33,Dnal4,Dhx35
GO:0044877	protein-containing complex binding	0.000624097	-7.3792	1236	98	0.0846287	1158	20217	19122,225896,20637,16400,12569,69260,20361,14685,14678,69150,22157,53421,16402,66694,66361,18712,66146,229841,22004,78913,20130,229937,17685,56551,216877,65970,64009,29876,56438,19246,56378,15165,69259,19712,69601,68614,18747,15312,12009,14062,14672,19052,13194,27428,14132,66108,12721,105732,12385,53817,20638,66914,16669,19200,54401,223690,23876,67141,228026,29875,76499,320844,21974,231830,80280,…	Prnp,Ubxn1,Snrnp70,Itga3,Cdk5r1,Ing2,Sema7a,Gnat1,Gnai2,Snx4,Tulp1,Sec61a1,Itga5,Uqcrfs1,Zfand1,Pim1,Maco1,Cenpe,Tpm2,Ltn1,Rras,Znhit6,Msh2,Txn2,Dhx33,Lima1,Syne1,Clic4,Rbx1,Ptpn1,Arpc3,Hcn1,Kctd5,Rest,Dab2ip,Letmd1,Prkaca,Hmgn1,Cep131,F2r,Gna11,Ppp2ca,Ddb1,Shroom3,Fcgrt,Ndufa9,Coro1a,Fam83h,Ctnna1,Ddx39b,Snrpb,Vps28,Krt19,Pstpip1,Ywhab,Ankrd54,Fbln5,Fbxo5,Pdk1,Iqgap1,Clasp2,Amigo3,Top2b,Micall2,…
GO:0008934	inositol monophosphate 1-phosphatase activity	0.000717715	-7.23944	4	3	0.00259067	1158	20217	1.01491e+16	Inpp5f,Impa1,Impa2
GO:0052833	inositol monophosphate 4-phosphatase activity	0.000717715	-7.23944	4	3	0.00259067	1158	20217	5.59801e+16	Impa1,Inpp5f,Impa2
GO:0043812	phosphatidylinositol-4-phosphate phosphatase activity	0.000717715	-7.23944	4	3	0.00259067	1158	20217	8.34931e+16	Sacm1l,Fig4,Inpp5f
GO:0052832	inositol monophosphate 3-phosphatase activity	0.000717715	-7.23944	4	3	0.00259067	1158	20217	1.14664e+16	Impa2,Impa1,Inpp5f
GO:0052834	inositol monophosphate phosphatase activity	0.000717715	-7.23944	4	3	0.00259067	1158	20217	1.14664e+16	Impa2,Impa1,Inpp5f
GO:0000287	magnesium ion binding	0.000757608	-7.18534	194	23	0.0198618	1158	20217	1.98191e+121	Rnaseh1,Stk38,Nudt16,Pdxk,Mast4,Thtpa,Adprhl2,Prps2,Abl1,Kcnip3,Rheb,Wee1,Rps6ka1,Impa1,Pgp,Mthfd2,Hmgcl,Prkaca,Thg1l,Xylt2,Msh2,Gem,Rp2
GO:0019901	protein kinase binding	0.000801673	-7.12881	717	62	0.0535406	1158	20217	19367,18968,58805,69601,19354,217718,73047,18747,56321,18479,23939,19272,66641,19052,66801,19250,18803,231134,20104,17164,18753,18195,68328,12484,106504,16797,100855,104831,216965,15587,67451,11350,16554,12450,19246,108097,629378,13449,19259,71878,231130,17698,16551,20115,12444,229841,57138,67141,56216,29875,76499,21974,80280,17685,228730,17973,105732,12569,71890,19744,11545,20404	Rad9a,Pola1,Mlxipl,Dab2ip,Rac2,Nek9,Camk2n2,Prkaca,Aatf,Pak1,Mapk7,Ptprk,Sike1,Ppp2ca,Prkrip1,Ptpn14,Plcg1,Dok7,Rps6,Mapkapk2,Prkcd,Nsf,Rab13,Cd24a,Stk38,Lat,Tbc1d14,Ptpn23,Taok1,Hyal2,Pkp2,Abl1,Kif13b,Ccng1,Ptpn1,Prkab2,Dact3,Dok2,Ptpn5,Fam83d,Tnip2,Msn,Kif11,Rps7,Ccnd2,Cenpe,Slc12a5,Fbxo5,Stx1b,Iqgap1,Clasp2,Top2b,Cdk5rap3,Msh2,Kiz,Nck1,Fam83h,Cdk5r1,Mad2l2,Rheb,Parp1,Sh3gl2
GO:0061630	ubiquitin protein ligase activity	0.000837887	-7.08463	232	26	0.0224525	1158	20217	7.69017e+142	Jade2,Med27,Nedd4l,Rbx1,Fbxl18,Neurl1a,Fbxo4,Rnf4,Trim72,Rnft1,Anapc4,Med10,Rnf220,Rnf111,Ube2k,Med6,Rnf8,Nccrp1,Ltn1,Nhlrc1,Fancf,Zfp598,Rnf150,Rnf217,Med17,Rnf215
GO:0032549	ribonucleoside binding	0.00102786	-6.88028	364	36	0.0310881	1158	20217	6.66285e+186	Thg1l,Tubb1,Adss,Rab36,Gem,Rp2,Rras,P2rx5,Lrrk1,Rheb,Gnat1,Gnai2,Tuba1c,Rab3d,Gnl2,Polr3b,Sar1b,Rab43,Gpn2,Gnaz,Gna11,Suclg2,Rac2,Irgm1,Mtif2,Gtpbp10,Ralb,Tubb6,Rab1b,Prps2,Drg1,Ehd1,Nudt16,Rab13,Gmppb,Polr1b
GO:0017111	nucleoside-triphosphatase activity	0.00115185	-6.76638	742	63	0.0544041	1158	20217	13494,20480,104721,16554,105663,27403,100502766,18195,68328,54152,71715,216877,30934,320209,213575,14672,57434,16574,14687,192170,67951,76308,286942,64143,76784,19354,15944,67068,17215,22146,109145,70737,14709,14678,14685,53817,19744,224814,16558,71981,668225,109151,76408,100210,19340,66397,69834,15511,20130,14579,19361,21974,545486,76877,17685,23996,74142,66942,16551,104806,229841,66671,229003	Drg1,Clpb,Ddx1,Kif13b,Thtpa,Abca7,Kifc1,Nsf,Rab13,Dnal4,Dhx35,Dhx33,Tor1b,Ddx11,Dync2li1,Gna11,Xrcc2,Kif5c,Gnaz,Eif4a3,Tubb6,Rab1b,Kif19a,Ralb,Mtif2,Rac2,Irgm1,Dynlrb1,Mcm3,Tuba1c,Gins4,Cgn,Gng8,Gnai2,Gnat1,Ddx39b,Rheb,Abcc10,Kif16b,Tdrd12,Fignl2,Chd9,Abcc3,Gpn2,Rab3d,Sar1b,Rab43,Hspa1b,Rras,Gem,Rad51,Top2b,Tubb1,Rab36,Msh2,Psmc4,Lonp1,Ddx18,Kif11,Fancm,Cenpe,Ccnh,Helz2
GO:0061659	ubiquitin-like protein ligase activity	0.00137539	-6.58902	240	26	0.0224525	1158	20217	1.98221e+142	Rnf4,Fbxo4,Rnft1,Trim72,Anapc4,Med10,Rbx1,Fbxl18,Neurl1a,Jade2,Med27,Nedd4l,Rnf217,Med17,Rnf215,Zfp598,Rnf150,Rnf8,Med6,Nhlrc1,Ltn1,Fancf,Nccrp1,Rnf220,Ube2k,Rnf111
GO:0008144	drug binding	0.0014991	-6.50289	1638	122	0.105354	1158	20217	19092,105278,94045,19877,229003,18438,50798,104806,71461,20111,71941,22390,214253,26425,66628,19361,21974,69737,11534,58233,75669,68087,228026,93765,19015,18563,57869,20520,22385,192113,71742,19182,71981,224814,53817,235533,26563,328329,16432,14186,78894,192170,17164,11821,216635,110524,16882,18479,244418,228866,320209,13660,268930,106504,30934,18195,78038,12305,214580,11655,27403,20768,11350,206…	Prkg2,Cdk20,P2rx5,Rock1,Helz2,P2rx4,Gne,Fancm,Ptk7,Rps6ka1,Cars2,Wee1,Etnk2,Nubp1,Thg1l,Rad51,Top2b,Ttl,Adk,Dnaja4,Pik3r4,Dcakd,Pdk1,Ube2n,Ppard,Pcx,Adck2,Slc22a5,Baz1b,Atp12a,Ulk3,Psmc3,Tdrd12,Abcc10,Ddx39b,Gk5,Ror1,Mast4,Itm2b,Fgfr4,Aacs,Eif4a3,Mapkapk2,Aprt,Hbq1a,Dgkq,Lig3,Pak1,Prag1,Pcif1,Ddx11,Ehd1,Pkmyt1,Stk38,Tor1b,Nsf,Mccc2,Ddr1,Pstk,Alas1,Abca7,Sephs2,Abl1,Plk2,Tarsl2,Pdxk,Ak1,Clpb,Eif2a…
GO:0004549	tRNA-specific ribonuclease activity	0.00156938	-6.45707	16	5	0.00431779	1158	20217	2.27522e+27	Rpp38,Rpp40,Rpp21,Rpp25,Tsen54
GO:0019900	kinase binding	0.0016645	-6.39823	797	66	0.0569948	1158	20217	18803,76071,17164,66801,66641,18479,19272,110524,19354,58805,19367,15587,11350,104831,67451,100855,16797,106504,18195,80280,21974,29875,76499,67141,12444,17698,19259,71878,13449,11545,20404,105732,17973,231134,19250,20104,18753,19052,23939,18747,73047,56321,217718,69601,18968,226849,16554,19246,12450,108097,216965,68328,12484,17685,56216,57138,16551,20115,229841,231130,629378,18628,19744,12569,71…	Plcg1,Jakmip1,Mapkapk2,Prkrip1,Sike1,Pak1,Ptprk,Dgkq,Rac2,Mlxipl,Rad9a,Hyal2,Abl1,Ptpn23,Pkp2,Tbc1d14,Lat,Stk38,Nsf,Cdk5rap3,Top2b,Iqgap1,Clasp2,Fbxo5,Ccnd2,Msn,Ptpn5,Fam83d,Dok2,Parp1,Sh3gl2,Fam83h,Nck1,Dok7,Ptpn14,Rps6,Prkcd,Ppp2ca,Mapk7,Prkaca,Camk2n2,Aatf,Nek9,Dab2ip,Pola1,Ppp2r5a,Kif13b,Ptpn1,Ccng1,Prkab2,Taok1,Rab13,Cd24a,Msh2,Stx1b,Slc12a5,Kif11,Rps7,Cenpe,Tnip2,Dact3,Per3,Rheb,Cdk5r1,Mad2…
GO:0032266	phosphatidylinositol-3-phosphate binding	0.00168437	-6.38636	40	8	0.00690846	1158	20217	7.22875e+40	Plekhf1,Wipi1,Washc2,Bbs5,Kif16b,Tecpr1,Snx13,Dab2ip
GO:0033204	ribonuclease P RNA binding	0.00170162	-6.37618	10	4	0.00345423	1158	20217	2.08366e+22	Rpp40,Rpp25,Rpp21,Rpp38
GO:0016301	kinase activity	0.00192629	-6.25216	758	63	0.0544041	1158	20217	12305,332110,106504,268930,217480,11636,15467,67468,216134,20620,11350,216965,110639,12450,108097,214580,20768,69923,320119,14186,330177,244631,235386,217718,18747,110524,23939,244418,18479,18753,17164,22385,71742,57869,29807,26563,12569,328329,270198,235533,13836,18712,13143,14773,71461,214253,20111,22390,233328,12444,50798,105278,19092,19877,66671,75669,228026,68087,13866,217214,11534,52163,838…	Ddr1,Mapk15,Stk38,Pkmyt1,Dgkb,Ak1,Eif2ak1,Mmd,Pdxk,Plk2,Abl1,Taok1,Prps2,Ccng1,Prkab2,Pstk,Sephs2,Agk,Rps6kc1,Fgfr4,Taok3,Pskh1,Hykk,Nek9,Prkaca,Dgkq,Mapk7,Prag1,Pak1,Prkcd,Mapkapk2,Baz1b,Ulk3,Adck2,Tpk1,Ror1,Cdk5r1,Mast4,Pfkfb4,Gk5,Epha2,Pim1,Dapk2,Grk5,Ptk7,Etnk2,Rps6ka1,Wee1,Lrrk1,Ccnd2,Gne,Cdk20,Prkg2,Rock1,Ccnh,Pik3r4,Pdk1,Dcakd,Erbb2,Nags,Adk,Camk1,Tnk1
GO:0035091	phosphatidylinositol binding	0.00206749	-6.18142	247	26	0.0224525	1158	20217	2.12286e+136	Arap2,Dab2ip,Snx18,Anxa2,Hs1bp3,Rps6kc1,Hcn1,Dok7,Washc2,Dennd1c,Iqgap1,Plekhf1,Acap2,Ankfy1,Esyt1,Tecpr1,Zfyve1,Snx13,Wdfy3,Sbf2,Bbs5,Tulp1,Kif16b,Snx4,Ing2,Wipi1
GO:0016462	pyrophosphatase activity	0.00243967	-6.01589	795	65	0.0561313	1158	20217	67951,192170,19354,15944,67068,76784,213575,320209,14687,16574,18195,75686,30934,20480,105663,27403,229003,66671,104806,545486,76877,14579,21974,19361,19340,109145,71981,668225,53817,224814,286942,64143,76308,16434,14672,57434,100502766,54152,68328,71715,216877,104721,13494,16554,66942,23996,74142,16551,229841,20130,17685,100210,76408,66397,69834,15511,14709,14685,14678,17215,22146,70737,109151,1…	Tubb6,Eif4a3,Rac2,Irgm1,Dynlrb1,Mtif2,Dync2li1,Ddx11,Gnaz,Kif5c,Nsf,Nudt16,Tor1b,Clpb,Thtpa,Abca7,Helz2,Ccnh,Fancm,Tubb1,Rab36,Gem,Top2b,Rad51,Rab3d,Gins4,Tdrd12,Fignl2,Ddx39b,Abcc10,Kif19a,Ralb,Rab1b,Itpa,Gna11,Xrcc2,Kifc1,Dnal4,Rab13,Dhx35,Dhx33,Ddx1,Drg1,Kif13b,Ddx18,Psmc4,Lonp1,Kif11,Cenpe,Rras,Msh2,Gpn2,Abcc3,Sar1b,Rab43,Hspa1b,Gng8,Gnat1,Gnai2,Mcm3,Tuba1c,Cgn,Chd9,Rheb,Kif16b
GO:0004526	ribonuclease P activity	0.00255331	-5.97036	11	4	0.00345423	1158	20217	1.02614e+22	Rpp25,Rpp40,Rpp21,Rpp38
GO:0043008	ATP-dependent protein binding	0.00255331	-5.97036	11	4	0.00345423	1158	20217	1.81952e+19	Nsf,Prnp,Plk2,Ddx39b
GO:0016818	hydrolase activity, acting on acid anhydrides, in phosphorus-containing anhydrides	0.00258845	-5.9567	797	65	0.0561313	1158	20217	66942,74142,23996,229841,16551,20130,17685,100210,76408,15511,69834,66397,14678,14685,14709,70737,22146,17215,109151,19744,16558,64143,286942,76308,16434,57434,14672,100502766,216877,68328,54152,71715,104721,13494,16554,229003,66671,104806,76877,545486,21974,19361,14579,19340,109145,71981,668225,224814,53817,192170,67951,67068,19354,15944,76784,213575,320209,14687,16574,18195,75686,30934,20480,10…	Ddx18,Lonp1,Psmc4,Cenpe,Kif11,Rras,Msh2,Gpn2,Abcc3,Hspa1b,Rab43,Sar1b,Gnai2,Gnat1,Gng8,Cgn,Tuba1c,Mcm3,Chd9,Rheb,Kif16b,Ralb,Kif19a,Rab1b,Itpa,Xrcc2,Gna11,Kifc1,Dhx33,Rab13,Dnal4,Dhx35,Ddx1,Drg1,Kif13b,Helz2,Ccnh,Fancm,Rab36,Tubb1,Top2b,Rad51,Gem,Rab3d,Gins4,Tdrd12,Fignl2,Abcc10,Ddx39b,Eif4a3,Tubb6,Dynlrb1,Rac2,Irgm1,Mtif2,Dync2li1,Ddx11,Gnaz,Kif5c,Nsf,Nudt16,Tor1b,Clpb,Thtpa,Abca7
GO:0016817	hydrolase activity, acting on acid anhydrides	0.00258845	-5.9567	797	65	0.0561313	1158	20217	66942,74142,23996,16551,229841,20130,17685,100210,76408,15511,69834,66397,14678,14685,14709,70737,17215,22146,109151,19744,16558,286942,64143,76308,16434,57434,14672,100502766,216877,68328,71715,54152,104721,13494,16554,66671,229003,104806,76877,545486,21974,19361,14579,19340,109145,71981,668225,224814,53817,67951,192170,67068,19354,15944,76784,213575,320209,16574,14687,18195,75686,30934,20480,10…	Ddx18,Lonp1,Psmc4,Kif11,Cenpe,Rras,Msh2,Gpn2,Abcc3,Hspa1b,Rab43,Sar1b,Gnai2,Gnat1,Gng8,Cgn,Mcm3,Tuba1c,Chd9,Rheb,Kif16b,Kif19a,Ralb,Rab1b,Itpa,Xrcc2,Gna11,Kifc1,Dhx33,Rab13,Dhx35,Dnal4,Ddx1,Drg1,Kif13b,Ccnh,Helz2,Fancm,Rab36,Tubb1,Top2b,Rad51,Gem,Rab3d,Gins4,Tdrd12,Fignl2,Abcc10,Ddx39b,Tubb6,Eif4a3,Dynlrb1,Rac2,Irgm1,Mtif2,Dync2li1,Ddx11,Kif5c,Gnaz,Nsf,Nudt16,Tor1b,Clpb,Thtpa,Abca7
GO:0003887	DNA-directed DNA polymerase activity	0.00298092	-5.81552	26	6	0.00518135	1158	20217	6.97452e+29	Pold4,Pold1,Pola1,Polb,Pole4,Rev1
GO:0004842	ubiquitin-protein transferase activity	0.00302618	-5.80045	374	35	0.0302245	1158	20217	5.64388e+190	Rbx1,Jade2,Trim36,Med27,Rnf4,Fbxo4,Dmac2,Med6,Nccrp1,Fancf,Ube2d2a,Mib1,Rnf220,Ube2k,Med17,Zfp598,Rnf150,Fbxl18,Neurl1a,Rnf208,Nedd4l,Fbxl15,Rnft1,Trim72,Ube2n,Med10,Anapc4,Rfwd3,Rnf8,Ltn1,Nhlrc1,Fbxo11,Rnf111,Rnf217,Rnf215
GO:0032550	purine ribonucleoside binding	0.00310905	-5.77344	361	34	0.029361	1158	20217	2.09171e+176	Suclg2,Gna11,Gnaz,Tubb6,Rab1b,Gtpbp10,Ralb,Mtif2,Irgm1,Rac2,Drg1,Prps2,Gmppb,Rab13,Ehd1,Nudt16,Rras,Gem,Rp2,Adss,Thg1l,Tubb1,Rab36,Lrrk1,P2rx5,Tuba1c,Gnat1,Gnai2,Rheb,Gpn2,Rab3d,Sar1b,Rab43,Gnl2
GO:0031403	lithium ion binding	0.00327816	-5.72047	2	2	0.00172712	1158	20217	55980216134	Impa1,Pdxk
GO:0035870	dITP diphosphatase activity	0.00327816	-5.72047	2	2	0.00172712	1158	20217	1643475686	Itpa,Nudt16
GO:1990948	ubiquitin ligase inhibitor activity	0.0032889	-5.7172	6	3	0.00259067	1158	20217	2.01157e+18	Rps7,Fbxo5,Rpl5
GO:0030023	extracellular matrix constituent conferring elasticity	0.0032889	-5.7172	6	3	0.00259067	1158	20217	1371724670723870	Eln,Emilin2,Fbln5
GO:0019001	guanyl nucleotide binding	0.00344142	-5.67187	377	35	0.0302245	1158	20217	1.0021e+181	Gpn2,Rab3d,Gnl2,Rab43,Sar1b,Gnat1,Gnai2,Tuba1c,Rheb,Prkg2,P2rx5,Lrrk1,Rras,Tubb1,Adss,Thg1l,Rab36,Gem,Rp2,Gmppb,Ehd1,Nudt16,Rab13,Drg1,Prps2,Ralb,Gtpbp10,Tubb6,Rab1b,Rac2,Irgm1,Mtif2,Suclg2,Gnaz,Gna11
GO:0032561	guanyl ribonucleotide binding	0.00344142	-5.67187	377	35	0.0302245	1158	20217	1.93542e+181	Rac2,Irgm1,Mtif2,Gtpbp10,Ralb,Tubb6,Rab1b,Gnaz,Gna11,Suclg2,Ehd1,Nudt16,Rab13,Gmppb,Prps2,Drg1,Prkg2,P2rx5,Lrrk1,Adss,Thg1l,Tubb1,Rab36,Gem,Rp2,Rras,Rab3d,Rab43,Gnl2,Sar1b,Gpn2,Rheb,Gnat1,Gnai2,Tuba1c
GO:0004725	protein tyrosine phosphatase activity	0.00353041	-5.64634	97	13	0.0112263	1158	20217	1.04831e+66	Ptpn23,Ptpn1,Ptpn14,Ptprn,Pald1,Ssh1,Ptprk,Mtmr14,Cdkn3,Pgp,Ptpn21,Ptpn18,Ptpn5
GO:0001883	purine nucleoside binding	0.00369861	-5.5998	365	34	0.029361	1158	20217	1.93542e+176	Rac2,Irgm1,Mtif2,Gtpbp10,Ralb,Rab1b,Tubb6,Gnaz,Gna11,Suclg2,Nudt16,Ehd1,Rab13,Gmppb,Prps2,Drg1,P2rx5,Lrrk1,Rab36,Thg1l,Tubb1,Adss,Rp2,Gem,Rras,Rab43,Sar1b,Gnl2,Rab3d,Gpn2,Rheb,Gnat1,Gnai2,Tuba1c
GO:0008134	transcription factor binding	0.00378144	-5.57765	707	58	0.0500864	1158	20217	15904,19712,208266,13486,234959,21933,58805,69792,14472,110524,26922,19275,14106,233908,14633,67367,17684,19822,216877,17173,60595,57752,68776,74499,619665,333654,433375,20111,17702,18712,242705,71902,14605,66233,21349,55927,57376,11746,14200,80280,20807,18742,52679,229937,11864,353187,19015,71769,72308,56399,68703,52639,71890,67773,11545,18628,72569,12051	Id4,Rest,Dot1l,Dr1,Med17,Tnfrsf10b,Mlxipl,Med6,Gbx2,Dgkq,Mecr,Ptprn,Foxh1,Fus,Gli2,Paxbp1,Cited2,Rnf4,Dhx33,Ascl2,Actn4,Tacc2,Taf11,Sost,Klf14,Ppp1r13l,Creg1,Rps6ka1,Msx2,Pim1,E2f2,Cand1,Tsc22d3,Dmap1,Tal1,Hes6,Smarce1,Anxa4,Fhl2,Cdk5rap3,Srf,Pitx3,E2f7,Znhit6,Arnt2,Nr1d2,Ppard,Bbs10,Brf1,Akap8,Rere,Wipi1,Mad2l2,Kat8,Parp1,Per3,Bbs5,Bcl3
GO:0016887	ATPase activity	0.00396249	-5.53088	408	37	0.0319516	1158	20217	7.19811e+201	Tdrd12,Chd9,Fignl2,Ddx39b,Kif16b,Abcc10,Mcm3,Gins4,Hspa1b,Abcc3,Msh2,Rad51,Top2b,Ccnh,Helz2,Kif11,Cenpe,Fancm,Ddx18,Psmc4,Lonp1,Abca7,Kif13b,Ddx1,Clpb,Dhx35,Dnal4,Tor1b,Dhx33,Nsf,Kifc1,Kif5c,Xrcc2,Dync2li1,Ddx11,Kif19a,Eif4a3
GO:0005525	GTP binding	0.00414854	-5.485	354	33	0.0284974	1158	20217	3.31026e+170	Gmppb,Ehd1,Nudt16,Rab13,Drg1,Ralb,Gtpbp10,Tubb6,Rab1b,Irgm1,Rac2,Mtif2,Suclg2,Gnaz,Gna11,Gpn2,Rab3d,Rab43,Gnl2,Sar1b,Gnai2,Gnat1,Tuba1c,Rheb,P2rx5,Lrrk1,Rras,Thg1l,Adss,Tubb1,Rab36,Gem,Rp2
GO:0016891	endoribonuclease activity, producing 5'-phosphomonoesters	0.00442343	-5.42084	28	6	0.00518135	1158	20217	2.27522e+32	Rpp38,Rnaseh1,Nudt16,Rpp25,Rpp21,Rpp40
GO:0052745	inositol phosphate phosphatase activity	0.00460122	-5.38143	20	5	0.00431779	1158	20217	6.44366e+26	Inpp5e,Impa1,Inpp5f,Impa2,Inpp1
GO:0004721	phosphoprotein phosphatase activity	0.00462532	-5.37621	172	19	0.0164076	1158	20217	6.78572e+97	Ppp6c,Ptpn1,Ptpn23,Mtmr14,Cdkn3,Ptpn18,Ptpn21,Ilkap,Ptprn,Ptpn14,Ppp2ca,Ssh1,Ppp4c,Ptprk,Pald1,Ptpn5,Ppp2r5d,Ppp2r5a,Pgp
GO:0052744	phosphatidylinositol monophosphate phosphatase activity	0.00504568	-5.28922	13	4	0.00345423	1158	20217	1.0149e+21	Inpp5f,Fig4,Sacm1l,Mtmr14
GO:0055105	ubiquitin-protein transferase inhibitor activity	0.00551113	-5.20099	7	3	0.00259067	1158	20217	6.71411e+18	Fbxo5,Rpl5,Rps7
GO:0016885	ligase activity, forming carbon-carbon bonds	0.00551113	-5.20099	7	3	0.00259067	1158	20217	1856311082178030	Pcx,Pcca,Mccc2
GO:0097493	structural molecule activity conferring elasticity	0.00551113	-5.20099	7	3	0.00259067	1158	20217	2467071371723870	Emilin2,Eln,Fbln5
GO:0070569	uridylyltransferase activity	0.00551113	-5.20099	7	3	0.00259067	1158	20217	2.14291e+16	Tut7,Tut1,Ugp2
GO:1901981	phosphatidylinositol phosphate binding	0.00613636	-5.09352	164	18	0.015544	1158	20217	7.22873e+93	Plekhf1,Iqgap1,Dennd1c,Ankfy1,Acap2,Washc2,Anxa2,Hcn1,Arap2,Dab2ip,Snx18,Wipi1,Tulp1,Kif16b,Bbs5,Snx13,Zfyve1,Tecpr1
GO:0019787	ubiquitin-like protein transferase activity	0.00682671	-4.98691	394	35	0.0302245	1158	20217	2.25056e+190	Fbxo11,Ltn1,Nhlrc1,Rnf8,Rfwd3,Rnf111,Rnf215,Rnf217,Neurl1a,Fbxl18,Nedd4l,Fbxl15,Rnf208,Anapc4,Med10,Rnft1,Ube2n,Trim72,Ube2d2a,Fancf,Nccrp1,Med6,Ube2k,Rnf220,Mib1,Med17,Rnf150,Zfp598,Rbx1,Med27,Jade2,Trim36,Dmac2,Fbxo4,Rnf4
GO:0017137	Rab GTPase binding	0.00694415	-4.96986	166	18	0.015544	1158	20217	5.61871e+94	Rabggta,Anxa2,Micall2,Acap2,Prkaca,Ankfy1,Tbc1d5,Dennd1c,Tbc1d22a,Ehd1,Nsf,Dennd4a,Kif16b,Sbf2,Tbc1d20,Rab3gap2,Tbc1d15,Tbc1d14
GO:0016773	phosphotransferase activity, alcohol group as acceptor	0.0070674	-4.95226	699	56	0.0483592	1158	20217	18753,17164,18747,23939,110524,244418,18479,235386,217718,320119,14186,330177,244631,20620,11350,216965,108097,12450,69923,15467,67468,216134,332110,217480,268930,106504,12305,11534,52163,83813,75669,68087,228026,13866,233328,12444,50798,105278,19877,66671,19092,18712,13143,71461,14773,214253,22390,20111,235533,13836,26563,328329,270198,57869,22385,71742	Prkcd,Mapkapk2,Prkaca,Mapk7,Dgkq,Prag1,Pak1,Hykk,Nek9,Rps6kc1,Fgfr4,Taok3,Pskh1,Plk2,Abl1,Taok1,Prkab2,Ccng1,Agk,Eif2ak1,Mmd,Pdxk,Mapk15,Dgkb,Pkmyt1,Stk38,Ddr1,Adk,Camk1,Tnk1,Pik3r4,Dcakd,Pdk1,Erbb2,Lrrk1,Ccnd2,Gne,Cdk20,Rock1,Ccnh,Prkg2,Pim1,Dapk2,Ptk7,Grk5,Etnk2,Wee1,Rps6ka1,Gk5,Epha2,Ror1,Mast4,Pfkfb4,Adck2,Baz1b,Ulk3
GO:0005484	SNAP receptor activity	0.00746906	-4.89699	31	6	0.00518135	1158	20217	5.62161e+30	Stx1b,Stx12,Ykt6,Bet1,Bet1l,Stx2
GO:1990939	ATP-dependent microtubule motor activity	0.00806724	-4.81994	41	7	0.00604491	1158	20217	2.13575e+40	Dync2li1,Kifc1,Kif19a,Kif5c,Kif11,Dnal4,Kif16b
GO:0034596	phosphatidylinositol phosphate 4-phosphatase activity	0.00844445	-4.77425	8	3	0.00259067	1158	20217	1.03199e+16	Fig4,Inpp5f,Sacm1l
GO:1990446	U1 snRNP binding	0.00844445	-4.77425	8	3	0.00259067	1158	20217	206382063768011	Snrpb,Snrnp70,Snrpg
GO:0043021	ribonucleoprotein complex binding	0.00897049	-4.71381	145	16	0.0138169	1158	20217	1.08854e+83	Mtrf1l,Letmd1,Zfp598,Eri1,Pim1,Eif4a3,Top2b,Snrpg,Ltn1,Dhx33,Nemf,Snrnp70,Rpl35,Sec61a1,Snrpb,Letm1
GO:0008597	calcium-dependent protein serine/threonine phosphatase regulator activity	0.00945955	-4.66073	3	2	0.00172712	1158	20217	5472053902	Rcan1,Rcan3
GO:0051377	mannose-ethanolamine phosphotransferase activity	0.00945955	-4.66073	3	2	0.00172712	1158	20217	43393156703	Pigg,Pigo
GO:0001018	mitochondrial promoter sequence-specific DNA binding	0.00945955	-4.66073	3	2	0.00172712	1158	20217	74142216151	Lonp1,Polrmt
GO:0047192	1-alkylglycerophosphocholine O-acetyltransferase activity	0.00945955	-4.66073	3	2	0.00172712	1158	20217	21099299010	Lpcat1,Lpcat4
GO:0001042	RNA polymerase I core binding	0.00945955	-4.66073	3	2	0.00172712	1158	20217	13866106298	Erbb2,Rrn3
GO:0003839	gamma-glutamylcyclotransferase activity	0.00945955	-4.66073	3	2	0.00172712	1158	20217	11017569065	Ggct,Chac1
GO:0050265	RNA uridylyltransferase activity	0.00945955	-4.66073	3	2	0.00172712	1158	20217	21429070044	Tut7,Tut1
GO:0045569	TRAIL binding	0.00945955	-4.66073	3	2	0.00172712	1158	20217	7920221933	Tnfrsf22,Tnfrsf10b
GO:0034061	DNA polymerase activity	0.0101955	-4.58581	33	6	0.00518135	1158	20217	5.62107e+29	Rev1,Pole4,Polb,Pold4,Pold1,Pola1
GO:0015149	hexose transmembrane transporter activity	0.0104327	-4.56281	24	5	0.00431779	1158	20217	2.42773e+31	Slc45a1,Gm5134,Slc2a10,Slc2a8,Mfsd4b3-ps
GO:0052866	phosphatidylinositol phosphate phosphatase activity	0.0104327	-4.56281	24	5	0.00431779	1158	20217	6.4437e+26	Inpp5e,Mtmr14,Sacm1l,Fig4,Inpp5f
GO:0005355	glucose transmembrane transporter activity	0.0104327	-4.56281	24	5	0.00431779	1158	20217	1.70441e+31	Slc2a10,Gm5134,Slc45a1,Mfsd4b3-ps,Slc2a8
GO:0003735	structural constituent of ribosome	0.0114955	-4.4658	149	16	0.0138169	1158	20217	6.72817e+84	Rpl37,Mrpl33,Mrps9,Mrps22,Rpl5,Mrpl37,Rps17,Mrps35,Rpl37a,Rpl35,Rps7,Mrps31,Rps6,Mrps30,Mrps16,Mrpl2
GO:0051019	mitogen-activated protein kinase binding	0.0117945	-4.44012	34	6	0.00518135	1158	20217	1.13508e+29	Abl1,Cdk5rap3,Mapkapk2,Ptpn5,Iqgap1,Mapk7
GO:0052650	NADP-retinol dehydrogenase activity	0.012132	-4.41191	9	3	0.00259067	1158	20217	1088411725298710	Rdh13,Rdh11,Rdh10
GO:0072542	protein phosphatase activator activity	0.012132	-4.41191	9	3	0.00259067	1158	20217	2.26849e+16	Ppp2r5a,Ppp2r5d,Ppp2r5b
GO:0005351	carbohydrate:proton symporter activity	0.012132	-4.41191	9	3	0.00259067	1158	20217	5.60172e+16	Slc2a8,Slc2a10,Slc45a1
GO:0008574	ATP-dependent microtubule motor activity, plus-end-directed	0.0124388	-4.38694	25	5	0.00431779	1158	20217	5.41522e+25	Dnal4,Kif11,Kif16b,Kif5c,Kif19a
GO:0140101	catalytic activity, acting on a tRNA	0.0125986	-4.37417	113	13	0.0112263	1158	20217	2.08367e+69	Rpp40,Tsen54,Trit1,Lcmt2,Lrrc47,Trmt10b,Tarsl2,Rpp25,Rpp21,Trmo,Thumpd3,Cars2,Rpp38
GO:0016407	acetyltransferase activity	0.0134991	-4.30513	114	13	0.0112263	1158	20217	6.77738e+70	Kat8,Kansl1,Smarce1,Naa40,Nags,Supt3,Esco2,Lpcat4,Lpcat1,Acat1,Dlat,Phf20,Meaf6
GO:0015145	monosaccharide transmembrane transporter activity	0.0146906	-4.22054	26	5	0.00431779	1158	20217	5.60171e+31	Slc2a8,Mfsd4b3-ps,Slc2a10,Slc45a1,Gm5134
GO:0043995	histone acetyltransferase activity (H4-K5 specific)	0.0166022	-4.09822	10	3	0.00259067	1158	20217	2288296777376710	Phf20,Kat8,Kansl1
GO:0017070	U6 snRNA binding	0.0166022	-4.09822	10	3	0.00259067	1158	20217	507835381753890	Lsm4,Ddx39b,Sart3
GO:0070990	snRNP binding	0.0166022	-4.09822	10	3	0.00259067	1158	20217	206372063868011	Snrnp70,Snrpb,Snrpg
GO:0046972	histone acetyltransferase activity (H4-K16 specific)	0.0166022	-4.09822	10	3	0.00259067	1158	20217	2288296777376710	Phf20,Kat8,Kansl1
GO:0003995	acyl-CoA dehydrogenase activity	0.0166022	-4.09822	10	3	0.00259067	1158	20217	113631137011409	Acadl,Acadvl,Acads
GO:0043996	histone acetyltransferase activity (H4-K8 specific)	0.0166022	-4.09822	10	3	0.00259067	1158	20217	2288296777376710	Phf20,Kat8,Kansl1
GO:0097602	cullin family protein binding	0.0171859	-4.06366	18	4	0.00345423	1158	20217	1.31946e+20	Ddb1,Rbx1,Kctd21,Kctd5
GO:0051119	sugar transmembrane transporter activity	0.0172	-4.06285	27	5	0.00431779	1158	20217	1.70441e+31	Slc2a10,Gm5134,Slc45a1,Mfsd4b3-ps,Slc2a8
GO:0003899	DNA-directed 5'-3' RNA polymerase activity	0.0176362	-4.0378	37	6	0.00518135	1158	20217	2.00177e+30	Polr1b,Cd3eap,Crcp,Polrmt,Twistnb,Polr3b
GO:0072320	volume-sensitive chloride channel activity	0.0182014	-4.00626	4	2	0.00172712	1158	20217	78339117160	Ttyh3,Ttyh2
GO:0004466	long-chain-acyl-CoA dehydrogenase activity	0.0182014	-4.00626	4	2	0.00172712	1158	20217	1137011363	Acadvl,Acadl
GO:0008186	RNA-dependent ATPase activity	0.0182014	-4.00626	4	2	0.00172712	1158	20217	53817320209	Ddx39b,Ddx11
GO:0034513	box H/ACA snoRNA binding	0.0182014	-4.00626	4	2	0.00172712	1158	20217	6814752530	Gar1,Nhp2
GO:0030145	manganese ion binding	0.0186908	-3.97973	59	8	0.00690846	1158	20217	1.53562e+41	Hmgcl,B4galt7,Prkaca,Xylt2,Abl1,Impa1,Pim1,Nudt16
GO:0051082	unfolded protein binding	0.0198303	-3.92055	95	11	0.00949914	1158	20217	1.82217e+56	Nudc,Pdrg1,Hspa1b,Dnajb13,Cdc37l1,Dnaja4,Tbce,Cct4,Pfdn5,Uggt1,Hspb6
GO:0030234	enzyme regulator activity	0.0213092	-3.84861	958	70	0.0604491	1158	20217	66687,12569,13010,19777,71302,225849,20115,106512,18141,66413,12313,226652,225358,67792,12484,232345,68458,216965,12450,319934,213649,226849,320207,268970,69601,21933,73047,78618,56692,230784,18753,97848,19015,210762,17973,107702,67231,70314,20111,380711,12306,20732,223690,12444,66671,67141,53902,29875,223754,19889,54720,11933,100503670,210376,71853,98732,100855,15587,228482,21770,12570,212285,19…	Tbc1d15,Cdk5r1,Cst3,Uri1,Arhgap26,Ppp2r5b,Rps7,Gpsm3,Nup50,Psmd6,Calm1,Arhgap30,Fam13b,Rgs8,Cd24a,A2m,Ppp1r14a,Taok1,Ccng1,Sbf2,Arhgef19,Ppp2r5a,Pik3r5,Arhgap28,Dab2ip,Tnfrsf10b,Camk2n2,Acap2,Lamtor3,Sesn2,Prkcd,Serpinb6c,Ppard,Ppp1r36,Nck1,Rnh1,Tbc1d20,Rabep2,Rps6ka1,Rap1gap2,Anxa2,Spint1,Ankrd54,Ccnd2,Ccnh,Fbxo5,Rcan3,Iqgap1,Tbc1d22a,Rp2,Rcan1,Atp1b3,Rpl5,Mtmr9,Pdia6,Rab3gap2,Tbc1d14,Hyal2,Arhg…
GO:0019211	phosphatase activator activity	0.0218705	-3.82262	11	3	0.00259067	1158	20217	2.25849e+16	Ppp2r5b,Ppp2r5d,Ppp2r5a
GO:0004143	diacylglycerol kinase activity	0.0218705	-3.82262	11	3	0.00259067	1158	20217	6.99232e+16	Agk,Dgkb,Dgkq
GO:0016857	racemase and epimerase activity, acting on carbohydrates and derivatives	0.0218705	-3.82262	11	3	0.00259067	1158	20217	666465079822122	Rpe,Gne,Tsta3
GO:0004438	phosphatidylinositol-3-phosphatase activity	0.0218705	-3.82262	11	3	0.00259067	1158	20217	1031999728783490	Fig4,Mtmr14,Sacm1l
GO:0051020	GTPase binding	0.0221673	-3.80914	517	41	0.0354059	1158	20217	99371,18195,13660,94254,98732,100855,102442,319934,80291,208869,22330,213649,19732,18747,78618,11736,70785,56692,72238,18479,66641,404710,19275,19419,22379,268480,66687,243819,226970,16558,67231,12306,192236,72825,319899,56187,19877,29875,223754,231830,18141	Arfgef2,Nsf,Ehd1,Rcc1l,Rab3gap2,Tbc1d14,Dennd4a,Sbf2,Rilpl2,Dock3,Vcl,Arhgef19,Rgl2,Prkaca,Acap2,Ankfy1,Dennd1c,Lamtor3,Tbc1d5,Pak1,Sike1,Iqgap3,Ptprn,Rasgrp1,Fmnl3,Rapgefl1,Tbc1d15,Ppp6r1,Arhgef4,Kif16b,Tbc1d20,Anxa2,Hps1,Mon1a,Dock6,Rabggta,Rock1,Iqgap1,Tbc1d22a,Micall2,Nup50
GO:0004518	nuclease activity	0.0222021	-3.80757	201	19	0.0164076	1158	20217	7.19468e+100	Endod1,Tsen54,Rpp40,Rad9a,Angel1,Rexo1,Fancm,Helz2,Xrn2,Dnase2a,Eri1,Ddx1,Cnot8,Rpp38,Pold1,Rnaseh1,Nudt16,Rpp21,Rpp25
GO:0097747	RNA polymerase activity	0.0224783	-3.7952	39	6	0.00518135	1158	20217	7.03332e+30	Cd3eap,Polr1b,Crcp,Polrmt,Twistnb,Polr3b
GO:0034062	5'-3' RNA polymerase activity	0.0224783	-3.7952	39	6	0.00518135	1158	20217	2.80712e+30	Twistnb,Polrmt,Polr3b,Crcp,Cd3eap,Polr1b
GO:0005402	carbohydrate:cation symporter activity	0.0248543	-3.69473	20	4	0.00345423	1158	20217	5.60173e+22	Slc2a8,Gm5134,Slc45a1,Slc2a10
GO:0019887	protein kinase regulator activity	0.0249362	-3.69143	163	16	0.0138169	1158	20217	6.68012e+83	Prkrip1,Gprc5a,Dgkq,Iqgap1,Camk2n2,Rac2,Ccnh,Ccnd2,Ankrd54,Cdk5r2,Ccng1,Taok1,Hyal2,Cdk5r1,Nck1,Cd24a
GO:0015036	disulfide oxidoreductase activity	0.0252046	-3.68073	40	6	0.00518135	1158	20217	5.33825e+33	Txnl1,Txndc17,Sco2,Pdia6,Txn2,Ero1lb
GO:0016893	endonuclease activity, active with either ribo- or deoxyribonucleic acids and producing 5'-phosphomonoesters	0.0252046	-3.68073	40	6	0.00518135	1158	20217	1.02615e+32	Rpp25,Rpp21,Rpp40,Nudt16,Rpp38,Rnaseh1
GO:0016757	transferase activity, transferring glycosyl groups	0.0257536	-3.65918	274	24	0.0207254	1158	20217	1.18212e+130	Aprt,Xylt2,Tnks,Csgalnact2,B4galnt3,Parp4,Chsy3,Dpy19l4,Tmtc4,Fut9,Fut11,Uggt1,Parp1,B3gntl1,B4galt7,Gcnt1,Eogt,Agl,Galnt10,St6galnac5,Stt3a,Gbgt1,Wdfy3,B3glct
GO:0003777	microtubule motor activity	0.0271104	-3.60784	75	9	0.00777202	1158	20217	2.86942e+51	Kif19a,Kifc1,Cenpe,Kif11,Dnal4,Dync2li1,Kif13b,Kif5c,Kif16b
GO:0008047	enzyme activator activity	0.0272716	-3.60191	450	36	0.0310881	1158	20217	2.16965e+193	Taok1,Arhgap11a,Rab3gap2,Tbc1d14,Cd24a,Atp1b3,Arhgap30,Fam13b,Rgs8,Psmd14,Prkcd,Acap2,Dgkq,Tbc1d5,Gprc5a,Lamtor3,Arhgap28,Dab2ip,Arap2,Tnfrsf10b,Arhgef19,Ppp2r5a,Cdk5r2,Ppp2r5d,Tbc1d20,Tbc1d15,Cdk5r1,Ppard,Rp2,Nup50,Iqgap1,Tbc1d22a,Arhgap26,Rabep2,Ppp2r5b,Rap1gap2
GO:0019207	kinase regulator activity	0.0274327	-3.59602	192	18	0.015544	1158	20217	2.16965e+94	Taok1,Hyal2,Ccng1,Cdk5r1,Cd24a,Nck1,Prkrip1,Camk2n2,Lamtor3,Gprc5a,Dgkq,Iqgap1,Ccnd2,Ankrd54,Rac2,Ccnh,Pik3r5,Cdk5r2
GO:0003951	NAD+ kinase activity	0.0279415	-3.57764	12	3	0.00259067	1158	20217	1.10524e+16	Dgkq,Dgkb,Agk
GO:0043023	ribosomal large subunit binding	0.0279415	-3.57764	12	3	0.00259067	1158	20217	7891321687766240	Ltn1,Dhx33,Nemf
GO:0016903	oxidoreductase activity, acting on the aldehyde or oxo group of donors	0.0279507	-3.57731	52	7	0.00604491	1158	20217	1.16712e+37	Aldh3a2,Suclg2,Dlat,Aldh9a1,Aldh3b2,Ogdhl,Rdh11
GO:0005547	phosphatidylinositol-3,4,5-trisphosphate binding	0.0281424	-3.57048	41	6	0.00518135	1158	20217	2.80062e+31	Washc2,Arap2,Kif16b,Zfyve1,Iqgap1,Hcn1
GO:0015078	proton transmembrane transporter activity	0.0283958	-3.56152	113	12	0.0103627	1158	20217	2.42774e+65	Slc45a1,Atp6v1c1,Atp12a,Atp6v1h,Slc2a10,Atp5g3,Slc9a6,Cox7a1,Atp6v0e2,Slc11a1,Letm1,Slc2a8
GO:0046920	alpha-(1->3)-fucosyltransferase activity	0.0291906	-3.53391	5	2	0.00172712	1158	20217	1434873068	Fut9,Fut11
GO:0003831	beta-N-acetylglucosaminylglycopeptide beta-1,4-galactosyltransferase activity	0.0291906	-3.53391	5	2	0.00172712	1158	20217	21827172145	B4galt7,Wdfy3
GO:0032184	SUMO polymer binding	0.0291906	-3.53391	5	2	0.00172712	1158	20217	9383619822	Rnf111,Rnf4
GO:1905394	retromer complex binding	0.0291906	-3.53391	5	2	0.00172712	1158	20217	7223828006	Tbc1d5,Washc2
GO:0046875	ephrin receptor binding	0.0300104	-3.50621	31	5	0.00431779	1158	20217	1.36431e+24	Efnb3,Abl1,Ptpn1,Nck1,Cdk5r1
GO:0043175	RNA polymerase core enzyme binding	0.0312973	-3.46422	42	6	0.00518135	1158	20217	2.28866e+32	Pcif1,Rrn3,Smyd2,Erbb2,Uvssa,Uri1
GO:0016620	oxidoreductase activity, acting on the aldehyde or oxo group of donors, NAD or NADP as acceptor	0.0312973	-3.46422	42	6	0.00518135	1158	20217	1.72526e+31	Rdh11,Aldh3b2,Aldh9a1,Dlat,Suclg2,Aldh3a2
GO:0008168	methyltransferase activity	0.0313644	-3.46208	195	18	0.015544	1158	20217	1.89487e+98	Pnmt,Trmo,Fam98b,Comtd1,Smyd2,Zcchc4,As3mt,Cmtr2,Nsun5,Dot1l,Vcpkmt,Thumpd3,Trmt10b,Pcif1,Lcmt2,Eef1akmt2,Fbxo11,Prmt9
GO:0004540	ribonuclease activity	0.0319774	-3.44272	115	12	0.0103627	1158	20217	2.08367e+63	Rpp40,Tsen54,Rnaseh1,Rpp38,Angel1,Cnot8,Xrn2,Rpp25,Rpp21,Eri1,Nudt16,Helz2
GO:0016417	S-acyltransferase activity	0.0339462	-3.38298	32	5	0.00431779	1158	20217	5.64182e+28	Ykt6,Zdhhc14,Mcat,Zdhhc17,Dlat
GO:0001054	RNA polymerase I activity	0.0348103	-3.35784	13	3	0.00259067	1158	20217	280712001770333	Twistnb,Polr1b,Cd3eap
GO:0051139	metal ion:proton antiporter activity	0.0348103	-3.35784	13	3	0.00259067	1158	20217	1817356384236790	Slc11a1,Letm1,Slc9a6
GO:0008757	S-adenosylmethionine-dependent methyltransferase activity	0.0368451	-3.30103	144	14	0.0120898	1158	20217	1.89482e+76	Pnmt,Dot1l,Vcpkmt,Thumpd3,Trmo,Trmt10b,Smyd2,Zcchc4,Pcif1,Fbxo11,Eef1akmt2,As3mt,Prmt9,Cmtr2
GO:0030695	GTPase regulator activity	0.0379868	-3.27052	256	22	0.0189983	1158	20217	2.28483e+120	Arhgap11a,Tbc1d20,Rab3gap2,Tbc1d15,Tbc1d14,Fam13b,Arhgap30,Rgs8,Sesn2,Rp2,Nup50,Acap2,Tbc1d5,Tbc1d22a,Gpsm3,Dab2ip,Arhgap28,Arap2,Arhgap26,Arhgef19,Rap1gap2,Rabep2
GO:0005543	phospholipid binding	0.0379894	-3.27045	417	33	0.0284974	1158	20217	4.34246e+173	Trim72,Mme,Zfyve1,Tecpr1,Kif16b,Tulp1,Bbs5,Snx4,Wipi1,Ing2,Snx18,Hs1bp3,Anxa2,Arhgap26,Iqgap1,Anxa4,Esyt1,Wdfy3,Snx13,Sbf2,Syt14,Arap2,Dab2ip,Rps6kc1,Hcn1,Rasgrp1,Gltp,Washc2,Dok7,Plekhf1,Dennd1c,Ankfy1,Acap2
GO:0004672	protein kinase activity	0.0384128	-3.25936	599	45	0.0388601	1158	20217	108097,12450,216965,11350,20620,67468,15467,268930,106504,332110,12305,17164,18753,18479,244418,23939,18747,217718,330177,244631,14186,320119,13836,328329,26563,57869,71742,22385,83813,52163,13866,228026,75669,66671,19877,19092,105278,12444,233328,22390,20111,71461,14773,13143,18712	Prkab2,Ccng1,Taok1,Abl1,Plk2,Mmd,Eif2ak1,Pkmyt1,Stk38,Mapk15,Ddr1,Mapkapk2,Prkcd,Pak1,Prag1,Mapk7,Prkaca,Nek9,Taok3,Pskh1,Fgfr4,Rps6kc1,Epha2,Mast4,Ror1,Adck2,Ulk3,Baz1b,Tnk1,Camk1,Erbb2,Pdk1,Pik3r4,Ccnh,Rock1,Prkg2,Cdk20,Ccnd2,Lrrk1,Wee1,Rps6ka1,Ptk7,Grk5,Dapk2,Pim1
GO:0003713	transcription coactivator activity	0.0393923	-3.23418	257	22	0.0189983	1158	20217	2.06772e+116	Sox4,Med17,Dr1,Helz2,Gps2,Med6,Hinfp,Cited4,Gmeb2,Ppard,Nr1d2,Cited2,Taf11,Rere,Pmf1,Wbp2nl,Actn4,Med27,Supt3,Hyal2,Hif3a,Maml3
GO:0017025	TBP-class protein binding	0.0396857	-3.22676	23	4	0.00345423	1158	20217	1.98227e+19	Rnf4,Cand1,Brf1,Dr1
GO:0010485	H4 histone acetyltransferase activity	0.0396857	-3.22676	23	4	0.00345423	1158	20217	7.09992e+20	Naa40,Phf20,Kansl1,Kat8
GO:0016684	oxidoreductase activity, acting on peroxide as acceptor	0.0398748	-3.22201	56	7	0.00604491	1158	20217	5.44763e+38	Hbq1b,Sesn2,Cat,Hbq1a,Txndc17,Sesn1,Gstt2
GO:0042802	identical protein binding	0.0408554	-3.19772	1878	125	0.107945	1158	20217	24088,19419,56356,16728,15356,244418,18479,320150,19876,67068,22019,56752,66847,333654,11655,114663,80291,56461,216134,60595,12739,15467,74585,106052,68118,19822,75686,13660,114654,239114,68215,23943,20358,58865,54720,110446,66628,19361,52679,12359,223754,11746,11671,55927,68277,228026,77929,19092,18438,23876,18602,54401,67015,18131,12306,19200,19259,80907,55980,20404,11545,53817,12385,23886,1272…	Tlr2,Rasgrp1,Gltp,L1cam,Hmgcl,Prag1,Pak1,Zdhhc17,Robo1,Dynlrb1,Tpp2,Aldh9a1,Hint3,Ppp1r13l,Alas1,Impa2,Rilpl2,Kcnip3,Pdxk,Actn4,Cldn3,Eif2ak1,Sppl3,Fbxo4,Atg101,Rnf4,Nudt16,Ehd1,Ly6g6d,Il17d,Fam98b,Esyt1,Sema6a,Tdh,Rcan1,Acat1,Thg1l,Rad51,E2f7,Cat,Tbc1d22a,Anxa4,Aldh3a2,Hes6,2310057M21Rik,Pdk1,Yipf6,Prkg2,P2rx4,Fbln5,Padi4,Ywhab,Ccdc91,Notch3,Anxa2,Pstpip1,Ptpn5,Lactb,Impa1,Sh3gl2,Parp1,Ddx39b,Ct…
GO:0003712	transcription coregulator activity	0.0412911	-3.18711	450	35	0.0302245	1158	20217	2.34959e+185	Med17,Dr1,Ptpn14,Gps2,Med6,Zbtb32,Cited2,Cited4,Med27,Hyal2,Hif3a,Supt3,Maml3,Taf11,Irf2bp2,Pbxip1,Pmf1,Actn4,Ddx1,Dmap1,Helz2,Homez,Sox4,Msx2,Erf,Hinfp,E2f7,Hes6,Med10,Ppard,Nr1d2,Gmeb2,Uri1,Rere,Wbp2nl
GO:0004690	cyclic nucleotide-dependent protein kinase activity	0.0421414	-3.16672	6	2	0.00172712	1158	20217	1909218747	Prkg2,Prkaca
GO:0001517	N-acetylglucosamine 6-O-sulfotransferase activity	0.0421414	-3.16672	6	2	0.00172712	1158	20217	5437176969	Chst2,Chst1
GO:0034618	arginine binding	0.0421414	-3.16672	6	2	0.00172712	1158	20217	18602217214	Padi4,Nags
GO:0008121	ubiquinol-cytochrome-c reductase activity	0.0421414	-3.16672	6	2	0.00172712	1158	20217	6669466594	Uqcrfs1,Uqcr11
GO:0098519	nucleotide phosphatase activity, acting on free nucleotides	0.0421414	-3.16672	6	2	0.00172712	1158	20217	7568667078	Nudt16,Pgp
GO:0070728	leucine binding	0.0421414	-3.16672	6	2	0.00172712	1158	20217	140742230784	Sesn1,Sesn2
GO:0016681	oxidoreductase activity, acting on diphenols and related substances as donors, cytochrome as acceptor	0.0421414	-3.16672	6	2	0.00172712	1158	20217	6659466694	Uqcr11,Uqcrfs1
GO:0047184	1-acylglycerophosphocholine O-acyltransferase activity	0.0421414	-3.16672	6	2	0.00172712	1158	20217	21099299010	Lpcat1,Lpcat4
GO:0070568	guanylyltransferase activity	0.0421414	-3.16672	6	2	0.00172712	1158	20217	33102666628	Gmppb,Thg1l
GO:0016421	CoA carboxylase activity	0.0421414	-3.16672	6	2	0.00172712	1158	20217	11082178038	Pcca,Mccc2
GO:0004691	cAMP-dependent protein kinase activity	0.0421414	-3.16672	6	2	0.00172712	1158	20217	1874719092	Prkaca,Prkg2
GO:1990404	protein ADP-ribosylase activity	0.0424638	-3.1591	14	3	0.00259067	1158	20217	3284172195111540	Parp4,Tnks,Parp1
GO:0004559	alpha-mannosidase activity	0.0424638	-3.1591	14	3	0.00259067	1158	20217	1716066967108680	Man2b2,Edem3,Edem2
GO:0004521	endoribonuclease activity	0.043303	-3.13953	57	7	0.00604491	1158	20217	1.02614e+37	Rpp25,Rpp40,Tsen54,Rpp21,Nudt16,Rnaseh1,Rpp38
GO:0016747	transferase activity, transferring acyl groups other than amino-acyl groups	0.044964	-3.10189	232	20	0.0172712	1158	20217	5.64186e+109	Ykt6,Smarce1,Zdhhc17,Nags,Mcat,Naa40,Fam57b,Lpcat1,Phf20,Dlat,Acat1,Meaf6,Zdhhc14,Kansl1,Gpat3,Kat8,Supt3,Lpcat4,Alas1,Esco2
GO:0015491	cation:cation antiporter activity	0.0455364	-3.08924	24	4	0.00345423	1158	20217	9.83962e+20	Slc41a1,Slc9a6,Letm1,Slc11a1
GO:0031683	G-protein beta/gamma-subunit complex binding	0.0455364	-3.08924	24	4	0.00345423	1158	20217	1.46851e+19	Gnat1,Gnai2,Gna11,Gnaz
GO:0031267	small GTPase binding	0.047322	-3.05078	425	33	0.0284974	1158	20217	2.23797e+173	Fmnl3,Tbc1d20,Kif16b,Arhgef4,Ppp6r1,Tbc1d15,Rock1,Rabggta,Anxa2,Nup50,Micall2,Tbc1d22a,Iqgap1,Rcc1l,Ehd1,Nsf,Sbf2,Rilpl2,Dennd4a,Tbc1d14,Rab3gap2,Rgl2,Arhgef19,Vcl,Rasgrp1,Iqgap3,Sike1,Dennd1c,Tbc1d5,Pak1,Ankfy1,Acap2,Prkaca
GO:0017016	Ras GTPase binding	0.0473753	-3.04965	410	32	0.0276339	1158	20217	9.87321e+168	Rab3gap2,Tbc1d14,Dennd4a,Sbf2,Nsf,Rcc1l,Ehd1,Ankfy1,Acap2,Prkaca,Tbc1d5,Dennd1c,Pak1,Iqgap3,Sike1,Rasgrp1,Arhgef19,Vcl,Rgl2,Tbc1d15,Ppp6r1,Kif16b,Arhgef4,Tbc1d20,Fmnl3,Iqgap1,Tbc1d22a,Nup50,Micall2,Anxa2,Rock1,Rabggta
GO:0003723	RNA binding	0.0488922	-3.01814	1050	73	0.0630397	1158	20217	21744,19981,53817,73679,20638,21843,69527,102614,20402,57376,107701,67471,69934,233833,17698,229003,66489,66399,214580,227522,66244,66085,100503670,75686,320209,107829,68011,98221,53890,66801,233033,76071,68533,192170,12193,76784,67276,108853,70044,214290,74753,67281,20637,233208,72946,20807,52530,74142,66942,53356,17191,20115,26919,102462,104721,72634,100609,69125,20924,71715,216877,67676,94254,…	Adad1,Rpl37a,Ddx39b,Tex19.1,Snrpb,Tial1,Mrps9,Rpp25,Zfp106,Smarce1,Sf3b4,Gpatch1,Trmt10b,Tnrc6a,Msn,Helz2,Rpl35,Tsfm,Pstk,Rpp38,Nemf,Eif3f,Rpl5,Nudt16,Ddx11,Thoc5,Snrpg,Eif3m,Sart3,Prkrip1,Samd4b,Jakmip1,Mphosph6,Eif4a3,Zfp36l2,Mtif2,Eri1,Mtrf1l,Tut1,Tut7,Trmo,Rpl37,Snrnp70,Scaf1,Lrrc47,Srf,Nhp2,Lonp1,Ddx18,Eif3g,Mbd2,Rps7,Zfp346,Imp3,Ddx1,Tdrkh,Nsun5,Cnot8,Supt5,Dhx35,Dhx33,Rpp21,Rcc1l,Msi1,Rrs1…
GO:0016758	transferase activity, transferring hexosyl groups	0.0493883	-3.00804	206	18	0.015544	1158	20217	2.1712e+98	Xylt2,Csgalnact2,B4galnt3,Chsy3,Dpy19l4,Fut9,Tmtc4,Uggt1,Fut11,B4galt7,Gcnt1,Agl,Eogt,Galnt10,Stt3a,B3glct,Gbgt1,Wdfy3
GO:0016741	transferase activity, transferring one-carbon groups	0.0493883	-3.00804	206	18	0.015544	1158	20217	1.02183e+98	Prmt9,Trmt10b,Pcif1,Eef1akmt2,Fbxo11,Lcmt2,Dot1l,Thumpd3,Vcpkmt,As3mt,Cmtr2,Nsun5,Smyd2,Zcchc4,Fam98b,Comtd1,Pnmt,Trmo
GO:0019888	protein phosphatase regulator activity	0.0495324	-3.00513	71	8	0.00690846	1158	20217	2.10762e+42	Ppp1r36,Ppp2r5d,Ppp2r5a,Rcan1,Ppp2r5b,Uri1,Ppp1r14a,Rcan3
GO:0048306	calcium-dependent protein binding	0.0495324	-3.00513	71	8	0.00690846	1158	20217	2.32345e+41	A2m,Anxa4,Vps37c,Stx2,Sec31a,Kcnip3,Anxa2,Calm1
GO:0008017	microtubule binding	0.0501776	-2.99219	235	20	0.0172712	1158	20217	7.07371e+108	Cgn,Drg1,Kif16b,Kif13b,Cep295,Kifc1,Prnp,Clasp2,Ccser2,Polb,Ccdc66,Jakmip1,Kif5c,Maco1,Traf3ip1,Kif19a,Fam83d,Kif11,Abraxas2,Cenpe
GO:0019208	phosphatase regulator activity	0.0507032	-2.98177	84	9	0.00777202	1158	20217	1.97773e+48	Uri1,Sbf2,Rcan3,Ppp1r14a,Ppp1r36,Ppp2r5b,Ppp2r5a,Rcan1,Ppp2r5d
GO:0050811	GABA receptor binding	0.0508825	-2.97824	15	3	0.00259067	1158	20217	190527607199371	Ppp2ca,Jakmip1,Arfgef2
GO:0015923	mannosidase activity	0.0508825	-2.97824	15	3	0.00259067	1158	20217	1716066967108680	Man2b2,Edem3,Edem2
GO:0022841	potassium ion leak channel activity	0.0508825	-2.97824	15	3	0.00259067	1158	20217	1653016529210740	Kcnk7,Kcnk5,Kcnk12
GO:0030515	snoRNA binding	0.0518407	-2.95958	25	4	0.00345423	1158	20217	5.25301e+20	Nhp2,Imp3,Nudt16,Gar1
GO:0080025	phosphatidylinositol-3,5-bisphosphate binding	0.0518407	-2.95958	25	4	0.00345423	1158	20217	7.86185e+19	Acap2,Wipi1,Kif16b,Washc2
GO:0016209	antioxidant activity	0.0539596	-2.91952	85	9	0.00777202	1158	20217	2.30784e+49	Sesn2,Cat,Txndc17,Sesn1,Ubiad1,Hbq1a,Hbq1b,Gstt2,Selenos
GO:0004931	extracellularly ATP-gated cation channel activity	0.0567935	-2.86833	7	2	0.00172712	1158	20217	1843894045	P2rx4,P2rx5
GO:0031821	G protein-coupled serotonin receptor binding	0.0567935	-2.86833	7	2	0.00172712	1158	20217	1468714672	Gnaz,Gna11
GO:0016679	oxidoreductase activity, acting on diphenols and related substances as donors	0.0567935	-2.86833	7	2	0.00172712	1158	20217	6669466594	Uqcrfs1,Uqcr11
GO:0016842	amidine-lyase activity	0.0567935	-2.86833	7	2	0.00172712	1158	20217	69065110175	Chac1,Ggct
GO:0015181	arginine transmembrane transporter activity	0.0567935	-2.86833	7	2	0.00172712	1158	20217	268706245128	Slc38a9,AU018091
GO:0004571	mannosyl-oligosaccharide 1,2-alpha-mannosidase activity	0.0567935	-2.86833	7	2	0.00172712	1158	20217	66967108687	Edem3,Edem2
GO:0016778	diphosphotransferase activity	0.0567935	-2.86833	7	2	0.00172712	1158	20217	29807110639	Tpk1,Prps2
GO:0034722	gamma-glutamyl-peptidase activity	0.0572785	-2.85983	1	1	0.000863558	1158	20217	14590	Ggh
GO:0003983	UTP:glucose-1-phosphate uridylyltransferase activity	0.0572785	-2.85983	1	1	0.000863558	1158	20217	216558	Ugp2
GO:1904855	proteasome regulatory particle binding	0.0572785	-2.85983	1	1	0.000863558	1158	20217	225896	Ubxn1
GO:1990889	H4K20me3 modified histone binding	0.0572785	-2.85983	1	1	0.000863558	1158	20217	103136	Pwp1
GO:0045153	electron transporter, transferring electrons within CoQH2-cytochrome c reductase complex activity	0.0572785	-2.85983	1	1	0.000863558	1158	20217	66445	Cyc1
GO:0046577	long-chain-alcohol oxidase activity	0.0572785	-2.85983	1	1	0.000863558	1158	20217	11671	Aldh3a2
GO:0002953	5'-deoxynucleotidase activity	0.0572785	-2.85983	1	1	0.000863558	1158	20217	69692	Hddc2
GO:0004603	phenylethanolamine N-methyltransferase activity	0.0572785	-2.85983	1	1	0.000863558	1158	20217	18948	Pnmt
GO:0052903	N1-acetylspermine:oxygen oxidoreductase (3-acetamidopropanal-forming) activity	0.0572785	-2.85983	1	1	0.000863558	1158	20217	212503	Paox
GO:0030791	arsenite methyltransferase activity	0.0572785	-2.85983	1	1	0.000863558	1158	20217	57344	As3mt
GO:0031151	histone methyltransferase activity (H3-K79 specific)	0.0572785	-2.85983	1	1	0.000863558	1158	20217	208266	Dot1l
GO:0050061	long-chain-aldehyde dehydrogenase activity	0.0572785	-2.85983	1	1	0.000863558	1158	20217	11671	Aldh3a2
GO:0008516	hexose uniporter activity	0.0572785	-2.85983	1	1	0.000863558	1158	20217	56017	Slc2a8
GO:0043998	H2A histone acetyltransferase activity	0.0572785	-2.85983	1	1	0.000863558	1158	20217	70999	Naa40
GO:0005368	taurine transmembrane transporter activity	0.0572785	-2.85983	1	1	0.000863558	1158	20217	21366	Slc6a6
GO:0045130	keratan sulfotransferase activity	0.0572785	-2.85983	1	1	0.000863558	1158	20217	76969	Chst1
GO:0047395	glycerophosphoinositol glycerophosphodiesterase activity	0.0572785	-2.85983	1	1	0.000863558	1158	20217	56209	Gde1
GO:0046525	xylosylprotein 4-beta-galactosyltransferase activity	0.0572785	-2.85983	1	1	0.000863558	1158	20217	218271	B4galt7
GO:0051267	CP2 mannose-ethanolamine phosphotransferase activity	0.0572785	-2.85983	1	1	0.000863558	1158	20217	433931	Pigg
GO:0004742	dihydrolipoyllysine-residue acetyltransferase activity	0.0572785	-2.85983	1	1	0.000863558	1158	20217	235339	Dlat
GO:0008743	L-threonine 3-dehydrogenase activity	0.0572785	-2.85983	1	1	0.000863558	1158	20217	58865	Tdh
GO:0052381	tRNA dimethylallyltransferase activity	0.0572785	-2.85983	1	1	0.000863558	1158	20217	66966	Trit1
GO:0004085	butyryl-CoA dehydrogenase activity	0.0572785	-2.85983	1	1	0.000863558	1158	20217	11409	Acads
GO:0019145	aminobutyraldehyde dehydrogenase activity	0.0572785	-2.85983	1	1	0.000863558	1158	20217	56752	Aldh9a1
GO:0017005	3'-tyrosyl-DNA phosphodiesterase activity	0.0572785	-2.85983	1	1	0.000863558	1158	20217	104884	Tdp1
GO:0003999	adenine phosphoribosyltransferase activity	0.0572785	-2.85983	1	1	0.000863558	1158	20217	11821	Aprt
GO:0052902	spermidine:oxygen oxidoreductase (3-aminopropanal-forming) activity	0.0572785	-2.85983	1	1	0.000863558	1158	20217	212503	Paox
GO:0008116	prostaglandin-I synthase activity	0.0572785	-2.85983	1	1	0.000863558	1158	20217	19223	Ptgis
GO:0031704	apelin receptor binding	0.0572785	-2.85983	1	1	0.000863558	1158	20217	30878	Apln
GO:0052899	N(1),N(12)-diacetylspermine:oxygen oxidoreductase (3-acetamidopropanal-forming) activity	0.0572785	-2.85983	1	1	0.000863558	1158	20217	212503	Paox
GO:0008442	3-hydroxyisobutyrate dehydrogenase activity	0.0572785	-2.85983	1	1	0.000863558	1158	20217	58875	Hibadh
GO:0004788	thiamine diphosphokinase activity	0.0572785	-2.85983	1	1	0.000863558	1158	20217	29807	Tpk1
GO:0035538	carbohydrate response element binding	0.0572785	-2.85983	1	1	0.000863558	1158	20217	58805	Mlxipl
GO:0050333	thiamin-triphosphatase activity	0.0572785	-2.85983	1	1	0.000863558	1158	20217	105663	Thtpa
GO:0000095	S-adenosyl-L-methionine transmembrane transporter activity	0.0572785	-2.85983	1	1	0.000863558	1158	20217	67582	Slc25a26
GO:0120146	sulfatide binding	0.0572785	-2.85983	1	1	0.000863558	1158	20217	74840	Manf
GO:0000121	glycerol-1-phosphatase activity	0.0572785	-2.85983	1	1	0.000863558	1158	20217	67078	Pgp
GO:0017125	deoxycytidyl transferase activity	0.0572785	-2.85983	1	1	0.000863558	1158	20217	56210	Rev1
GO:0004133	glycogen debranching enzyme activity	0.0572785	-2.85983	1	1	0.000863558	1158	20217	77559	Agl
GO:0052890	oxidoreductase activity, acting on the CH-CH group of donors, with a flavin as acceptor	0.0572785	-2.85983	1	1	0.000863558	1158	20217	11409	Acads
GO:0047620	acylglycerol kinase activity	0.0572785	-2.85983	1	1	0.000863558	1158	20217	69923	Agk
GO:0048244	phytanoyl-CoA dioxygenase activity	0.0572785	-2.85983	1	1	0.000863558	1158	20217	16922	Phyh
GO:0047277	globoside alpha-N-acetylgalactosaminyltransferase activity	0.0572785	-2.85983	1	1	0.000863558	1158	20217	227671	Gbgt1
GO:0031559	oxidosqualene cyclase activity	0.0572785	-2.85983	1	1	0.000863558	1158	20217	16987	Lss
GO:0042959	alkanesulfonate transmembrane transporter activity	0.0572785	-2.85983	1	1	0.000863558	1158	20217	21366	Slc6a6
GO:0004475	mannose-1-phosphate guanylyltransferase activity	0.0572785	-2.85983	1	1	0.000863558	1158	20217	331026	Gmppb
GO:0005369	taurine:sodium symporter activity	0.0572785	-2.85983	1	1	0.000863558	1158	20217	21366	Slc6a6
GO:0004835	tubulin-tyrosine ligase activity	0.0572785	-2.85983	1	1	0.000863558	1158	20217	69737	Ttl
GO:0033872	[heparan sulfate]-glucosamine 3-sulfotransferase 3 activity	0.0572785	-2.85983	1	1	0.000863558	1158	20217	54710	Hs3st3b1
GO:0004135	amylo-alpha-1,6-glucosidase activity	0.0572785	-2.85983	1	1	0.000863558	1158	20217	77559	Agl
GO:1901640	XTP binding	0.0572785	-2.85983	1	1	0.000863558	1158	20217	75686	Nudt16
GO:0005460	UDP-glucose transmembrane transporter activity	0.0572785	-2.85983	1	1	0.000863558	1158	20217	110172	Slc35b1
GO:1990447	U2 snRNP binding	0.0572785	-2.85983	1	1	0.000863558	1158	20217	20638	Snrpb
GO:0004042	acetyl-CoA:L-glutamate N-acetyltransferase activity	0.0572785	-2.85983	1	1	0.000863558	1158	20217	217214	Nags
GO:0005354	galactose transmembrane transporter activity	0.0572785	-2.85983	1	1	0.000863558	1158	20217	56017	Slc2a8
GO:0047159	1-alkenylglycerophosphocholine O-acyltransferase activity	0.0572785	-2.85983	1	1	0.000863558	1158	20217	210992	Lpcat1
GO:0015369	calcium:proton antiporter activity	0.0572785	-2.85983	1	1	0.000863558	1158	20217	56384	Letm1
GO:0016990	arginine deiminase activity	0.0572785	-2.85983	1	1	0.000863558	1158	20217	18602	Padi4
GO:0042602	riboflavin reductase (NADPH) activity	0.0572785	-2.85983	1	1	0.000863558	1158	20217	233016	Blvrb
GO:0045509	interleukin-27 receptor activity	0.0572785	-2.85983	1	1	0.000863558	1158	20217	50931	Il27ra
GO:0052814	medium-chain-aldehyde dehydrogenase activity	0.0572785	-2.85983	1	1	0.000863558	1158	20217	11671	Aldh3a2
GO:0047166	1-alkenylglycerophosphoethanolamine O-acyltransferase activity	0.0572785	-2.85983	1	1	0.000863558	1158	20217	99010	Lpcat4
GO:0047992	hydroxylysine kinase activity	0.0572785	-2.85983	1	1	0.000863558	1158	20217	235386	Hykk
GO:0004750	ribulose-phosphate 3-epimerase activity	0.0572785	-2.85983	1	1	0.000863558	1158	20217	66646	Rpe
GO:0061768	magnesium:sodium antiporter activity	0.0572785	-2.85983	1	1	0.000863558	1158	20217	98396	Slc41a1
GO:0030624	U6atac snRNA binding	0.0572785	-2.85983	1	1	0.000863558	1158	20217	53890	Sart3
GO:0047105	4-trimethylammoniobutyraldehyde dehydrogenase activity	0.0572785	-2.85983	1	1	0.000863558	1158	20217	56752	Aldh9a1
GO:0004134	4-alpha-glucanotransferase activity	0.0572785	-2.85983	1	1	0.000863558	1158	20217	77559	Agl
GO:0008761	UDP-N-acetylglucosamine 2-epimerase activity	0.0572785	-2.85983	1	1	0.000863558	1158	20217	50798	Gne
GO:0070539	linoleic acid binding	0.0572785	-2.85983	1	1	0.000863558	1158	20217	19015	Ppard
GO:0001761	beta-alanine transmembrane transporter activity	0.0572785	-2.85983	1	1	0.000863558	1158	20217	21366	Slc6a6
GO:0008905	mannose-phosphate guanylyltransferase activity	0.0572785	-2.85983	1	1	0.000863558	1158	20217	331026	Gmppb
GO:0044730	bone sialoprotein binding	0.0572785	-2.85983	1	1	0.000863558	1158	20217	12306	Anxa2
GO:0030729	acetoacetate-CoA ligase activity	0.0572785	-2.85983	1	1	0.000863558	1158	20217	78894	Aacs
GO:0008478	pyridoxal kinase activity	0.0572785	-2.85983	1	1	0.000863558	1158	20217	216134	Pdxk
GO:0004902	granulocyte colony-stimulating factor receptor activity	0.0572785	-2.85983	1	1	0.000863558	1158	20217	12982	Csf2ra
GO:0030523	dihydrolipoamide S-acyltransferase activity	0.0572785	-2.85983	1	1	0.000863558	1158	20217	235339	Dlat
GO:0030975	thiamine binding	0.0572785	-2.85983	1	1	0.000863558	1158	20217	29807	Tpk1
GO:0000250	lanosterol synthase activity	0.0572785	-2.85983	1	1	0.000863558	1158	20217	16987	Lss
GO:0070856	myosin VI light chain binding	0.0572785	-2.85983	1	1	0.000863558	1158	20217	404710	Iqgap3
GO:0015284	fructose uniporter activity	0.0572785	-2.85983	1	1	0.000863558	1158	20217	56017	Slc2a8
GO:0002055	adenine binding	0.0572785	-2.85983	1	1	0.000863558	1158	20217	11821	Aprt
GO:0008781	N-acylneuraminate cytidylyltransferase activity	0.0572785	-2.85983	1	1	0.000863558	1158	20217	12764	Cmas
GO:1901641	ITP binding	0.0572785	-2.85983	1	1	0.000863558	1158	20217	75686	Nudt16
GO:0004736	pyruvate carboxylase activity	0.0572785	-2.85983	1	1	0.000863558	1158	20217	18563	Pcx
GO:0043136	glycerol-3-phosphatase activity	0.0572785	-2.85983	1	1	0.000863558	1158	20217	67078	Pgp
GO:0016430	tRNA (adenine-N6-)-methyltransferase activity	0.0572785	-2.85983	1	1	0.000863558	1158	20217	74753	Trmo
GO:0033971	hydroxyisourate hydrolase activity	0.0572785	-2.85983	1	1	0.000863558	1158	20217	76974	Urah
GO:0019780	FAT10 activating enzyme activity	0.0572785	-2.85983	1	1	0.000863558	1158	20217	231380	Uba6
GO:0047191	1-alkylglycerophosphocholine O-acyltransferase activity	0.0572785	-2.85983	1	1	0.000863558	1158	20217	210992	Lpcat1
GO:0004001	adenosine kinase activity	0.0572785	-2.85983	1	1	0.000863558	1158	20217	11534	Adk
GO:0003991	acetylglutamate kinase activity	0.0572785	-2.85983	1	1	0.000863558	1158	20217	217214	Nags
GO:0001181	RNA polymerase I general transcription initiation factor activity	0.0572785	-2.85983	1	1	0.000863558	1158	20217	106298	Rrn3
GO:0047918	GDP-mannose 3,5-epimerase activity	0.0572785	-2.85983	1	1	0.000863558	1158	20217	22122	Tsta3
GO:0070280	pyridoxal binding	0.0572785	-2.85983	1	1	0.000863558	1158	20217	216134	Pdxk
GO:0052904	N1-acetylspermidine:oxygen oxidoreductase (3-acetamidopropanal-forming) activity	0.0572785	-2.85983	1	1	0.000863558	1158	20217	212503	Paox
GO:0008193	tRNA guanylyltransferase activity	0.0572785	-2.85983	1	1	0.000863558	1158	20217	66628	Thg1l
GO:0017065	single-strand selective uracil DNA N-glycosylase activity	0.0572785	-2.85983	1	1	0.000863558	1158	20217	71726	Smug1
GO:0015098	molybdate ion transmembrane transporter activity	0.0572785	-2.85983	1	1	0.000863558	1158	20217	106073	Mfsd5
GO:0050577	GDP-L-fucose synthase activity	0.0572785	-2.85983	1	1	0.000863558	1158	20217	22122	Tsta3
GO:0051748	UTP-monosaccharide-1-phosphate uridylyltransferase activity	0.0572785	-2.85983	1	1	0.000863558	1158	20217	216558	Ugp2
GO:0005096	GTPase activator activity	0.0577804	-2.85111	239	20	0.0172712	1158	20217	1.00856e+108	Tbc1d14,Tbc1d15,Rab3gap2,Tbc1d20,Arhgap11a,Rgs8,Arhgap30,Fam13b,Tbc1d22a,Tbc1d5,Acap2,Nup50,Rp2,Rabep2,Rap1gap2,Arhgef19,Arhgap26,Arap2,Dab2ip,Arhgap28
GO:0000062	fatty-acyl-CoA binding	0.0585952	-2.8371	26	4	0.00345423	1158	20217	1.14091e+19	Acads,Acadl,Hmgcl,Acadvl
GO:0008408	3'-5' exonuclease activity	0.0597892	-2.81693	49	6	0.00518135	1158	20217	2.41287e+29	Xrn2,Eri1,Rad9a,Angel1,Cnot8,Pold1
GO:0005521	lamin binding	0.060041	-2.81273	16	3	0.00259067	1158	20217	640091912256420	Syne1,Prnp,Ppp4c
GO:0031005	filamin binding	0.060041	-2.81273	16	3	0.00259067	1158	20217	7656623183012930	Rflnb,Micall2,Crmp1
GO:0000400	four-way junction DNA binding	0.060041	-2.81273	16	3	0.00259067	1158	20217	176855743411350	Msh2,Xrcc2,Abl1
GO:0016854	racemase and epimerase activity	0.060041	-2.81273	16	3	0.00259067	1158	20217	221226664650798	Tsta3,Rpe,Gne
GO:0051015	actin filament binding	0.060375	-2.80718	197	17	0.0146805	1158	20217	6.59706e+86	Lima1,Syne1,Coro1a,Cdk5r1,Actn4,Ctnna1,Abl1,Tulp1,Arpc3,Vcl,Maco1,Pstpip1,Tpm2,Clasp2,Shroom3,Micall2,Ablim1
GO:0008170	N-methyltransferase activity	0.0608731	-2.79896	87	9	0.00777202	1158	20217	2.07966e+49	Vcpkmt,Trmo,Pnmt,Dot1l,Eef1akmt2,Fbxo11,Smyd2,Zcchc4,Prmt9
GO:0004386	helicase activity	0.0614008	-2.79033	155	14	0.0120898	1158	20217	1.09145e+77	Gins4,Ddx11,Mcm3,Ddx1,Rad51,Ddx39b,Chd9,Tdrd12,Eif4a3,Ddx18,Dhx33,Dhx35,Fancm,Helz2
GO:0016410	N-acyltransferase activity	0.0622068	-2.77729	114	11	0.00949914	1158	20217	6.77738e+57	Kat8,Kansl1,Smarce1,Fam57b,Alas1,Esco2,Naa40,Nags,Supt3,Meaf6,Phf20
GO:0008173	RNA methyltransferase activity	0.063251	-2.76064	62	7	0.00604491	1158	20217	2.34728e+37	Cmtr2,Pcif1,Thumpd3,Trmo,Lcmt2,Trmt10b,Zcchc4
GO:0008238	exopeptidase activity	0.0636446	-2.75444	101	10	0.00863558	1158	20217	1.45908e+50	Ggh,Nudt16,Scrn1,Tpp2,Mme,Cpe,Cpxm1,Cpd,Npepps,Apeh
GO:0031369	translation initiation factor binding	0.0640723	-2.74774	38	5	0.00431779	1158	20217	1.79737e+24	Nck1,Eif3f,Rbx1,Eif3m,Angel1
GO:0015631	tubulin binding	0.0643116	-2.74402	331	26	0.0224525	1158	20217	7.29483e+139	Tppp,Cep295,Kifc1,Prnp,Kif16b,Tbca,Taok1,Trim36,Kif13b,Drg1,Ift81,Cgn,Abraxas2,Kif11,Cenpe,Maco1,Traf3ip1,Fam83d,Kif19a,Polb,Ccdc66,Jakmip1,Kif5c,Clasp2,Tbce,Ccser2
GO:0016796	exonuclease activity, active with either ribo- or deoxyribonucleic acids and producing 5'-phosphomonoesters	0.0648043	-2.73638	50	6	0.00518135	1158	20217	2.41287e+29	Xrn2,Eri1,Pold1,Cnot8,Angel1,Rad9a
GO:0016645	oxidoreductase activity, acting on the CH-NH group of donors	0.0657944	-2.72122	27	4	0.00345423	1158	20217	2.12503e+21	Paox,Mthfd2,Prodh,Blvrb
GO:0030275	LRR domain binding	0.0699094	-2.66056	17	3	0.00259067	1158	20217	198765632167037	Robo1,Aatf,Pmf1
GO:0070628	proteasome binding	0.0699094	-2.66056	17	3	0.00259067	1158	20217	663615902956088	Zfand1,Psmd14,Psmg1
GO:0004029	aldehyde dehydrogenase (NAD) activity	0.0699094	-2.66056	17	3	0.00259067	1158	20217	6216031167156750	Aldh3b2,Aldh3a2,Aldh9a1
GO:0051539	4 iron, 4 sulfur cluster binding	0.070189	-2.65656	39	5	0.00431779	1158	20217	1.89712e+26	Pold1,Pola1,Ddx11,Nubp1,Ndufs2
GO:0015144	carbohydrate transmembrane transporter activity	0.070189	-2.65656	39	5	0.00431779	1158	20217	1.70441e+31	Slc2a10,Gm5134,Slc45a1,Slc2a8,Mfsd4b3-ps
GO:0016413	O-acetyltransferase activity	0.0729098	-2.61853	8	2	0.00172712	1158	20217	99010210992	Lpcat4,Lpcat1
GO:0051880	G-quadruplex DNA binding	0.0729098	-2.61853	8	2	0.00172712	1158	20217	32020974142	Ddx11,Lonp1
GO:0070567	cytidylyltransferase activity	0.0729098	-2.61853	8	2	0.00172712	1158	20217	11091112764	Cds2,Cmas
GO:0004028	3-chloroallyl aldehyde dehydrogenase activity	0.0729098	-2.61853	8	2	0.00172712	1158	20217	11671621603	Aldh3a2,Aldh3b2
GO:0005167	neurotrophin TRK receptor binding	0.0729098	-2.61853	8	2	0.00172712	1158	20217	1880312064	Plcg1,Bdnf
GO:0031698	beta-2 adrenergic receptor binding	0.0729098	-2.61853	8	2	0.00172712	1158	20217	2694119052	Slc9a3r1,Ppp2ca
GO:0035381	ATP-gated ion channel activity	0.0729098	-2.61853	8	2	0.00172712	1158	20217	1843894045	P2rx4,P2rx5
GO:0004527	exonuclease activity	0.0730328	-2.61685	77	8	0.00690846	1158	20217	6.91257e+40	Cnot8,Angel1,Rad9a,Rexo1,Pold1,Xrn2,Eri1,Ddx1
GO:0000175	3'-5'-exoribonuclease activity	0.0734305	-2.61142	28	4	0.00345423	1158	20217	6.87377e+19	Angel1,Cnot8,Xrn2,Eri1
GO:0003924	GTPase activity	0.0740336	-2.60324	291	23	0.0198618	1158	20217	1.47091e+116	Gng8,Gnat1,Gnai2,Tuba1c,Drg1,Rheb,Gpn2,Rab3d,Rab13,Rab43,Sar1b,Rras,Tubb1,Gnaz,Rab36,Gem,Gna11,Ralb,Tubb6,Rab1b,Rac2,Irgm1,Mtif2
GO:0015077	monovalent inorganic cation transmembrane transporter activity	0.0756296	-2.58191	352	27	0.0233161	1158	20217	7.62522e+145	Atp6v0e2,Slc1a6,Slc12a5,Lrrc38,Slc41a1,Cox7a1,Slc2a10,Hcn1,Slc45a1,Atp6v1c1,Slc2a8,Kcnh4,Gm5134,Kcnk7,Atp1b3,Slc9a6,Atp5g3,Atp6v1h,Slc6a6,Atp12a,Slc6a11,Kcnk5,Kcnip3,Letm1,Slc11a1,Kcnj10,Kcnk12
GO:0140097	catalytic activity, acting on DNA	0.0765089	-2.57035	189	16	0.0138169	1158	20217	6.97452e+83	Pold4,Pold1,Gins4,Ddx1,Smug1,Pole4,Rad9a,Pola1,Rev1,Dnase2a,Ddx11,Lig3,Top2b,Rad51,Tdp1,Polb
GO:0003724	RNA helicase activity	0.0775115	-2.55733	65	7	0.00604491	1158	20217	1.9217e+38	Eif4a3,Ddx1,Ddx18,Ddx39b,Dhx35,Dhx33,Helz2
GO:0022842	narrow pore channel activity	0.0804541	-2.52007	18	3	0.00259067	1158	20217	2107411653016520	Kcnk12,Kcnk7,Kcnk5
GO:0022840	leak channel activity	0.0804541	-2.52007	18	3	0.00259067	1158	20217	2107411652916530	Kcnk12,Kcnk5,Kcnk7
GO:0016208	AMP binding	0.0804541	-2.52007	18	3	0.00259067	1158	20217	1.18211e+16	Aprt,Prps2,Cyb5r3
GO:0015299	solute:proton antiporter activity	0.0804541	-2.52007	18	3	0.00259067	1158	20217	2367941817356380	Slc9a6,Slc11a1,Letm1
GO:0003676	nucleic acid binding	0.0812577	-2.51013	3070	193	0.166667	1158	20217	66979,69260,74716,72308,20637,353187,228829,20807,14283,235682,233208,72946,21349,20115,17190,52530,53356,66942,17191,100609,72634,26919,102462,22751,17173,104721,30944,381066,14489,17690,69125,19819,20924,208366,59014,15312,14472,381067,17859,50783,68140,24128,68147,19712,18968,73679,20638,71981,19981,21744,56399,70428,21843,69527,100090,229004,233833,21974,52679,18742,102423,13875,57376,55927,2…	Pole4,Ing2,Wbp2nl,Brf1,Snrnp70,Nr1d2,Phf20,Srf,Fosl1,Zfp445,Scaf1,Lrrc47,Tal1,Rps7,Mbd1,Nhp2,Eif3g,Ddx18,Mbd2,Nsun5,Tdrkh,Zfp346,Imp3,Zfp90,Ascl2,Ddx1,Zfp354c,Zfp948,Mtpn,Msi1,Cnot8,Rnaseh1,Supt5,Rpp40,Rrs1,Hmgn1,Gbx2,Zfp229,Mxi1,Lsm4,Tigd2,Xrn2,Gar1,Rest,Pola1,Tex19.1,Snrpb,Tdrd12,Rpl37a,Adad1,Akap8,Polr3b,Tial1,Mrps9,Zbtb48,Gmeb2,Tnrc6a,Top2b,E2f7,Pitx3,Hinfp,Erf,Smarce1,Hes6,Zbtb10,Sf3b4,Zbtb8…
GO:0071889	14-3-3 protein binding	0.0814942	-2.50722	29	4	0.00345423	1158	20217	2.23754e+21	Tbc1d22a,Kif13b,Klhl22,Dab2ip
GO:0015298	solute:cation antiporter activity	0.0814942	-2.50722	29	4	0.00345423	1158	20217	1.81736e+20	Slc11a1,Letm1,Slc41a1,Slc9a6
GO:0016874	ligase activity	0.0825725	-2.49408	148	13	0.0112263	1158	20217	1.85638e+68	Pcx,Mccc2,Pcca,Acsf2,Cars2,Aacs,Ttl,Uba6,Adss,Suclg2,Tarsl2,Lig3,Lrrc47
GO:0060589	nucleoside-triphosphatase regulator activity	0.0830585	-2.48821	295	23	0.0198618	1158	20217	7.13022e+125	Arhgap26,Arhgef19,Rap1gap2,Rabep2,Arhgap28,Dab2ip,Arap2,Acap2,Tbc1d5,Tbc1d22a,Gpsm3,Sesn2,Rp2,Nup50,Fam13b,Arhgap30,Rgs8,Atp1b3,Rab3gap2,Tbc1d15,Tbc1d14,Arhgap11a,Tbc1d20
GO:0008080	N-acetyltransferase activity	0.0848809	-2.46651	93	9	0.00777202	1158	20217	2.17214e+47	Nags,Supt3,Naa40,Esco2,Smarce1,Kansl1,Kat8,Phf20,Meaf6
GO:0016746	transferase activity, transferring acyl groups	0.0855122	-2.4591	266	21	0.0181347	1158	20217	5.64183e+114	Ykt6,Zdhhc17,Smarce1,Fam57b,Lpcat1,Naa40,Mcat,Nags,Meaf6,Acat1,Dlat,Phf20,Zdhhc14,Zcchc4,Kat8,Gpat3,Kansl1,Lpcat4,Esco2,Alas1,Supt3
GO:0035254	glutamate receptor binding	0.0879774	-2.43068	67	7	0.00604491	1158	20217	1.88031e+35	Plcg1,Cdk5r1,Calm1,Fus,Ptpn5,Prnp,Nsf
GO:0016896	exoribonuclease activity, producing 5'-phosphomonoesters	0.0899741	-2.40823	30	4	0.00345423	1158	20217	2.41287e+19	Xrn2,Eri1,Angel1,Cnot8
GO:0047429	nucleoside-triphosphate diphosphatase activity	0.0902749	-2.4049	9	2	0.00172712	1158	20217	1643475686	Itpa,Nudt16
GO:0008242	omega peptidase activity	0.0902749	-2.4049	9	2	0.00172712	1158	20217	23560614590	Apeh,Ggh
GO:0008190	eukaryotic initiation factor 4E binding	0.0902749	-2.4049	9	2	0.00172712	1158	20217	5643868737	Rbx1,Angel1
GO:0015924	mannosyl-oligosaccharide mannosidase activity	0.0902749	-2.4049	9	2	0.00172712	1158	20217	10868766967	Edem2,Edem3
GO:0070097	delta-catenin binding	0.0902749	-2.4049	9	2	0.00172712	1158	20217	62937811350	Dact3,Abl1
GO:0061629	RNA polymerase II-specific DNA-binding transcription factor binding	0.0905461	-2.4019	283	22	0.0189983	1158	20217	6.62332e+111	Dmap1,Med17,Cdk5rap3,Srf,Foxh1,Arnt2,Smarce1,Anxa4,Mecr,Rnf4,Cited2,Ppard,Bbs10,Fus,Parp1,Bbs5,Actn4,Tacc2,Akap8,Taf11,Wipi1,Mad2l2
GO:0055106	ubiquitin-protein transferase regulator activity	0.0916385	-2.3899	19	3	0.00259067	1158	20217	2.01157e+18	Rps7,Fbxo5,Rpl5
GO:0015035	protein disulfide oxidoreductase activity	0.0916385	-2.3899	19	3	0.00259067	1158	20217	5.65517e+18	Txn2,Ero1lb,Sco2
GO:0008092	cytoskeletal protein binding	0.0929333	-2.37587	962	65	0.0561313	1158	20217	226251,16574,76071,22330,12570,11350,28105,26941,170736,60595,99371,231830,13824,53902,76499,12933,109359,17698,71878,12306,19200,12721,12589,21821,12385,56315,19340,30794,76566,404710,19052,27428,19275,56321,231637,70430,67252,72972,74019,286942,216965,16554,56378,64009,13494,65970,100502766,233908,320234,18970,22004,12798,16551,229841,66146,21371,16558,22157,12569,70737,104027,72948,22379,31967…	Ablim1,Kif5c,Jakmip1,Vcl,Cdk5r2,Abl1,Trim36,Slc9a3r1,Parvb,Actn4,Arfgef2,Micall2,Epb41l4a,Rcan3,Clasp2,Crmp1,Abraxas2,Msn,Fam83d,Anxa2,Pstpip1,Coro1a,Ift81,Ift88,Ctnna1,Rhcg,Rab3d,Pdlim4,Rflnb,Iqgap3,Ppp2ca,Shroom3,Ptprn,Aatf,Ssh1,Tbce,Cap2,Ccser2,Traf3ip1,Kif19a,Taok1,Kif13b,Arpc3,Syne1,Drg1,Lima1,Kifc1,Fus,Ccdc66,Polb,Tpm2,Cnn2,Kif11,Cenpe,Maco1,Tbca,Kif16b,Tulp1,Cdk5r1,Cgn,Synpo,Tppp,Fmnl3,Cep…
GO:0016667	oxidoreductase activity, acting on a sulfur group of donors	0.0934426	-2.37041	55	6	0.00518135	1158	20217	5.65517e+33	Txn2,Ero1lb,Pdia6,Txndc17,Sco2,Txnl1
GO:0008376	acetylgalactosaminyltransferase activity	0.0977116	-2.32574	43	5	0.00431779	1158	20217	7.87523e+27	Csgalnact2,B4galnt3,Galnt10,Chsy3,Gbgt1
GO:0004532	exoribonuclease activity	0.0988576	-2.31407	31	4	0.00345423	1158	20217	2.41287e+19	Xrn2,Eri1,Cnot8,Angel1
GO:0044769	ATPase activity, coupled to transmembrane movement of ions, rotational mechanism	0.0988576	-2.31407	31	4	0.00345423	1158	20217	7.62521e+21	Atp6v0e2,Atp6v1h,Atp5g3,Atp6v1c1
GO:0003774	motor activity	0.0989437	-2.3132	124	11	0.00949914	1158	20217	1.65542e+61	Kif13b,Kif5c,Kif16b,Dync2li1,Cgn,Dynlrb1,Dnal4,Cenpe,Kif11,Kif19a,Kifc1
GO:0016627	oxidoreductase activity, acting on the CH-CH group of donors	0.0998707	-2.30388	56	6	0.00518135	1158	20217	2.33016e+31	Blvrb,Acadvl,Acadl,Mecr,Zadh2,Acads
GO:0034593	phosphatidylinositol bisphosphate phosphatase activity	0.103424	-2.26892	20	3	0.00259067	1158	20217	1031998349364430	Fig4,Sacm1l,Inpp5e
GO:0046961	proton-transporting ATPase activity, rotational mechanism	0.103424	-2.26892	20	3	0.00259067	1158	20217	6633510866476250	Atp6v1c1,Atp6v1h,Atp6v0e2
GO:0031489	myosin V binding	0.103424	-2.26892	20	3	0.00259067	1158	20217	2.33908e+16	Fus,Taok1,Rab3d
GO:0050662	coenzyme binding	0.103887	-2.26446	288	22	0.0189983	1158	20217	1.23592e+114	Cat,Hmgcl,Pcif1,H2-Ke6,Aldh9a1,Acadvl,Tsta3,Phyh,Acads,Alas1,Parp1,Pdxk,Fdxr,Acadl,Prodh,Ndufs2,Pcx,Cyb5r3,Tdh,Hibadh,Got1l1,Acat1
GO:0005085	guanyl-nucleotide exchange factor activity	0.104371	-2.2598	198	16	0.0138169	1158	20217	1.94197e+87	Rasgrp1,Dennd1c,Lamtor3,Dock6,Rgl2,Mon1a,Arhgef19,Hps1,Dennd4a,Arhgef4,Dock3,Sbf2,Rab3gap2,Rapgefl1,Rcc1l,Arfgef2
GO:0140296	general transcription initiation factor binding	0.105331	-2.25064	44	5	0.00431779	1158	20217	1.34867e+25	Dr1,Cand1,Rnf4,Znhit6,Brf1
GO:0070063	RNA polymerase binding	0.106526	-2.23937	57	6	0.00518135	1158	20217	1.97777e+32	Uri1,Uvssa,Smyd2,Erbb2,Pcif1,Rrn3
GO:0008276	protein methyltransferase activity	0.107713	-2.22829	84	8	0.00690846	1158	20217	6.82152e+45	Fam98b,Vcpkmt,Dot1l,Prmt9,Eef1akmt2,Lcmt2,Fbxo11,Smyd2
GO:0051059	NF-kappaB binding	0.108131	-2.22442	32	4	0.00345423	1158	20217	8.02802e+19	Cdk5rap3,Ppard,Akap8,Anxa4
GO:0008175	tRNA methyltransferase activity	0.108131	-2.22442	32	4	0.00345423	1158	20217	1.49117e+20	Thumpd3,Trmo,Lcmt2,Trmt10b
GO:0097371	MDM2/MDM4 family protein binding	0.108693	-2.21923	10	2	0.00172712	1158	20217	23473680280	Rfwd3,Cdk5rap3
GO:0005225	volume-sensitive anion channel activity	0.108693	-2.21923	10	2	0.00172712	1158	20217	11716078339	Ttyh2,Ttyh3
GO:0061578	Lys63-specific deubiquitinase activity	0.108693	-2.21923	10	2	0.00172712	1158	20217	5902976630	Psmd14,Stambpl1
GO:0016812	hydrolase activity, acting on carbon-nitrogen (but not peptide) bonds, in cyclic amides	0.108693	-2.21923	10	2	0.00172712	1158	20217	1293376974	Crmp1,Urah
GO:0051920	peroxiredoxin activity	0.108693	-2.21923	10	2	0.00172712	1158	20217	140742230784	Sesn1,Sesn2
GO:0050897	cobalt ion binding	0.108693	-2.21923	10	2	0.00172712	1158	20217	7568612876	Nudt16,Cpe
GO:0008046	axon guidance receptor activity	0.108693	-2.21923	10	2	0.00172712	1158	20217	1672819876	L1cam,Robo1
GO:0061575	cyclin-dependent protein serine/threonine kinase activator activity	0.108693	-2.21923	10	2	0.00172712	1158	20217	1257012569	Cdk5r2,Cdk5r1
GO:0019843	rRNA binding	0.111172	-2.19668	71	7	0.00604491	1158	20217	6.72816e+39	Rpl37,Rrs1,Rpl37a,Imp3,Rcc1l,Eri1,Rpl5
GO:0001147	transcription termination site sequence-specific DNA binding	0.111279	-2.19572	2	1	0.000863558	1158	20217	24128	Xrn2
GO:0043210	alkanesulfonate binding	0.111279	-2.19572	2	1	0.000863558	1158	20217	21366	Slc6a6
GO:0008967	phosphoglycolate phosphatase activity	0.111279	-2.19572	2	1	0.000863558	1158	20217	67078	Pgp
GO:0004692	cGMP-dependent protein kinase activity	0.111279	-2.19572	2	1	0.000863558	1158	20217	19092	Prkg2
GO:0016418	S-acetyltransferase activity	0.111279	-2.19572	2	1	0.000863558	1158	20217	235339	Dlat
GO:0004776	succinate-CoA ligase (GDP-forming) activity	0.111279	-2.19572	2	1	0.000863558	1158	20217	20917	Suclg2
GO:0070976	TIR domain binding	0.111279	-2.19572	2	1	0.000863558	1158	20217	18753	Prkcd
GO:0032143	single thymine insertion binding	0.111279	-2.19572	2	1	0.000863558	1158	20217	17685	Msh2
GO:0015292	uniporter activity	0.111279	-2.19572	2	1	0.000863558	1158	20217	56017	Slc2a8
GO:0046592	polyamine oxidase activity	0.111279	-2.19572	2	1	0.000863558	1158	20217	212503	Paox
GO:0016419	S-malonyltransferase activity	0.111279	-2.19572	2	1	0.000863558	1158	20217	223722	Mcat
GO:0045183	translation factor activity, non-nucleic acid binding	0.111279	-2.19572	2	1	0.000863558	1158	20217	18011	Neurl1a
GO:0106130	purine phosphoribosyltransferase activity	0.111279	-2.19572	2	1	0.000863558	1158	20217	11821	Aprt
GO:0030226	apolipoprotein receptor activity	0.111279	-2.19572	2	1	0.000863558	1158	20217	27403	Abca7
GO:0016501	prostacyclin receptor activity	0.111279	-2.19572	2	1	0.000863558	1158	20217	19015	Ppard
GO:0030792	methylarsonite methyltransferase activity	0.111279	-2.19572	2	1	0.000863558	1158	20217	57344	As3mt
GO:0052901	spermine:oxygen oxidoreductase (spermidine-forming) activity	0.111279	-2.19572	2	1	0.000863558	1158	20217	212503	Paox
GO:0015218	pyrimidine nucleotide transmembrane transporter activity	0.111279	-2.19572	2	1	0.000863558	1158	20217	70556	Slc25a33
GO:0008192	RNA guanylyltransferase activity	0.111279	-2.19572	2	1	0.000863558	1158	20217	66628	Thg1l
GO:0090556	phosphatidylserine floppase activity	0.111279	-2.19572	2	1	0.000863558	1158	20217	27403	Abca7
GO:0051916	granulocyte colony-stimulating factor binding	0.111279	-2.19572	2	1	0.000863558	1158	20217	12982	Csf2ra
GO:0004419	hydroxymethylglutaryl-CoA lyase activity	0.111279	-2.19572	2	1	0.000863558	1158	20217	15356	Hmgcl
GO:0090541	MIT domain binding	0.111279	-2.19572	2	1	0.000863558	1158	20217	12339	Capn7
GO:0099534	calcium ion binding involved in regulation of presynaptic cytosolic calcium ion concentration	0.111279	-2.19572	2	1	0.000863558	1158	20217	12308	Calb2
GO:0061463	O-acetyl-ADP-ribose deacetylase activity	0.111279	-2.19572	2	1	0.000863558	1158	20217	100206	Adprhl2
GO:0016420	malonyltransferase activity	0.111279	-2.19572	2	1	0.000863558	1158	20217	223722	Mcat
GO:0004019	adenylosuccinate synthase activity	0.111279	-2.19572	2	1	0.000863558	1158	20217	11566	Adss
GO:0015190	L-leucine transmembrane transporter activity	0.111279	-2.19572	2	1	0.000863558	1158	20217	268706	Slc38a9
GO:0047025	3-oxoacyl-[acyl-carrier-protein] reductase (NADH) activity	0.111279	-2.19572	2	1	0.000863558	1158	20217	14979	H2-Ke6
GO:0045027	DNA end binding	0.111279	-2.19572	2	1	0.000863558	1158	20217	75570	Nhej1
GO:0009384	N-acylmannosamine kinase activity	0.111279	-2.19572	2	1	0.000863558	1158	20217	50798	Gne
GO:0003870	5-aminolevulinate synthase activity	0.111279	-2.19572	2	1	0.000863558	1158	20217	11655	Alas1
GO:0004051	arachidonate 5-lipoxygenase activity	0.111279	-2.19572	2	1	0.000863558	1158	20217	11689	Alox5
GO:0017057	6-phosphogluconolactonase activity	0.111279	-2.19572	2	1	0.000863558	1158	20217	66171	Pgls
GO:0004649	poly(ADP-ribose) glycohydrolase activity	0.111279	-2.19572	2	1	0.000863558	1158	20217	100206	Adprhl2
GO:0015086	cadmium ion transmembrane transporter activity	0.111279	-2.19572	2	1	0.000863558	1158	20217	18173	Slc11a1
GO:0042497	triacyl lipopeptide binding	0.111279	-2.19572	2	1	0.000863558	1158	20217	24088	Tlr2
GO:0050347	trans-octaprenyltranstransferase activity	0.111279	-2.19572	2	1	0.000863558	1158	20217	56075	Pdss1
GO:0070259	tyrosyl-DNA phosphodiesterase activity	0.111279	-2.19572	2	1	0.000863558	1158	20217	104884	Tdp1
GO:0045142	triplex DNA binding	0.111279	-2.19572	2	1	0.000863558	1158	20217	320209	Ddx11
GO:0032181	dinucleotide repeat insertion binding	0.111279	-2.19572	2	1	0.000863558	1158	20217	17685	Msh2
GO:0016749	N-succinyltransferase activity	0.111279	-2.19572	2	1	0.000863558	1158	20217	11655	Alas1
GO:0070853	myosin VI binding	0.111279	-2.19572	2	1	0.000863558	1158	20217	404710	Iqgap3
GO:0004657	proline dehydrogenase activity	0.111279	-2.19572	2	1	0.000863558	1158	20217	19125	Prodh
GO:0004658	propionyl-CoA carboxylase activity	0.111279	-2.19572	2	1	0.000863558	1158	20217	110821	Pcca
GO:0071207	histone pre-mRNA stem-loop binding	0.111279	-2.19572	2	1	0.000863558	1158	20217	67276	Eri1
GO:0015039	NADPH-adrenodoxin reductase activity	0.111279	-2.19572	2	1	0.000863558	1158	20217	14149	Fdxr
GO:0000010	trans-hexaprenyltranstransferase activity	0.111279	-2.19572	2	1	0.000863558	1158	20217	56075	Pdss1
GO:0038062	protein tyrosine kinase collagen receptor activity	0.111279	-2.19572	2	1	0.000863558	1158	20217	12305	Ddr1
GO:0099510	calcium ion binding involved in regulation of cytosolic calcium ion concentration	0.111279	-2.19572	2	1	0.000863558	1158	20217	12308	Calb2
GO:0033842	N-acetyl-beta-glucosaminyl-glycoprotein 4-beta-N-acetylgalactosaminyltransferase activity	0.111279	-2.19572	2	1	0.000863558	1158	20217	330406	B4galnt3
GO:0004441	inositol-1,4-bisphosphate 1-phosphatase activity	0.111279	-2.19572	2	1	0.000863558	1158	20217	16329	Inpp1
GO:0004817	cysteine-tRNA ligase activity	0.111279	-2.19572	2	1	0.000863558	1158	20217	71941	Cars2
GO:0034188	apolipoprotein A-I receptor activity	0.111279	-2.19572	2	1	0.000863558	1158	20217	27403	Abca7
GO:0008124	4-alpha-hydroxytetrahydrobiopterin dehydratase activity	0.111279	-2.19572	2	1	0.000863558	1158	20217	72562	Pcbd2
GO:0016314	phosphatidylinositol-3,4,5-trisphosphate 3-phosphatase activity	0.111279	-2.19572	2	1	0.000863558	1158	20217	64436	Inpp5e
GO:0004314	[acyl-carrier-protein] S-malonyltransferase activity	0.111279	-2.19572	2	1	0.000863558	1158	20217	223722	Mcat
GO:0000406	double-strand/single-strand DNA junction binding	0.111279	-2.19572	2	1	0.000863558	1158	20217	17685	Msh2
GO:0004140	dephospho-CoA kinase activity	0.111279	-2.19572	2	1	0.000863558	1158	20217	68087	Dcakd
GO:0043994	histone acetyltransferase activity (H3-K23 specific)	0.111279	-2.19572	2	1	0.000863558	1158	20217	70088	Meaf6
GO:0008113	peptide-methionine (S)-S-oxide reductase activity	0.111279	-2.19572	2	1	0.000863558	1158	20217	56551	Txn2
GO:0030977	taurine binding	0.111279	-2.19572	2	1	0.000863558	1158	20217	21366	Slc6a6
GO:0001006	RNA polymerase III type 3 promoter sequence-specific DNA binding	0.111279	-2.19572	2	1	0.000863558	1158	20217	72308	Brf1
GO:0061459	L-arginine transmembrane transporter activity	0.111279	-2.19572	2	1	0.000863558	1158	20217	268706	Slc38a9
GO:0004756	selenide, water dikinase activity	0.111279	-2.19572	2	1	0.000863558	1158	20217	20768	Sephs2
GO:0071796	K6-linked polyubiquitin modification-dependent protein binding	0.111279	-2.19572	2	1	0.000863558	1158	20217	225896	Ubxn1
GO:0010736	serum response element binding	0.111279	-2.19572	2	1	0.000863558	1158	20217	20807	Srf
GO:0016492	G protein-coupled neurotensin receptor activity	0.111279	-2.19572	2	1	0.000863558	1158	20217	18217	Ntsr2
GO:0004074	biliverdin reductase activity	0.111279	-2.19572	2	1	0.000863558	1158	20217	233016	Blvrb
GO:0030294	receptor signaling protein tyrosine kinase inhibitor activity	0.111279	-2.19572	2	1	0.000863558	1158	20217	15587	Hyal2
GO:0001160	transcription termination site DNA binding	0.111279	-2.19572	2	1	0.000863558	1158	20217	24128	Xrn2
GO:0071567	UFM1 hydrolase activity	0.111279	-2.19572	2	1	0.000863558	1158	20217	70240	Ufsp1
GO:0000150	recombinase activity	0.111279	-2.19572	2	1	0.000863558	1158	20217	19361	Rad51
GO:0003980	UDP-glucose:glycoprotein glucosyltransferase activity	0.111279	-2.19572	2	1	0.000863558	1158	20217	320011	Uggt1
GO:0004485	methylcrotonoyl-CoA carboxylase activity	0.111279	-2.19572	2	1	0.000863558	1158	20217	78038	Mccc2
GO:0005353	fructose transmembrane transporter activity	0.111279	-2.19572	2	1	0.000863558	1158	20217	56017	Slc2a8
GO:0015658	branched-chain amino acid transmembrane transporter activity	0.111279	-2.19572	2	1	0.000863558	1158	20217	268706	Slc38a9
GO:0042498	diacyl lipopeptide binding	0.111279	-2.19572	2	1	0.000863558	1158	20217	24088	Tlr2
GO:0033721	aldehyde dehydrogenase (NADP+) activity	0.111279	-2.19572	2	1	0.000863558	1158	20217	17252	Rdh11
GO:0005459	UDP-galactose transmembrane transporter activity	0.111279	-2.19572	2	1	0.000863558	1158	20217	110172	Slc35b1
GO:0016781	phosphotransferase activity, paired acceptors	0.111279	-2.19572	2	1	0.000863558	1158	20217	20768	Sephs2
GO:0005169	neurotrophin TRKB receptor binding	0.111279	-2.19572	2	1	0.000863558	1158	20217	12064	Bdnf
GO:0033906	hyaluronoglucuronidase activity	0.111279	-2.19572	2	1	0.000863558	1158	20217	15587	Hyal2
GO:0004777	succinate-semialdehyde dehydrogenase (NAD+) activity	0.111279	-2.19572	2	1	0.000863558	1158	20217	20917	Suclg2
GO:0004531	deoxyribonuclease II activity	0.111279	-2.19572	2	1	0.000863558	1158	20217	13423	Dnase2a
GO:0072518	Rho-dependent protein serine/threonine kinase activity	0.111279	-2.19572	2	1	0.000863558	1158	20217	19877	Rock1
GO:0000703	oxidized pyrimidine nucleobase lesion DNA N-glycosylase activity	0.111279	-2.19572	2	1	0.000863558	1158	20217	71726	Smug1
GO:0004483	mRNA (nucleoside-2'-O-)-methyltransferase activity	0.111279	-2.19572	2	1	0.000863558	1158	20217	234728	Cmtr2
GO:0004715	non-membrane spanning protein tyrosine kinase activity	0.113234	-2.1783	45	5	0.00431779	1158	20217	1.13502e+24	Abl1,Prkcd,Tnk1,Baz1b,Wee1
GO:0019209	kinase activator activity	0.113297	-2.17774	85	8	0.00690846	1158	20217	1.24841e+42	Cd24a,Cdk5r2,Taok1,Cdk5r1,Dgkq,Iqgap1,Gprc5a,Lamtor3
GO:0019829	ATPase-coupled cation transmembrane transporter activity	0.113404	-2.1768	58	6	0.00518135	1158	20217	1.19338e+32	Atp1b3,Atp6v0e2,Atp6v1c1,Atp12a,Atp5g3,Atp6v1h
GO:0003954	NADH dehydrogenase activity	0.11577	-2.15615	21	3	0.00259067	1158	20217	6727366108226640	Ndufa10,Ndufa9,Ndufs2
GO:0045182	translation regulator activity	0.116616	-2.14887	128	11	0.00949914	1158	20217	1.92171e+57	Eif4a3,Eif1ax,Eif3g,Eif3f,Mtif2,Mtrf1l,Eif2ak1,Neurl1a,Eif3m,Tsfm,Samd4b
GO:0016538	cyclin-dependent protein serine/threonine kinase regulator activity	0.121412	-2.10856	46	5	0.00431779	1158	20217	6.66711e+24	Ccnh,Ccng1,Ccnd2,Cdk5r2,Cdk5r1
GO:0017022	myosin binding	0.123869	-2.08853	73	7	0.00604491	1158	20217	9.93712e+37	Arfgef2,Fus,Slc9a3r1,Coro1a,Iqgap3,Rab3d,Taok1
GO:0042625	ATPase-coupled ion transmembrane transporter activity	0.127812	-2.0572	60	6	0.00518135	1158	20217	7.62521e+32	Atp6v0e2,Atp1b3,Atp6v1c1,Atp12a,Atp6v1h,Atp5g3
GO:0016671	oxidoreductase activity, acting on a sulfur group of donors, disulfide as acceptor	0.127987	-2.05583	11	2	0.00172712	1158	20217	6747556551	Ero1lb,Txn2
GO:0015165	pyrimidine nucleotide-sugar transmembrane transporter activity	0.127987	-2.05583	11	2	0.00172712	1158	20217	110172229782	Slc35b1,Slc35a3
GO:0008417	fucosyltransferase activity	0.127987	-2.05583	11	2	0.00172712	1158	20217	1434873068	Fut9,Fut11
GO:0005391	sodium:potassium-exchanging ATPase activity	0.127987	-2.05583	11	2	0.00172712	1158	20217	11933192113	Atp1b3,Atp12a
GO:0008556	potassium transmembrane transporter activity, phosphorylative mechanism	0.127987	-2.05583	11	2	0.00172712	1158	20217	19211311933	Atp12a,Atp1b3
GO:0043522	leucine zipper domain binding	0.127987	-2.05583	11	2	0.00172712	1158	20217	6703756321	Pmf1,Aatf
GO:0005283	amino acid:sodium symporter activity	0.127987	-2.05583	11	2	0.00172712	1158	20217	20513243616	Slc1a6,Slc6a11
GO:0019103	pyrimidine nucleotide binding	0.127987	-2.05583	11	2	0.00172712	1158	20217	21655818968	Ugp2,Pola1
GO:0008174	mRNA methyltransferase activity	0.127987	-2.05583	11	2	0.00172712	1158	20217	234728228866	Cmtr2,Pcif1
GO:0042577	lipid phosphatase activity	0.127987	-2.05583	11	2	0.00172712	1158	20217	22772150784	Plpp7,Plpp2
GO:0034450	ubiquitin-ubiquitin ligase activity	0.127987	-2.05583	11	2	0.00172712	1158	20217	5332356438	Ube2k,Rbx1
GO:0016274	protein-arginine N-methyltransferase activity	0.127987	-2.05583	11	2	0.00172712	1158	20217	225055102182	Fbxo11,Prmt9
GO:0008554	sodium transmembrane transporter activity, phosphorylative mechanism	0.127987	-2.05583	11	2	0.00172712	1158	20217	11933192113	Atp1b3,Atp12a
GO:0016273	arginine N-methyltransferase activity	0.127987	-2.05583	11	2	0.00172712	1158	20217	225055102182	Fbxo11,Prmt9
GO:0015174	basic amino acid transmembrane transporter activity	0.127987	-2.05583	11	2	0.00172712	1158	20217	245128268706	AU018091,Slc38a9
GO:0002162	dystroglycan binding	0.127987	-2.05583	11	2	0.00172712	1158	20217	2233076499	Vcl,Clasp2
GO:0016491	oxidoreductase activity	0.128221	-2.054	773	52	0.044905	1158	20217	109754,58875,56551,58865,226646,11689,621603,100126824,67273,66445,19125,71853,14149,19223,233016,140742,114664,11409,14872,108841,22122,56752,67475,229675,17768,26922,20917,230784,17252,216635,235339,16828,544763,66108,11363,225791,66694,212503,53382,98711,16922,11370,72562,12865,239017,66594,170719,193796,14979,11671,12359,52700	Cyb5r3,Hibadh,Txn2,Tdh,Ndufs2,Alox5,Aldh3b2,Sco2,Ndufa10,Cyc1,Prodh,Pdia6,Fdxr,Ptgis,Blvrb,Sesn1,Hsd17b11,Acads,Gstt2,Rdh13,Tsta3,Aldh9a1,Ero1lb,Rsbn1,Mthfd2,Mecr,Suclg2,Sesn2,Rdh11,Hbq1a,Dlat,Ldha,Hbq1b,Ndufa9,Acadl,Zadh2,Uqcrfs1,Paox,Txnl1,Rdh10,Phyh,Acadvl,Pcbd2,Cox7a1,Ogdhl,Uqcr11,Oxr1,Kdm4b,H2-Ke6,Aldh3a2,Cat,Txndc17
GO:0015295	solute:proton symporter activity	0.128635	-2.05077	22	3	0.00259067	1158	20217	2.42773e+16	Slc45a1,Slc2a10,Slc2a8
GO:0034237	protein kinase A regulatory subunit binding	0.128635	-2.05077	22	3	0.00259067	1158	20217	187479937156399	Prkaca,Arfgef2,Akap8
GO:0030215	semaphorin receptor binding	0.128635	-2.05077	22	3	0.00259067	1158	20217	203612035720358	Sema7a,Sema5b,Sema6a
GO:0031420	alkali metal ion binding	0.128635	-2.05077	22	3	0.00259067	1158	20217	2161341349455980	Pdxk,Drg1,Impa1
GO:0008171	O-methyltransferase activity	0.128635	-2.05077	22	3	0.00259067	1158	20217	2.34729e+16	Cmtr2,Comtd1,Lcmt2
GO:0140103	catalytic activity, acting on a glycoprotein	0.128635	-2.05077	22	3	0.00259067	1158	20217	2.18271e+16	B4galt7,Gcnt1,B4galnt3
GO:0003743	translation initiation factor activity	0.129857	-2.04132	47	5	0.00431779	1158	20217	6.60858e+24	Eif3f,Mtif2,Eif1ax,Eif3g,Eif3m
GO:0001103	RNA polymerase II repressing transcription factor binding	0.138129	-1.97956	35	4	0.00345423	1158	20217	7.25697e+19	Bbs5,Dmap1,Ppard,Bbs10
GO:1901567	fatty acid derivative binding	0.138129	-1.97956	35	4	0.00345423	1158	20217	1.13702e+19	Acadvl,Hmgcl,Acadl,Acads
GO:0004713	protein tyrosine kinase activity	0.141046	-1.95867	133	11	0.00949914	1158	20217	1.38663e+54	Erbb2,Ror1,Prkcd,Epha2,Tnk1,Abl1,Fgfr4,Ptk7,Wee1,Baz1b,Ddr1
GO:0060090	molecular adaptor activity	0.141775	-1.95351	208	16	0.0138169	1158	20217	6.74512e+82	Pkp2,Lat,Slc9a3r1,Napg,Nck1,Insc,Tnrc6a,Serinc1,Ddb1,Vps11,Iqgap1,Lamtor3,Cradd,Dab2ip,Dok2,Sav1
GO:0003950	NAD+ ADP-ribosyltransferase activity	0.141978	-1.95208	23	3	0.00259067	1158	20217	1154521951328410	Parp1,Tnks,Parp4
GO:0003688	DNA replication origin binding	0.141978	-1.95208	23	3	0.00259067	1158	20217	1896832020917210	Pola1,Ddx11,Mcm3
GO:0051287	NAD binding	0.143054	-1.94453	62	6	0.00518135	1158	20217	5.88751e+31	Hibadh,Cyb5r3,Aldh9a1,Ndufs2,Parp1,H2-Ke6
GO:0043022	ribosome binding	0.143054	-1.94453	62	6	0.00518135	1158	20217	5.34217e+31	Sec61a1,Letmd1,Zfp598,Mtrf1l,Eri1,Letm1
GO:0004714	transmembrane receptor protein tyrosine kinase activity	0.143054	-1.94453	62	6	0.00518135	1158	20217	1.38361e+29	Epha2,Fgfr4,Ptk7,Erbb2,Ror1,Ddr1
GO:0004674	protein serine/threonine kinase activity	0.145105	-1.9303	443	31	0.0267703	1158	20217	3.28329e+167	Mast4,Eif2ak1,Prkab2,Taok1,Plk2,Ulk3,Stk38,Pkmyt1,Mapk15,Adck2,Mapk7,Pak1,Pik3r4,Pdk1,Prkaca,Camk1,Mapkapk2,Prkcd,Rps6kc1,Grk5,Taok3,Pskh1,Rps6ka1,Pim1,Dapk2,Ccnh,Prkg2,Rock1,Cdk20,Nek9,Lrrk1
GO:0035256	G protein-coupled glutamate receptor binding	0.147996	-1.91057	12	2	0.00172712	1158	20217	1912212313	Prnp,Calm1
GO:0031720	haptoglobin binding	0.147996	-1.91057	12	2	0.00172712	1158	20217	544763216635	Hbq1b,Hbq1a
GO:0045294	alpha-catenin binding	0.147996	-1.91057	12	2	0.00172712	1158	20217	6745122330	Pkp2,Vcl
GO:0005451	monovalent cation:proton antiporter activity	0.147996	-1.91057	12	2	0.00172712	1158	20217	56384236794	Letm1,Slc9a6
GO:0030955	potassium ion binding	0.147996	-1.91057	12	2	0.00172712	1158	20217	21613413494	Pdxk,Drg1
GO:0005536	glucose binding	0.147996	-1.91057	12	2	0.00172712	1158	20217	56017216558	Slc2a8,Ugp2
GO:0051540	metal cluster binding	0.150974	-1.89065	63	6	0.00518135	1158	20217	1.89712e+31	Pold1,Pola1,Ddx11,Nubp1,Ndufs2,Uqcrfs1
GO:0051536	iron-sulfur cluster binding	0.150974	-1.89065	63	6	0.00518135	1158	20217	3.20209e+31	Ddx11,Pola1,Pold1,Uqcrfs1,Ndufs2,Nubp1
GO:0008135	translation factor activity, RNA binding	0.151341	-1.88822	77	7	0.00604491	1158	20217	1.08854e+35	Mtrf1l,Mtif2,Eif3f,Tsfm,Eif3m,Eif3g,Eif1ax
GO:0008194	UDP-glycosyltransferase activity	0.152177	-1.88271	150	12	0.0103627	1158	20217	2.17119e+67	Xylt2,Uggt1,B4galt7,Eogt,Csgalnact2,B4galnt3,Gcnt1,Galnt10,B3glct,Gbgt1,Wdfy3,Chsy3
GO:0035257	nuclear hormone receptor binding	0.152177	-1.88271	150	12	0.0103627	1158	20217	5.77526e+61	Tacc2,Actn4,Mecr,Wipi1,Smarce1,Taf11,Parp1,Foxh1,Med17,Fus,Rnf4,Ppard
GO:0000217	DNA secondary structure binding	0.155755	-1.85947	24	3	0.00259067	1158	20217	176855743411350	Msh2,Xrcc2,Abl1
GO:0016628	oxidoreductase activity, acting on the CH-CH group of donors, NAD or NADP as acceptor	0.155755	-1.85947	24	3	0.00259067	1158	20217	2.33016e+16	Blvrb,Mecr,Zadh2
GO:0050780	dopamine receptor binding	0.155755	-1.85947	24	3	0.00259067	1158	20217	743302694118195	Dnajc14,Slc9a3r1,Nsf
GO:0016763	transferase activity, transferring pentosyl groups	0.156701	-1.85342	50	5	0.00431779	1158	20217	1.15452e+26	Parp1,Xylt2,Aprt,Tnks,Parp4
GO:0004402	histone acetyltransferase activity	0.159085	-1.83831	64	6	0.00518135	1158	20217	7.00888e+31	Meaf6,Kansl1,Kat8,Phf20,Naa40,Supt3
GO:0017069	snRNA binding	0.159772	-1.83401	37	4	0.00345423	1158	20217	5.38905e+19	Sart3,Ddx39b,Lsm4,Snrnp70
GO:0000993	RNA polymerase II complex binding	0.159772	-1.83401	37	4	0.00345423	1158	20217	7.11012e+21	Uvssa,Uri1,Pcif1,Smyd2
GO:0071208	histone pre-mRNA DCP binding	0.162189	-1.819	3	1	0.000863558	1158	20217	20638	Snrpb
GO:0008428	ribonuclease inhibitor activity	0.162189	-1.819	3	1	0.000863558	1158	20217	107702	Rnh1
GO:2001069	glycogen binding	0.162189	-1.819	3	1	0.000863558	1158	20217	52331	Stbd1
GO:0032142	single guanine insertion binding	0.162189	-1.819	3	1	0.000863558	1158	20217	17685	Msh2
GO:0003880	protein C-terminal carboxyl O-methyltransferase activity	0.162189	-1.819	3	1	0.000863558	1158	20217	329504	Lcmt2
GO:0008900	potassium:proton exchanging ATPase activity	0.162189	-1.819	3	1	0.000863558	1158	20217	192113	Atp12a
GO:0008427	calcium-dependent protein kinase inhibitor activity	0.162189	-1.819	3	1	0.000863558	1158	20217	73047	Camk2n2
GO:0004774	succinate-CoA ligase activity	0.162189	-1.819	3	1	0.000863558	1158	20217	20917	Suclg2
GO:0052905	tRNA (guanine(9)-N(1))-methyltransferase activity	0.162189	-1.819	3	1	0.000863558	1158	20217	69934	Trmt10b
GO:0017099	very-long-chain-acyl-CoA dehydrogenase activity	0.162189	-1.819	3	1	0.000863558	1158	20217	11370	Acadvl
GO:1903135	cupric ion binding	0.162189	-1.819	3	1	0.000863558	1158	20217	19122	Prnp
GO:0019166	trans-2-enoyl-CoA reductase (NADPH) activity	0.162189	-1.819	3	1	0.000863558	1158	20217	26922	Mecr
GO:0003910	DNA ligase (ATP) activity	0.162189	-1.819	3	1	0.000863558	1158	20217	16882	Lig3
GO:0047237	glucuronylgalactosylproteoglycan 4-beta-N-acetylgalactosaminyltransferase activity	0.162189	-1.819	3	1	0.000863558	1158	20217	78752	Csgalnact2
GO:2001070	starch binding	0.162189	-1.819	3	1	0.000863558	1158	20217	52331	Stbd1
GO:0097506	deaminated base DNA N-glycosylase activity	0.162189	-1.819	3	1	0.000863558	1158	20217	71726	Smug1
GO:0016748	succinyltransferase activity	0.162189	-1.819	3	1	0.000863558	1158	20217	11655	Alas1
GO:0004663	Rab geranylgeranyltransferase activity	0.162189	-1.819	3	1	0.000863558	1158	20217	56187	Rabggta
GO:0004487	methylenetetrahydrofolate dehydrogenase (NAD+) activity	0.162189	-1.819	3	1	0.000863558	1158	20217	17768	Mthfd2
GO:0017077	oxidative phosphorylation uncoupler activity	0.162189	-1.819	3	1	0.000863558	1158	20217	22228	Ucp2
GO:0003918	DNA topoisomerase type II (ATP-hydrolyzing) activity	0.162189	-1.819	3	1	0.000863558	1158	20217	21974	Top2b
GO:0004844	uracil DNA N-glycosylase activity	0.162189	-1.819	3	1	0.000863558	1158	20217	71726	Smug1
GO:0036132	13-prostaglandin reductase activity	0.162189	-1.819	3	1	0.000863558	1158	20217	225791	Zadh2
GO:0045519	interleukin-23 receptor binding	0.162189	-1.819	3	1	0.000863558	1158	20217	83430	Il23a
GO:0003986	acetyl-CoA hydrolase activity	0.162189	-1.819	3	1	0.000863558	1158	20217	56360	Acot9
GO:0003829	beta-1,3-galactosyl-O-glycosyl-glycoprotein beta-1,6-N-acetylglucosaminyltransferase activity	0.162189	-1.819	3	1	0.000863558	1158	20217	14537	Gcnt1
GO:0016647	oxidoreductase activity, acting on the CH-NH group of donors, oxygen as acceptor	0.162189	-1.819	3	1	0.000863558	1158	20217	212503	Paox
GO:0008240	tripeptidyl-peptidase activity	0.162189	-1.819	3	1	0.000863558	1158	20217	22019	Tpp2
GO:0047522	15-oxoprostaglandin 13-oxidase activity	0.162189	-1.819	3	1	0.000863558	1158	20217	225791	Zadh2
GO:0004839	ubiquitin activating enzyme activity	0.162189	-1.819	3	1	0.000863558	1158	20217	231380	Uba6
GO:0004477	methenyltetrahydrofolate cyclohydrolase activity	0.162189	-1.819	3	1	0.000863558	1158	20217	17768	Mthfd2
GO:0001729	ceramide kinase activity	0.162189	-1.819	3	1	0.000863558	1158	20217	69923	Agk
GO:0008889	glycerophosphodiester phosphodiesterase activity	0.162189	-1.819	3	1	0.000863558	1158	20217	56209	Gde1
GO:0016401	palmitoyl-CoA oxidase activity	0.162189	-1.819	3	1	0.000863558	1158	20217	11363	Acadl
GO:0047756	chondroitin 4-sulfotransferase activity	0.162189	-1.819	3	1	0.000863558	1158	20217	71797	Chst13
GO:0003909	DNA ligase activity	0.162189	-1.819	3	1	0.000863558	1158	20217	16882	Lig3
GO:0032137	guanine/thymine mispair binding	0.162189	-1.819	3	1	0.000863558	1158	20217	17685	Msh2
GO:0043120	tumor necrosis factor binding	0.162189	-1.819	3	1	0.000863558	1158	20217	232345	A2m
GO:0004069	L-aspartate:2-oxoglutarate aminotransferase activity	0.162189	-1.819	3	1	0.000863558	1158	20217	76615	Got1l1
GO:0004699	calcium-independent protein kinase C activity	0.162189	-1.819	3	1	0.000863558	1158	20217	18753	Prkcd
GO:0008449	N-acetylglucosamine-6-sulfatase activity	0.162189	-1.819	3	1	0.000863558	1158	20217	75612	Gns
GO:0016262	protein N-acetylglucosaminyltransferase activity	0.162189	-1.819	3	1	0.000863558	1158	20217	101351	Eogt
GO:0005483	soluble NSF attachment protein activity	0.162189	-1.819	3	1	0.000863558	1158	20217	108123	Napg
GO:0004829	threonine-tRNA ligase activity	0.162189	-1.819	3	1	0.000863558	1158	20217	272396	Tarsl2
GO:0031826	type 2A serotonin receptor binding	0.162189	-1.819	3	1	0.000863558	1158	20217	14672	Gna11
GO:0016422	mRNA (2'-O-methyladenosine-N6-)-methyltransferase activity	0.162189	-1.819	3	1	0.000863558	1158	20217	228866	Pcif1
GO:0019959	interleukin-8 binding	0.162189	-1.819	3	1	0.000863558	1158	20217	232345	A2m
GO:0047134	protein-disulfide reductase activity	0.162189	-1.819	3	1	0.000863558	1158	20217	52700	Txndc17
GO:0004605	phosphatidate cytidylyltransferase activity	0.162189	-1.819	3	1	0.000863558	1158	20217	110911	Cds2
GO:0061505	DNA topoisomerase II activity	0.162189	-1.819	3	1	0.000863558	1158	20217	21974	Top2b
GO:0005146	leukemia inhibitory factor receptor binding	0.162189	-1.819	3	1	0.000863558	1158	20217	13019	Ctf1
GO:0031800	type 3 metabotropic glutamate receptor binding	0.162189	-1.819	3	1	0.000863558	1158	20217	12313	Calm1
GO:0032139	dinucleotide insertion or deletion binding	0.162189	-1.819	3	1	0.000863558	1158	20217	17685	Msh2
GO:0004534	5'-3' exoribonuclease activity	0.162189	-1.819	3	1	0.000863558	1158	20217	24128	Xrn2
GO:0016149	translation release factor activity, codon specific	0.162189	-1.819	3	1	0.000863558	1158	20217	108853	Mtrf1l
GO:0033677	DNA/RNA helicase activity	0.162189	-1.819	3	1	0.000863558	1158	20217	104721	Ddx1
GO:0004667	prostaglandin-D synthase activity	0.162189	-1.819	3	1	0.000863558	1158	20217	19215	Ptgds
GO:0008988	rRNA (adenine-N6-)-methyltransferase activity	0.162189	-1.819	3	1	0.000863558	1158	20217	78796	Zcchc4
GO:0004103	choline kinase activity	0.162189	-1.819	3	1	0.000863558	1158	20217	214253	Etnk2
GO:1990189	peptide-serine-N-acetyltransferase activity	0.162189	-1.819	3	1	0.000863558	1158	20217	70999	Naa40
GO:0004505	phenylalanine 4-monooxygenase activity	0.162189	-1.819	3	1	0.000863558	1158	20217	72562	Pcbd2
GO:1990460	leptin receptor binding	0.162189	-1.819	3	1	0.000863558	1158	20217	69150	Snx4
GO:0050510	N-acetylgalactosaminyl-proteoglycan 3-beta-glucuronosyltransferase activity	0.162189	-1.819	3	1	0.000863558	1158	20217	78923	Chsy3
GO:0030295	protein kinase activator activity	0.166056	-1.79543	79	7	0.00604491	1158	20217	1.25691e+37	Cdk5r1,Cdk5r2,Dgkq,Iqgap1,Gprc5a,Taok1,Cd24a
GO:0022853	active ion transmembrane transporter activity	0.167031	-1.78957	168	13	0.0112263	1158	20217	3.33669e+69	Gm5134,Slc4a2,Slc11a1,Letm1,Slc2a8,Slc6a11,Slc45a1,Slc2a10,Slc6a6,Slc41a1,Slc9a6,Slc12a5,Slc1a6
GO:0016840	carbon-nitrogen lyase activity	0.168575	-1.78037	13	2	0.00172712	1158	20217	11017569065	Ggct,Chac1
GO:0042301	phosphate ion binding	0.168575	-1.78037	13	2	0.00172712	1158	20217	17768320024	Mthfd2,Nceh1
GO:0004303	estradiol 17-beta-dehydrogenase activity	0.168575	-1.78037	13	2	0.00172712	1158	20217	11466414979	Hsd17b11,H2-Ke6
GO:0004659	prenyltransferase activity	0.168575	-1.78037	13	2	0.00172712	1158	20217	7170756187	Ubiad1,Rabggta
GO:0005344	oxygen carrier activity	0.168575	-1.78037	13	2	0.00172712	1158	20217	216635544763	Hbq1a,Hbq1b
GO:0008097	5S rRNA binding	0.168575	-1.78037	13	2	0.00172712	1158	20217	59014100503670	Rrs1,Rpl5
GO:0008253	5'-nucleotidase activity	0.168575	-1.78037	13	2	0.00172712	1158	20217	23959319638	Nt5e,Nt5dc1
GO:0016423	tRNA (guanine) methyltransferase activity	0.168575	-1.78037	13	2	0.00172712	1158	20217	1491169934	Thumpd3,Trmt10b
GO:0005545	1-phosphatidylinositol binding	0.168575	-1.78037	13	2	0.00172712	1158	20217	72145217695	Wdfy3,Zfyve1
GO:0044548	S100 protein binding	0.168575	-1.78037	13	2	0.00172712	1158	20217	1230629875	Anxa2,Iqgap1
GO:0005212	structural constituent of eye lens	0.169925	-1.7724	25	3	0.00259067	1158	20217	2.14301e+16	Crygn,Hspb6,Cryga
GO:0005343	organic acid:sodium symporter activity	0.169925	-1.7724	25	3	0.00259067	1158	20217	2136624361620510	Slc6a6,Slc6a11,Slc1a6
GO:0008106	alcohol dehydrogenase (NADP+) activity	0.169925	-1.7724	25	3	0.00259067	1158	20217	1725298711108840	Rdh11,Rdh10,Rdh13
GO:0004181	metallocarboxypeptidase activity	0.169925	-1.7724	25	3	0.00259067	1158	20217	128765626412874	Cpe,Cpxm1,Cpd
GO:0051721	protein phosphatase 2A binding	0.171031	-1.76591	38	4	0.00345423	1158	20217	1.28742e+19	Cpd,Ptpn1,Ppp2ca,Dab2ip
GO:1902936	phosphatidylinositol bisphosphate binding	0.172476	-1.7575	109	9	0.00777202	1158	20217	1.51652e+46	Hcn1,Zfyve1,Anxa2,Snx18,Wipi1,Acap2,Tulp1,Kif16b,Washc2
GO:0003697	single-stranded DNA binding	0.172476	-1.7575	109	9	0.00777202	1158	20217	3.20209e+47	Ddx11,Mcm3,Rad51,Smug1,Tdp1,Msh2,Lonp1,Pola1,Fubp3
GO:0016798	hydrolase activity, acting on glycosyl bonds	0.173495	-1.75161	124	10	0.00863558	1158	20217	1.55871e+53	Hyal2,Smpdl3b,Adprhl2,Smug1,Edem3,Gne,Agl,Edem2,Acer2,Man2b2
GO:0051018	protein kinase A binding	0.175753	-1.73867	52	5	0.00431779	1158	20217	6.83282e+25	Rab13,Prkaca,Dact3,Akap8,Arfgef2
GO:0004601	peroxidase activity	0.175753	-1.73867	52	5	0.00431779	1158	20217	1.48721e+26	Gstt2,Cat,Hbq1b,Txndc17,Hbq1a
GO:0008235	metalloexopeptidase activity	0.175753	-1.73867	52	5	0.00431779	1158	20217	1.91551e+24	Npepps,Cpd,Cpxm1,Cpe,Nudt16
GO:0061733	peptide-lysine-N-acetyltransferase activity	0.175854	-1.7381	66	6	0.00518135	1158	20217	7.09991e+31	Naa40,Supt3,Kansl1,Kat8,Phf20,Meaf6
GO:0032182	ubiquitin-like protein binding	0.1772	-1.73048	95	8	0.00690846	1158	20217	9.38367e+40	Rnf111,Ubap1,Vps28,Ubxn1,Ascc2,Rnf4,Ube2n,Rnft1
GO:0098772	molecular function regulator	0.180838	-1.71015	1730	108	0.0932642	1158	20217	320701,14579,19889,53902,223754,29875,66109,67141,66671,72825,12444,70083,223690,20732,380711,20111,209212,12306,192236,70314,67231,329731,107702,23886,268480,20357,20402,17973,210762,19015,97848,19419,66801,21859,59029,72238,70785,232431,110524,56420,19354,212285,14566,242735,19732,21770,12570,228482,15587,56461,102442,100855,98732,26941,71853,100503670,114654,210376,11933,20358,239114,99371,547…	Tafa4,Gem,Rp2,Rcan3,Tbc1d22a,Iqgap1,Tspan13,Fbxo5,Ccnh,Mon1a,Ccnd2,Metrn,Ankrd54,Spint1,Rap1gap2,Rps6ka1,Osgin2,Anxa2,Hps1,Rabep2,Tbc1d20,Tafa3,Rnh1,Gdf15,Rapgefl1,Sema5b,Zfp106,Nck1,Ppp1r36,Ppard,Serpinb6c,Rasgrp1,Prkrip1,Timp3,Psmd14,Tbc1d5,Dennd1c,Gprc5a,Dgkq,Ppp4c,Rac2,Arap2,Gdf9,Lrrc38,Rgl2,Ppp2r5d,Cdk5r2,Arhgap11a,Hyal2,Kcnip3,Dennd4a,Tbc1d14,Rab3gap2,Slc9a3r1,Pdia6,Rpl5,Ly6g6d,Mtmr9,Atp1b3…
GO:0017112	Rab guanyl-nucleotide exchange factor activity	0.182556	-1.7007	39	4	0.00345423	1158	20217	7.0786e+21	Dennd1c,Rab3gap2,Sbf2,Dennd4a
GO:0008022	protein C-terminus binding	0.182979	-1.69838	233	17	0.0146805	1158	20217	1.91241e+86	Procr,Coro1a,Abl1,Taok1,Kcnip3,Pex10,Sh3gl2,Nsf,Srebf2,Erbb2,Ppp2ca,Top2b,Rad51,Msh2,Hcn1,Ywhab,Fbln5
GO:0015079	potassium ion transmembrane transporter activity	0.184074	-1.69242	156	12	0.0103627	1158	20217	5.64614e+64	Kcnip3,Kcnh4,Kcnk5,Kcnj10,Kcnk12,Slc9a6,Lrrc38,Atp1b3,Slc12a5,Kcnk7,Atp12a,Hcn1
GO:0005158	insulin receptor binding	0.184447	-1.69039	26	3	0.00259067	1158	20217	691501924618803	Snx4,Ptpn1,Plcg1
GO:0046966	thyroid hormone receptor binding	0.184447	-1.69039	26	3	0.00259067	1158	20217	2.34959e+16	Med17,Fus,Taf11
GO:0005328	neurotransmitter:sodium symporter activity	0.184447	-1.69039	26	3	0.00259067	1158	20217	2136620513243610	Slc6a6,Slc1a6,Slc6a11
GO:0004722	protein serine/threonine phosphatase activity	0.184498	-1.69012	67	6	0.00518135	1158	20217	1.90527e+29	Ppp2ca,Cdkn3,Ppp6c,Ilkap,Pald1,Ppp4c
GO:0140297	DNA-binding transcription factor binding	0.185205	-1.68629	360	25	0.0215889	1158	20217	2.08071e+128	Srf,Foxh1,Arnt2,Cdk5rap3,Smarce1,Mecr,Anxa4,Dgkq,Tsc22d3,Dmap1,Med17,Bbs5,Parp1,Taf11,Wipi1,Mad2l2,Akap8,Tacc2,Actn4,Dhx33,Bbs10,Ppard,Cited2,Rnf4,Fus
GO:0016614	oxidoreductase activity, acting on CH-OH group of donors	0.185223	-1.6862	141	11	0.00949914	1158	20217	2.21221e+57	Tsta3,Rdh13,Ldha,Tdh,Hibadh,H2-Ke6,Aldh3a2,Zadh2,Rdh11,Hsd17b11,Rdh10
GO:0019215	intermediate filament binding	0.189594	-1.66287	14	2	0.00172712	1158	20217	67451105732	Pkp2,Fam83h
GO:0004707	MAP kinase activity	0.189594	-1.66287	14	2	0.00172712	1158	20217	33211023939	Mapk15,Mapk7
GO:0008320	protein transmembrane transporter activity	0.189594	-1.66287	14	2	0.00172712	1158	20217	2185453421	Timm17a,Sec61a1
GO:0140318	protein transporter activity	0.189594	-1.66287	14	2	0.00172712	1158	20217	5342121854	Sec61a1,Timm17a
GO:0005338	nucleotide-sugar transmembrane transporter activity	0.189594	-1.66287	14	2	0.00172712	1158	20217	110172229782	Slc35b1,Slc35a3
GO:0071617	lysophospholipid acyltransferase activity	0.189594	-1.66287	14	2	0.00172712	1158	20217	23151099010	Gpat3,Lpcat4
GO:0043531	ADP binding	0.194327	-1.63821	40	4	0.00345423	1158	20217	7.41421e+21	Lonp1,Cyb5r3,Msh2,Prps2
GO:0008270	zinc ion binding	0.196925	-1.62493	672	44	0.0379965	1158	20217	225791,78796,56399,70044,68703,214290,21753,11545,66361,19155,19015,17380,192120,434246,353187,225055,78913,58230,21951,17190,56264,18438,56187,80985,94045,26919,212168,216134,56438,19246,28105,14633,58206,12876,74464,19822,16882,100340,235441,225164,19419,22029,12874,69085	Zadh2,Zcchc4,Akap8,Tut1,Rere,Tut7,Tes,Parp1,Zfand1,Npepps,Ppard,Mme,Bspry,Trim72,Nr1d2,Fbxo11,Ltn1,Rnf8,Tnks,Mbd1,Cpxm1,P2rx4,Rabggta,Trim44,P2rx5,Zfp346,Zswim4,Pdxk,Rbx1,Ptpn1,Trim36,Gli2,Zbtb32,Cpe,Zswim5,Rnf4,Lig3,Smpdl3b,Usp3,Mib1,Rasgrp1,Traf1,Cpd,Zcchc9
GO:0043325	phosphatidylinositol-3,4-bisphosphate binding	0.199278	-1.61305	27	3	0.00259067	1158	20217	2800616558217690	Washc2,Kif16b,Zfyve1
GO:0008289	lipid binding	0.200172	-1.60858	739	48	0.0414508	1158	20217	12570,15165,19215,320119,74840,69601,212285,11736,74090,78618,72287,70785,24088,19419,231134,56356,28006,217463,72145,18145,23943,329324,106326,107368,64291,319934,71302,14773,58240,12306,170625,11746,29875,76205,217695,228033,70381,17380,19015,434246,192120,52639,69260,69150,22157,16558,72569,20404	Cdk5r2,Hcn1,Ptgds,Rps6kc1,Manf,Dab2ip,Arap2,Ankfy1,Paqr5,Acap2,Plekhf1,Dennd1c,Tlr2,Rasgrp1,Dok7,Gltp,Washc2,Snx13,Wdfy3,Npc1,Esyt1,Syt14,Osbpl11,Pdzd8,Osbpl1a,Sbf2,Arhgap26,Grk5,Hs1bp3,Anxa2,Snx18,Anxa4,Iqgap1,Stard3nl,Zfyve1,Atp5g3,Tecpr1,Mme,Ppard,Trim72,Bspry,Wipi1,Ing2,Snx4,Tulp1,Kif16b,Bbs5,Sh3gl2
GO:0031593	polyubiquitin modification-dependent protein binding	0.205849	-1.58061	55	5	0.00431779	1158	20217	1.38582e+27	Eps15,Ubxn1,Agl,Abraxas2,Tnip2
GO:0015294	solute:cation symporter activity	0.206443	-1.57773	99	8	0.00690846	1158	20217	2.43617e+43	Slc6a11,Slc2a8,Gm5134,Slc12a5,Slc1a6,Slc6a6,Slc2a10,Slc45a1
GO:0004553	hydrolase activity, hydrolyzing O-glycosyl compounds	0.206443	-1.57773	99	8	0.00690846	1158	20217	1.71602e+42	Man2b2,Acer2,Gne,Agl,Edem2,Edem3,Adprhl2,Hyal2
GO:0002020	protease binding	0.209447	-1.56328	145	11	0.00949914	1158	20217	1.25692e+56	Cdk5r1,A2m,Sart3,Timp3,Cst3,Selenos,Anxa2,Prnp,Cradd,Tnfrsf10b,Itga3
GO:0009669	sucrose:cation symporter activity	0.210184	-1.55977	4	1	0.000863558	1158	20217	242773	Slc45a1
GO:0004523	RNA-DNA hybrid ribonuclease activity	0.210184	-1.55977	4	1	0.000863558	1158	20217	19819	Rnaseh1
GO:0070404	NADH binding	0.210184	-1.55977	4	1	0.000863558	1158	20217	14979	H2-Ke6
GO:0001635	calcitonin gene-related peptide receptor activity	0.210184	-1.55977	4	1	0.000863558	1158	20217	12909	Crcp
GO:0019834	phospholipase A2 inhibitor activity	0.210184	-1.55977	4	1	0.000863558	1158	20217	12306	Anxa2
GO:0071633	dihydroceramidase activity	0.210184	-1.55977	4	1	0.000863558	1158	20217	230379	Acer2
GO:0102343	3-hydroxy-arachidoyl-CoA dehydratase activity	0.210184	-1.55977	4	1	0.000863558	1158	20217	70757	Hacd2
GO:0102344	3-hydroxy-behenoyl-CoA dehydratase activity	0.210184	-1.55977	4	1	0.000863558	1158	20217	70757	Hacd2
GO:0042731	PH domain binding	0.210184	-1.55977	4	1	0.000863558	1158	20217	50783	Lsm4
GO:0008506	sucrose:proton symporter activity	0.210184	-1.55977	4	1	0.000863558	1158	20217	242773	Slc45a1
GO:0010858	calcium-dependent protein kinase regulator activity	0.210184	-1.55977	4	1	0.000863558	1158	20217	73047	Camk2n2
GO:0005332	gamma-aminobutyric acid:sodium symporter activity	0.210184	-1.55977	4	1	0.000863558	1158	20217	243616	Slc6a11
GO:0005087	Ran guanyl-nucleotide exchange factor activity	0.210184	-1.55977	4	1	0.000863558	1158	20217	94254	Rcc1l
GO:0015154	disaccharide transmembrane transporter activity	0.210184	-1.55977	4	1	0.000863558	1158	20217	242773	Slc45a1
GO:0004096	catalase activity	0.210184	-1.55977	4	1	0.000863558	1158	20217	12359	Cat
GO:0098641	cadherin binding involved in cell-cell adhesion	0.210184	-1.55977	4	1	0.000863558	1158	20217	56753	Tacstd2
GO:0008853	exodeoxyribonuclease III activity	0.210184	-1.55977	4	1	0.000863558	1158	20217	19367	Rad9a
GO:0033743	peptide-methionine (R)-S-oxide reductase activity	0.210184	-1.55977	4	1	0.000863558	1158	20217	56551	Txn2
GO:0102345	3-hydroxy-lignoceroyl-CoA dehydratase activity	0.210184	-1.55977	4	1	0.000863558	1158	20217	70757	Hacd2
GO:0004704	NF-kappaB-inducing kinase activity	0.210184	-1.55977	4	1	0.000863558	1158	20217	56420	Ppp4c
GO:0004591	oxoglutarate dehydrogenase (succinyl-transferring) activity	0.210184	-1.55977	4	1	0.000863558	1158	20217	239017	Ogdhl
GO:0004370	glycerol kinase activity	0.210184	-1.55977	4	1	0.000863558	1158	20217	235533	Gk5
GO:0004661	protein geranylgeranyltransferase activity	0.210184	-1.55977	4	1	0.000863558	1158	20217	56187	Rabggta
GO:0009019	tRNA (guanine-N1-)-methyltransferase activity	0.210184	-1.55977	4	1	0.000863558	1158	20217	69934	Trmt10b
GO:0033142	progesterone receptor binding	0.210184	-1.55977	4	1	0.000863558	1158	20217	19822	Rnf4
GO:0030297	transmembrane receptor protein tyrosine kinase activator activity	0.210184	-1.55977	4	1	0.000863558	1158	20217	110524	Dgkq
GO:0004740	pyruvate dehydrogenase (acetyl-transferring) kinase activity	0.210184	-1.55977	4	1	0.000863558	1158	20217	228026	Pdk1
GO:0004046	aminoacylase activity	0.210184	-1.55977	4	1	0.000863558	1158	20217	12359	Cat
GO:0009374	biotin binding	0.210184	-1.55977	4	1	0.000863558	1158	20217	18563	Pcx
GO:0016426	tRNA (adenine) methyltransferase activity	0.210184	-1.55977	4	1	0.000863558	1158	20217	74753	Trmo
GO:0000213	tRNA-intron endonuclease activity	0.210184	-1.55977	4	1	0.000863558	1158	20217	76265	Tsen54
GO:0005314	high-affinity glutamate transmembrane transporter activity	0.210184	-1.55977	4	1	0.000863558	1158	20217	20513	Slc1a6
GO:0097200	cysteine-type endopeptidase activity involved in execution phase of apoptosis	0.210184	-1.55977	4	1	0.000863558	1158	20217	12368	Casp6
GO:0003873	6-phosphofructo-2-kinase activity	0.210184	-1.55977	4	1	0.000863558	1158	20217	270198	Pfkfb4
GO:0004826	phenylalanine-tRNA ligase activity	0.210184	-1.55977	4	1	0.000863558	1158	20217	72946	Lrrc47
GO:0004694	eukaryotic translation initiation factor 2alpha kinase activity	0.210184	-1.55977	4	1	0.000863558	1158	20217	15467	Eif2ak1
GO:0004366	glycerol-3-phosphate O-acyltransferase activity	0.210184	-1.55977	4	1	0.000863558	1158	20217	231510	Gpat3
GO:0099103	channel activator activity	0.210184	-1.55977	4	1	0.000863558	1158	20217	242735	Lrrc38
GO:0008515	sucrose transmembrane transporter activity	0.210184	-1.55977	4	1	0.000863558	1158	20217	242773	Slc45a1
GO:0008793	aromatic-amino-acid:2-oxoglutarate aminotransferase activity	0.210184	-1.55977	4	1	0.000863558	1158	20217	76615	Got1l1
GO:0015157	oligosaccharide transmembrane transporter activity	0.210184	-1.55977	4	1	0.000863558	1158	20217	242773	Slc45a1
GO:0004459	L-lactate dehydrogenase activity	0.210184	-1.55977	4	1	0.000863558	1158	20217	16828	Ldha
GO:0004488	methylenetetrahydrofolate dehydrogenase (NADP+) activity	0.210184	-1.55977	4	1	0.000863558	1158	20217	17768	Mthfd2
GO:0015057	thrombin-activated receptor activity	0.210184	-1.55977	4	1	0.000863558	1158	20217	14062	F2r
GO:0019237	centromeric DNA binding	0.210184	-1.55977	4	1	0.000863558	1158	20217	17685	Msh2
GO:0005275	amine transmembrane transporter activity	0.210184	-1.55977	4	1	0.000863558	1158	20217	50934	Slc7a8
GO:0035243	protein-arginine omega-N symmetric methyltransferase activity	0.210184	-1.55977	4	1	0.000863558	1158	20217	102182	Prmt9
GO:0036402	proteasome-activating ATPase activity	0.210184	-1.55977	4	1	0.000863558	1158	20217	23996	Psmc4
GO:0099104	potassium channel activator activity	0.210184	-1.55977	4	1	0.000863558	1158	20217	242735	Lrrc38
GO:0047238	glucuronosyl-N-acetylgalactosaminyl-proteoglycan 4-beta-N-acetylgalactosaminyltransferase activity	0.210184	-1.55977	4	1	0.000863558	1158	20217	78923	Chsy3
GO:1990174	phosphodiesterase decapping endonuclease activity	0.210184	-1.55977	4	1	0.000863558	1158	20217	75686	Nudt16
GO:0000992	polymerase III regulatory region sequence-specific DNA binding	0.210184	-1.55977	4	1	0.000863558	1158	20217	72308	Brf1
GO:0080130	L-phenylalanine:2-oxoglutarate aminotransferase activity	0.210184	-1.55977	4	1	0.000863558	1158	20217	76615	Got1l1
GO:0004185	serine-type carboxypeptidase activity	0.210184	-1.55977	4	1	0.000863558	1158	20217	12874	Cpd
GO:0070546	L-phenylalanine aminotransferase activity	0.210184	-1.55977	4	1	0.000863558	1158	20217	76615	Got1l1
GO:0002060	purine nucleobase binding	0.210184	-1.55977	4	1	0.000863558	1158	20217	11821	Aprt
GO:0016774	phosphotransferase activity, carboxyl group as acceptor	0.210184	-1.55977	4	1	0.000863558	1158	20217	217214	Nags
GO:0015501	glutamate:sodium symporter activity	0.210184	-1.55977	4	1	0.000863558	1158	20217	20513	Slc1a6
GO:0004305	ethanolamine kinase activity	0.210184	-1.55977	4	1	0.000863558	1158	20217	214253	Etnk2
GO:0047696	beta-adrenergic receptor kinase activity	0.210184	-1.55977	4	1	0.000863558	1158	20217	14773	Grk5
GO:0032138	single base insertion or deletion binding	0.210184	-1.55977	4	1	0.000863558	1158	20217	17685	Msh2
GO:0015226	carnitine transmembrane transporter activity	0.210184	-1.55977	4	1	0.000863558	1158	20217	20520	Slc22a5
GO:0005416	amino acid:cation symporter activity	0.210934	-1.55621	15	2	0.00172712	1158	20217	24361620513	Slc6a11,Slc1a6
GO:0005165	neurotrophin receptor binding	0.210934	-1.55621	15	2	0.00172712	1158	20217	1880312064	Plcg1,Bdnf
GO:0045295	gamma-catenin binding	0.210934	-1.55621	15	2	0.00172712	1158	20217	1927212385	Ptprk,Ctnna1
GO:0035325	Toll-like receptor binding	0.210934	-1.55621	15	2	0.00172712	1158	20217	6960124088	Dab2ip,Tlr2
GO:0000149	SNARE binding	0.213206	-1.5455	115	9	0.00777202	1158	20217	1.00227e+46	Stx12,Stx1b,Stx2,Abl1,Vps11,Bet1,Prrt2,Nsf,Napg
GO:0045499	chemorepellent activity	0.21438	-1.54001	28	3	0.00259067	1158	20217	203582036120357	Sema6a,Sema7a,Sema5b
GO:0019707	protein-cysteine S-acyltransferase activity	0.21438	-1.54001	28	3	0.00259067	1158	20217	3.20151e+16	Zdhhc17,Ykt6,Zdhhc14
GO:0019706	protein-cysteine S-palmitoyltransferase activity	0.21438	-1.54001	28	3	0.00259067	1158	20217	2.24455e+16	Zdhhc14,Ykt6,Zdhhc17
GO:0004033	aldo-keto reductase (NADP) activity	0.21438	-1.54001	28	3	0.00259067	1158	20217	1088411725298710	Rdh13,Rdh11,Rdh10
GO:0003684	damaged DNA binding	0.216239	-1.53137	56	5	0.00431779	1158	20217	5.62102e+24	Rev1,Polb,Ddb1,Msh2,Pold1
GO:0015932	nucleobase-containing compound transmembrane transporter activity	0.218529	-1.52084	42	4	0.00345423	1158	20217	2.29783e+21	Slc35a3,Slc29a3,Slc35b1,Slc25a33
GO:0016616	oxidoreductase activity, acting on the CH-OH group of donors, NAD or NADP as acceptor	0.224998	-1.49166	132	10	0.00863558	1158	20217	5.88752e+52	Hibadh,Ldha,Tdh,Tsta3,Rdh13,H2-Ke6,Zadh2,Rdh10,Rdh11,Hsd17b11
GO:0001098	basal transcription machinery binding	0.226788	-1.48374	57	5	0.00431779	1158	20217	2.29938e+27	Znhit6,Uvssa,Uri1,Pcif1,Smyd2
GO:0001099	basal RNA polymerase II transcription machinery binding	0.226788	-1.48374	57	5	0.00431779	1158	20217	7.11012e+27	Uvssa,Znhit6,Uri1,Pcif1,Smyd2
GO:0043539	protein serine/threonine kinase activator activity	0.229713	-1.47092	29	3	0.00259067	1158	20217	2169651256929870	Taok1,Cdk5r1,Iqgap1
GO:0008569	ATP-dependent microtubule motor activity, minus-end-directed	0.23249	-1.45891	16	2	0.00172712	1158	20217	100502766213575	Kifc1,Dync2li1
GO:0016894	endonuclease activity, active with either ribo- or deoxyribonucleic acids and producing 3'-phosphomonoesters	0.23249	-1.45891	16	2	0.00172712	1158	20217	7626513423	Tsen54,Dnase2a
GO:0003756	protein disulfide isomerase activity	0.23249	-1.45891	16	2	0.00172712	1158	20217	6747571853	Ero1lb,Pdia6
GO:0001056	RNA polymerase III activity	0.23249	-1.45891	16	2	0.00172712	1158	20217	7042812909	Polr3b,Crcp
GO:0008252	nucleotidase activity	0.23249	-1.45891	16	2	0.00172712	1158	20217	31963823959	Nt5dc1,Nt5e
GO:0016864	intramolecular oxidoreductase activity, transposing S-S bonds	0.23249	-1.45891	16	2	0.00172712	1158	20217	7185367475	Pdia6,Ero1lb
GO:0070034	telomerase RNA binding	0.23249	-1.45891	16	2	0.00172712	1158	20217	2063852530	Snrpb,Nhp2
GO:0008329	signaling pattern recognition receptor activity	0.23249	-1.45891	16	2	0.00172712	1158	20217	14079224088	Colec12,Tlr2
GO:0008179	adenylate cyclase binding	0.23249	-1.45891	16	2	0.00172712	1158	20217	1231367252	Calm1,Cap2
GO:0015095	magnesium ion transmembrane transporter activity	0.23249	-1.45891	16	2	0.00172712	1158	20217	32015098396	Zdhhc17,Slc41a1
GO:0030296	protein tyrosine kinase activator activity	0.23249	-1.45891	16	2	0.00172712	1158	20217	11052412484	Dgkq,Cd24a
GO:0019902	phosphatase binding	0.23496	-1.44834	212	15	0.0129534	1158	20217	6.96015e+78	Dab2ip,Anapc4,Ppp1r36,Mtmr9,Pdlim4,Cpd,Pstpip1,Ppp2ca,Ptpn1,Sbf2,Slc9a3r1,Iqgap1,Rcan3,Ppp6r1,Erbb2
GO:0015171	amino acid transmembrane transporter activity	0.239513	-1.42915	73	6	0.00518135	1158	20217	5.09342e+32	Slc7a8,AU018091,Slc6a11,Slc1a6,Slc38a9,Slc6a6
GO:0030971	receptor tyrosine kinase binding	0.239513	-1.42915	73	6	0.00518135	1158	20217	1.34492e+29	Dok2,Ptpn1,Ptpn14,Plcg1,Nck1,Hyal2
GO:0050681	androgen receptor binding	0.245239	-1.40552	30	3	0.00259067	1158	20217	198221410652639	Rnf4,Foxh1,Wipi1
GO:0001540	amyloid-beta binding	0.248316	-1.39305	59	5	0.00431779	1158	20217	1.91221e+24	Prnp,Cst3,Itm2b,Itm2a,Tlr2
GO:0043130	ubiquitin binding	0.249133	-1.38977	74	6	0.00518135	1158	20217	6.71239e+30	Ubap1,Ube2n,Rnft1,Vps28,Ascc2,Ubxn1
GO:0032183	SUMO binding	0.254168	-1.36976	17	2	0.00172712	1158	20217	1982293836	Rnf4,Rnf111
GO:1990381	ubiquitin-specific protease binding	0.254168	-1.36976	17	2	0.00172712	1158	20217	53890109815	Sart3,Selenos
GO:0038187	pattern recognition receptor activity	0.254168	-1.36976	17	2	0.00172712	1158	20217	14079224088	Colec12,Tlr2
GO:0042813	Wnt-activated receptor activity	0.254168	-1.36976	17	2	0.00172712	1158	20217	2656314370	Ror1,Fzd8
GO:0016646	oxidoreductase activity, acting on the CH-NH group of donors, NAD or NADP as acceptor	0.254168	-1.36976	17	2	0.00172712	1158	20217	17768233016	Mthfd2,Blvrb
GO:0022884	macromolecule transmembrane transporter activity	0.254168	-1.36976	17	2	0.00172712	1158	20217	2185453421	Timm17a,Sec61a1
GO:0010314	phosphatidylinositol-5-phosphate binding	0.254168	-1.36976	17	2	0.00172712	1158	20217	7228728006	Plekhf1,Washc2
GO:0071074	eukaryotic initiation factor eIF2 binding	0.255433	-1.3648	5	1	0.000863558	1158	20217	17973	Nck1
GO:0008318	protein prenyltransferase activity	0.255433	-1.3648	5	1	0.000863558	1158	20217	56187	Rabggta
GO:0070012	oligopeptidase activity	0.255433	-1.3648	5	1	0.000863558	1158	20217	17380	Mme
GO:0015142	tricarboxylic acid transmembrane transporter activity	0.255433	-1.3648	5	1	0.000863558	1158	20217	94282	Sfxn5
GO:0010484	H3 histone acetyltransferase activity	0.255433	-1.3648	5	1	0.000863558	1158	20217	70088	Meaf6
GO:0090554	phosphatidylcholine floppase activity	0.255433	-1.3648	5	1	0.000863558	1158	20217	27403	Abca7
GO:0005007	fibroblast growth factor-activated receptor activity	0.255433	-1.3648	5	1	0.000863558	1158	20217	14186	Fgfr4
GO:0001537	N-acetylgalactosamine 4-O-sulfotransferase activity	0.255433	-1.3648	5	1	0.000863558	1158	20217	71797	Chst13
GO:0004176	ATP-dependent peptidase activity	0.255433	-1.3648	5	1	0.000863558	1158	20217	74142	Lonp1
GO:0004331	fructose-2,6-bisphosphate 2-phosphatase activity	0.255433	-1.3648	5	1	0.000863558	1158	20217	270198	Pfkfb4
GO:0017040	N-acylsphingosine amidohydrolase activity	0.255433	-1.3648	5	1	0.000863558	1158	20217	230379	Acer2
GO:0001032	RNA polymerase III type 3 promoter DNA binding	0.255433	-1.3648	5	1	0.000863558	1158	20217	72308	Brf1
GO:0016833	oxo-acid-lyase activity	0.255433	-1.3648	5	1	0.000863558	1158	20217	15356	Hmgcl
GO:0030158	protein xylosyltransferase activity	0.255433	-1.3648	5	1	0.000863558	1158	20217	217119	Xylt2
GO:0030292	protein tyrosine kinase inhibitor activity	0.255433	-1.3648	5	1	0.000863558	1158	20217	15587	Hyal2
GO:0048403	brain-derived neurotrophic factor binding	0.255433	-1.3648	5	1	0.000863558	1158	20217	232345	A2m
GO:0031013	troponin I binding	0.255433	-1.3648	5	1	0.000863558	1158	20217	53902	Rcan3
GO:0000702	oxidized base lesion DNA N-glycosylase activity	0.255433	-1.3648	5	1	0.000863558	1158	20217	71726	Smug1
GO:0035241	protein-arginine omega-N monomethyltransferase activity	0.255433	-1.3648	5	1	0.000863558	1158	20217	102182	Prmt9
GO:0015450	P-P-bond-hydrolysis-driven protein transmembrane transporter activity	0.255433	-1.3648	5	1	0.000863558	1158	20217	21854	Timm17a
GO:0043199	sulfate binding	0.255433	-1.3648	5	1	0.000863558	1158	20217	75612	Gns
GO:0034481	chondroitin sulfotransferase activity	0.255433	-1.3648	5	1	0.000863558	1158	20217	71797	Chst13
GO:1990254	keratin filament binding	0.255433	-1.3648	5	1	0.000863558	1158	20217	105732	Fam83h
GO:0015185	gamma-aminobutyric acid transmembrane transporter activity	0.255433	-1.3648	5	1	0.000863558	1158	20217	243616	Slc6a11
GO:0018812	3-hydroxyacyl-CoA dehydratase activity	0.255433	-1.3648	5	1	0.000863558	1158	20217	70757	Hacd2
GO:0015137	citrate transmembrane transporter activity	0.255433	-1.3648	5	1	0.000863558	1158	20217	94282	Sfxn5
GO:0032557	pyrimidine ribonucleotide binding	0.255433	-1.3648	5	1	0.000863558	1158	20217	216558	Ugp2
GO:0010385	double-stranded methylated DNA binding	0.255433	-1.3648	5	1	0.000863558	1158	20217	17190	Mbd1
GO:0015405	P-P-bond-hydrolysis-driven transmembrane transporter activity	0.255433	-1.3648	5	1	0.000863558	1158	20217	21854	Timm17a
GO:0001515	opioid peptide activity	0.255433	-1.3648	5	1	0.000863558	1158	20217	20402	Zfp106
GO:0016312	inositol bisphosphate phosphatase activity	0.255433	-1.3648	5	1	0.000863558	1158	20217	16329	Inpp1
GO:0003985	acetyl-CoA C-acetyltransferase activity	0.255433	-1.3648	5	1	0.000863558	1158	20217	110446	Acat1
GO:0016899	oxidoreductase activity, acting on the CH-OH group of donors, oxygen as acceptor	0.255433	-1.3648	5	1	0.000863558	1158	20217	11671	Aldh3a2
GO:0099122	RNA polymerase II C-terminal domain binding	0.255433	-1.3648	5	1	0.000863558	1158	20217	228866	Pcif1
GO:0004668	protein-arginine deiminase activity	0.255433	-1.3648	5	1	0.000863558	1158	20217	18602	Padi4
GO:0030621	U4 snRNA binding	0.255433	-1.3648	5	1	0.000863558	1158	20217	53817	Ddx39b
GO:0001665	alpha-N-acetylgalactosaminide alpha-2,6-sialyltransferase activity	0.255433	-1.3648	5	1	0.000863558	1158	20217	26938	St6galnac5
GO:0019238	cyclohydrolase activity	0.255433	-1.3648	5	1	0.000863558	1158	20217	17768	Mthfd2
GO:0016892	endoribonuclease activity, producing 3'-phosphomonoesters	0.255433	-1.3648	5	1	0.000863558	1158	20217	76265	Tsen54
GO:0071987	WD40-repeat domain binding	0.255433	-1.3648	5	1	0.000863558	1158	20217	13194	Ddb1
GO:0032135	DNA insertion or deletion binding	0.255433	-1.3648	5	1	0.000863558	1158	20217	17685	Msh2
GO:0008324	cation transmembrane transporter activity	0.256226	-1.3617	609	39	0.0336788	1158	20217	3.33669e+210	Gm5134,Zdhhc17,Slc2a8,Kcnh4,Slc2a10,Slc45a1,Atp6v1c1,Slc38a9,Hcn1,Slc1a6,Lrrc38,Slc11a1,Letm1,Kcnk12,Slc6a11,Kcnip3,Slc7a8,Slc41a2,Kcnk5,Slc6a6,Atp6v1h,Atp1b3,Anxa2,P2rx5,Slc12a5,Atp6v0e2,P2rx4,Cox7a1,Slc41a1,Kcnj10,AU018091,Sec61a1,Slc22a5,Atp5g3,Unc80,Atp12a,Kcnk7,Rhcg,Slc9a6
GO:0004843	thiol-dependent ubiquitin-specific protease activity	0.256665	-1.35998	90	7	0.00604491	1158	20217	7.48411e+36	Usp38,Usp30,Usp25,Stambpl1,Psmd14,Eif3f,Usp3
GO:0034212	peptide N-acetyltransferase activity	0.25886	-1.35147	75	6	0.00518135	1158	20217	1.09116e+31	Supt3,Naa40,Phf20,Kansl1,Kat8,Meaf6
GO:0015297	antiporter activity	0.25886	-1.35147	75	6	0.00518135	1158	20217	2.63732e+30	Clcn7,Slc4a2,Letm1,Slc11a1,Slc9a6,Slc41a1
GO:0016765	transferase activity, transferring alkyl or aryl (other than methyl) groups	0.259271	-1.34988	60	5	0.00431779	1158	20217	6.69666e+24	Trit1,Pdss1,Gstt2,Ubiad1,Rabggta
GO:0015175	neutral amino acid transmembrane transporter activity	0.260923	-1.34353	31	3	0.00259067	1158	20217	5093426870621360	Slc7a8,Slc38a9,Slc6a6
GO:0003714	transcription corepressor activity	0.26293	-1.33587	185	13	0.0112263	1158	20217	6.62336e+67	Dmap1,Zbtb32,Cited2,Homez,Dr1,E2f7,Erf,Hif3a,Uri1,Gps2,Irf2bp2,Pbxip1,Rere
GO:0051117	ATPase binding	0.265558	-1.32592	91	7	0.00604491	1158	20217	1.19332e+38	Atp1b3,Znhit6,Ralb,Ubxn1,Selenos,Vcpkmt,Usp25
GO:0048037	cofactor binding	0.266511	-1.32234	529	34	0.029361	1158	20217	1.54581e+178	Hpx,Acadvl,Phyh,H2-Ke6,Nubp1,Cat,Pold1,Hbq1b,Pcx,Acadl,Parp1,Uqcrfs1,Pola1,Aldh9a1,Tsta3,Hmgcl,Ddx11,Pcif1,Hbq1a,Tdh,Hibadh,Cyb5r3,Acat1,Got1l1,Cyc1,Ndufs2,Pdxk,Ptgis,Eif2ak1,Prodh,Fdxr,Alas1,Acads,Creg1
GO:0003682	chromatin binding	0.267209	-1.31973	579	37	0.0319516	1158	20217	1.04722e+195	Ddx1,Actn4,Smarcc1,Klf14,Supt5,Gli2,Rnf4,Cited2,Mapk15,Srebf2,Ddx11,Hmgn1,Epop,Usp3,Pola1,Rest,Tshz2,Zfp936,Akap8,Wbp2nl,Rere,Ing2,Parp1,Uri1,Pold1,Hoxd13,Npm2,Tal1,Rnf8,Msh2,Srf,Hinfp,Top2b,Rad51,Mbd2,Mbd1,Fancm
GO:0042393	histone binding	0.268906	-1.31339	202	14	0.0120898	1158	20217	6.77737e+73	Kat8,Ing2,Smarcc1,Rnf8,Sart3,Usp3,Hinfp,Pwp1,Coprs,Tnks,Baz1b,Npm2,Anp32b,Asf1b
GO:0045296	cadherin binding	0.270337	-1.30808	61	5	0.00431779	1158	20217	6.74516e+24	Pkp2,Tacstd2,P2rx4,Cdk5r1,Ctnna1
GO:0004519	endonuclease activity	0.272626	-1.29966	123	9	0.00777202	1158	20217	1.34231e+47	Dnase2a,Rpp25,Rpp21,Nudt16,Rnaseh1,Rpp38,Endod1,Rpp40,Tsen54
GO:0070182	DNA polymerase binding	0.275882	-1.28778	18	2	0.00172712	1158	20217	7414219361	Lonp1,Rad51
GO:0051184	cofactor transmembrane transporter activity	0.275882	-1.28778	18	2	0.00172712	1158	20217	6758215458	Slc25a26,Hpx
GO:0016780	phosphotransferase activity, for other substituted phosphate groups	0.275882	-1.28778	18	2	0.00172712	1158	20217	43393156703	Pigg,Pigo
GO:0008519	ammonium transmembrane transporter activity	0.276729	-1.28472	32	3	0.00259067	1158	20217	571385631520520	Slc12a5,Rhcg,Slc22a5
GO:0019783	ubiquitin-like protein-specific protease activity	0.278182	-1.27948	108	8	0.00690846	1158	20217	7.02408e+41	Ufsp1,Stambpl1,Eif3f,Usp38,Usp30,Psmd14,Usp3,Usp25
GO:0019003	GDP binding	0.278603	-1.27797	77	6	0.00518135	1158	20217	1.10639e+30	Prps2,Rheb,Gem,Ralb,Rras,Suclg2
GO:0001047	core promoter binding	0.281503	-1.26761	62	5	0.00431779	1158	20217	5.64611e+25	Kcnip3,Rrn3,Rest,Gbx2,Dr1
GO:0016860	intramolecular oxidoreductase activity	0.281967	-1.26596	47	4	0.00345423	1158	20217	1.92157e+19	Ptgds,Ero1lb,Pdia6,Ptgis
GO:0019905	syntaxin binding	0.288601	-1.24271	78	6	0.00518135	1158	20217	6.90172e+30	Prrt2,Nsf,Abl1,Napg,Vps11,Bet1
GO:0042974	retinoic acid receptor binding	0.292624	-1.22887	33	3	0.00259067	1158	20217	1901560595233900	Ppard,Actn4,Fus
GO:0005200	structural constituent of cytoskeleton	0.292755	-1.22842	63	5	0.00431779	1158	20217	5.45487e+25	Tubb1,Arpc3,Tuba1c,Tubb6,Tpm2
GO:0030331	estrogen receptor binding	0.295004	-1.22077	48	4	0.00345423	1158	20217	1.98221e+20	Rnf4,Parp1,Wipi1,Fus
GO:0034458	3'-5' RNA helicase activity	0.297558	-1.21215	19	2	0.00172712	1158	20217	21687771715	Dhx33,Dhx35
GO:0032405	MutLalpha complex binding	0.298091	-1.21036	6	1	0.000863558	1158	20217	17685	Msh2
GO:0034190	apolipoprotein receptor binding	0.298091	-1.21036	6	1	0.000863558	1158	20217	16574	Kif5c
GO:0035662	Toll-like receptor 4 binding	0.298091	-1.21036	6	1	0.000863558	1158	20217	69601	Dab2ip
GO:0016433	rRNA (adenine) methyltransferase activity	0.298091	-1.21036	6	1	0.000863558	1158	20217	78796	Zcchc4
GO:0047035	testosterone dehydrogenase (NAD+) activity	0.298091	-1.21036	6	1	0.000863558	1158	20217	14979	H2-Ke6
GO:0043515	kinetochore binding	0.298091	-1.21036	6	1	0.000863558	1158	20217	229841	Cenpe
GO:0015232	heme transporter activity	0.298091	-1.21036	6	1	0.000863558	1158	20217	15458	Hpx
GO:0034604	pyruvate dehydrogenase (NAD+) activity	0.298091	-1.21036	6	1	0.000863558	1158	20217	235339	Dlat
GO:0004468	lysine N-acetyltransferase activity, acting on acetyl phosphate as donor	0.298091	-1.21036	6	1	0.000863558	1158	20217	71988	Esco2
GO:0000064	L-ornithine transmembrane transporter activity	0.298091	-1.21036	6	1	0.000863558	1158	20217	245128	AU018091
GO:0016453	C-acetyltransferase activity	0.298091	-1.21036	6	1	0.000863558	1158	20217	110446	Acat1
GO:0031802	type 5 metabotropic glutamate receptor binding	0.298091	-1.21036	6	1	0.000863558	1158	20217	19122	Prnp
GO:0070891	lipoteichoic acid binding	0.298091	-1.21036	6	1	0.000863558	1158	20217	24088	Tlr2
GO:0019534	toxin transmembrane transporter activity	0.298091	-1.21036	6	1	0.000863558	1158	20217	50934	Slc7a8
GO:0002054	nucleobase binding	0.298091	-1.21036	6	1	0.000863558	1158	20217	11821	Aprt
GO:0016886	ligase activity, forming phosphoric ester bonds	0.298091	-1.21036	6	1	0.000863558	1158	20217	16882	Lig3
GO:0004457	lactate dehydrogenase activity	0.298091	-1.21036	6	1	0.000863558	1158	20217	16828	Ldha
GO:0034594	phosphatidylinositol trisphosphate phosphatase activity	0.298091	-1.21036	6	1	0.000863558	1158	20217	64436	Inpp5e
GO:0019958	C-X-C chemokine binding	0.298091	-1.21036	6	1	0.000863558	1158	20217	232345	A2m
GO:0019788	NEDD8 transferase activity	0.298091	-1.21036	6	1	0.000863558	1158	20217	56438	Rbx1
GO:0003726	double-stranded RNA adenosine deaminase activity	0.298091	-1.21036	6	1	0.000863558	1158	20217	21744	Adad1
GO:0004738	pyruvate dehydrogenase activity	0.298091	-1.21036	6	1	0.000863558	1158	20217	235339	Dlat
GO:0004726	non-membrane spanning protein tyrosine phosphatase activity	0.298091	-1.21036	6	1	0.000863558	1158	20217	19253	Ptpn18
GO:0004749	ribose phosphate diphosphokinase activity	0.298091	-1.21036	6	1	0.000863558	1158	20217	110639	Prps2
GO:0038064	collagen receptor activity	0.298091	-1.21036	6	1	0.000863558	1158	20217	12305	Ddr1
GO:0140328	floppase activity	0.298091	-1.21036	6	1	0.000863558	1158	20217	27403	Abca7
GO:0051185	coenzyme transmembrane transporter activity	0.298091	-1.21036	6	1	0.000863558	1158	20217	67582	Slc25a26
GO:0035368	selenocysteine insertion sequence binding	0.298091	-1.21036	6	1	0.000863558	1158	20217	192170	Eif4a3
GO:1903136	cuprous ion binding	0.298091	-1.21036	6	1	0.000863558	1158	20217	19122	Prnp
GO:0015189	L-lysine transmembrane transporter activity	0.298091	-1.21036	6	1	0.000863558	1158	20217	245128	AU018091
GO:0032027	myosin light chain binding	0.298091	-1.21036	6	1	0.000863558	1158	20217	404710	Iqgap3
GO:0004711	ribosomal protein S6 kinase activity	0.298091	-1.21036	6	1	0.000863558	1158	20217	20111	Rps6ka1
GO:1990050	phosphatidic acid transfer activity	0.298091	-1.21036	6	1	0.000863558	1158	20217	66390	Prelid3b
GO:1902388	ceramide 1-phosphate transfer activity	0.298091	-1.21036	6	1	0.000863558	1158	20217	56356	Gltp
GO:0030368	interleukin-17 receptor activity	0.298091	-1.21036	6	1	0.000863558	1158	20217	50931	Il27ra
GO:0005168	neurotrophin TRKA receptor binding	0.298091	-1.21036	6	1	0.000863558	1158	20217	18803	Plcg1
GO:0090599	alpha-glucosidase activity	0.298091	-1.21036	6	1	0.000863558	1158	20217	77559	Agl
GO:1902387	ceramide 1-phosphate binding	0.298091	-1.21036	6	1	0.000863558	1158	20217	56356	Gltp
GO:0003997	acyl-CoA oxidase activity	0.298091	-1.21036	6	1	0.000863558	1158	20217	11363	Acadl
GO:0047760	butyrate-CoA ligase activity	0.298091	-1.21036	6	1	0.000863558	1158	20217	78894	Aacs
GO:0004703	G protein-coupled receptor kinase activity	0.298091	-1.21036	6	1	0.000863558	1158	20217	14773	Grk5
GO:0004157	dihydropyrimidinase activity	0.298091	-1.21036	6	1	0.000863558	1158	20217	12933	Crmp1
GO:0004128	cytochrome-b5 reductase activity, acting on NAD(P)H	0.298091	-1.21036	6	1	0.000863558	1158	20217	109754	Cyb5r3
GO:0000405	bubble DNA binding	0.298091	-1.21036	6	1	0.000863558	1158	20217	11350	Abl1
GO:0004859	phospholipase inhibitor activity	0.298091	-1.21036	6	1	0.000863558	1158	20217	12306	Anxa2
GO:0034584	piRNA binding	0.298091	-1.21036	6	1	0.000863558	1158	20217	73679	Tex19.1
GO:0050815	phosphoserine residue binding	0.298091	-1.21036	6	1	0.000863558	1158	20217	54401	Ywhab
GO:0005499	vitamin D binding	0.298091	-1.21036	6	1	0.000863558	1158	20217	192120	Bspry
GO:0034603	pyruvate dehydrogenase [NAD(P)+] activity	0.298091	-1.21036	6	1	0.000863558	1158	20217	235339	Dlat
GO:0047391	alkylglycerophosphoethanolamine phosphodiesterase activity	0.298091	-1.21036	6	1	0.000863558	1158	20217	14672	Gna11
GO:0019199	transmembrane receptor protein kinase activity	0.298674	-1.2084	79	6	0.00518135	1158	20217	2.65631e+29	Ror1,Ddr1,Fgfr4,Ptk7,Erbb2,Epha2
GO:0005215	transporter activity	0.299478	-1.20571	1111	68	0.0587219	1158	20217	12306,15458,12865,76252,18438,94045,70556,192113,20520,56315,236794,16530,224814,245128,110172,21854,242773,170441,242735,20513,320150,20535,56356,56017,216635,74919,108664,328370,11933,56384,64291,50934,56461,243616,27403,98396,57138,117160,76408,26373,329178,228033,544763,106073,16513,53421,100041085,15165,268706,66335,66390,73132,78339,229782,333669,22228,380728,18145,21366,71279,94282,29876,2…	Anxa2,Hpx,Cox7a1,Atp6v0e2,P2rx4,P2rx5,Slc25a33,Atp12a,Slc22a5,Rhcg,Slc9a6,Kcnk7,Abcc10,AU018091,Slc35b1,Timm17a,Slc45a1,Slc2a10,Lrrc38,Slc1a6,Zdhhc17,Slc4a2,Gltp,Slc2a8,Hbq1a,Slc35f6,Atp6v1h,Rft1,Atp1b3,Letm1,Osbpl1a,Slc7a8,Kcnip3,Slc6a11,Abca7,Slc41a1,Slc12a5,Ttyh2,Abcc3,Clcn7,Unc80,Atp5g3,Hbq1b,Mfsd5,Kcnj10,Sec61a1,Mfsd4b3-ps,Hcn1,Slc38a9,Atp6v1c1,Prelid3b,Slc25a16,Ttyh3,Slc35a3,Gm5134,Ucp2,Kcn…
GO:0090079	translation regulator activity, nucleic acid binding	0.301898	-1.19767	95	7	0.00604491	1158	20217	1.08854e+35	Mtrf1l,Tsfm,Eif3f,Mtif2,Eif3g,Eif1ax,Eif3m
GO:0030374	nuclear receptor transcription coactivator activity	0.304083	-1.19045	64	5	0.00431779	1158	20217	2.3496e+27	Med17,Actn4,Nr1d2,Helz2,Ppard
GO:0001046	core promoter sequence-specific DNA binding	0.308115	-1.17728	49	4	0.00345423	1158	20217	1.44722e+20	Gbx2,Rest,Rrn3,Kcnip3
GO:0031624	ubiquitin conjugating enzyme binding	0.308577	-1.17578	34	3	0.00259067	1158	20217	1.98224e+16	Rnf4,Trim72,Rnf217
GO:0043177	organic acid binding	0.315368	-1.15402	226	15	0.0129534	1158	20217	1.69222e+79	Phyh,Slc6a6,Ptgds,Ppard,Pcx,Hbq1b,Padi4,Prodh,Hmgcl,Hyal2,Sesn2,L1cam,Nags,Sesn1,Hbq1a
GO:0022804	active transmembrane transporter activity	0.315964	-1.15213	292	19	0.0164076	1158	20217	2.05353e+100	Slc4a2,Gm5134,Slc2a8,Timm17a,Slc45a1,Slc2a10,Slc41a1,Slc1a6,Slc12a5,Slc11a1,Letm1,Abcc10,Abca7,Slc6a11,Abcc3,Clcn7,Slc22a5,Slc6a6,Slc9a6
GO:0038191	neuropilin binding	0.319128	-1.14216	20	2	0.00172712	1158	20217	2036111350	Sema7a,Abl1
GO:0070064	proline-rich region binding	0.319128	-1.14216	20	2	0.00172712	1158	20217	38112611350	Garem1,Abl1
GO:0016502	nucleotide receptor activity	0.319128	-1.14216	20	2	0.00172712	1158	20217	1843894045	P2rx4,P2rx5
GO:0051861	glycolipid binding	0.319128	-1.14216	20	2	0.00172712	1158	20217	7484056356	Manf,Gltp
GO:0001614	purinergic nucleotide receptor activity	0.319128	-1.14216	20	2	0.00172712	1158	20217	9404518438	P2rx5,P2rx4
GO:1990782	protein tyrosine kinase binding	0.320444	-1.13805	97	7	0.00604491	1158	20217	1.34498e+34	Dok2,Clasp2,Hyal2,Plcg1,Nck1,Ptpn14,Ptpn1
GO:0016922	nuclear receptor binding	0.320626	-1.13748	113	8	0.00690846	1158	20217	1.15451e+40	Parp1,Foxh1,Smarce1,Mecr,Wipi1,Rnf4,Ppard,Fus
GO:0051427	hormone receptor binding	0.322396	-1.13197	178	12	0.0103627	1158	20217	5.73767e+61	Smarce1,Taf11,Wipi1,Mecr,Actn4,Tacc2,Foxh1,Parp1,Fus,Med17,Ppard,Rnf4
GO:0046914	transition metal ion binding	0.323983	-1.12706	950	58	0.0500864	1158	20217	55980,16922,18712,17190,56187,18438,80985,94045,56264,78913,58230,225055,217119,21951,19122,19155,434246,192120,353187,19015,17380,56399,78796,68703,214290,70044,225791,11545,66361,21753,23959,22029,12874,69085,16882,15356,18747,225164,19419,100340,235441,14633,100126824,75686,19822,58206,12876,74464,11689,56438,216134,218271,26919,212168,19223,28105,19246,11350	Impa1,Phyh,Pim1,Mbd1,Rabggta,P2rx4,Trim44,P2rx5,Cpxm1,Ltn1,Rnf8,Fbxo11,Xylt2,Tnks,Prnp,Npepps,Trim72,Bspry,Nr1d2,Ppard,Mme,Akap8,Zcchc4,Rere,Tut7,Tut1,Zadh2,Parp1,Zfand1,Tes,Nt5e,Traf1,Cpd,Zcchc9,Lig3,Hmgcl,Prkaca,Mib1,Rasgrp1,Smpdl3b,Usp3,Gli2,Sco2,Nudt16,Rnf4,Zbtb32,Cpe,Zswim5,Alox5,Rbx1,Pdxk,B4galt7,Zfp346,Zswim4,Ptgis,Trim36,Ptpn1,Abl1
GO:0070273	phosphatidylinositol-4-phosphate binding	0.324556	-1.1253	35	3	0.00259067	1158	20217	722876960128006	Plekhf1,Dab2ip,Washc2
GO:0061980	regulatory RNA binding	0.324556	-1.1253	35	3	0.00259067	1158	20217	2691917191214290	Zfp346,Mbd2,Tut7
GO:0005088	Ras guanyl-nucleotide exchange factor activity	0.328072	-1.11452	130	9	0.00777202	1158	20217	1.97329e+48	Rgl2,Rcc1l,Arhgef19,Arhgef4,Dennd4a,Sbf2,Rasgrp1,Rab3gap2,Dennd1c
GO:0036459	thiol-dependent ubiquitinyl hydrolase activity	0.329789	-1.1093	98	7	0.00604491	1158	20217	5.90297e+36	Psmd14,Eif3f,Usp3,Stambpl1,Usp30,Usp25,Usp38
GO:0016714	oxidoreductase activity, acting on paired donors, with incorporation or reduction of molecular oxygen, reduced pteridine as one donor, and incorporation of one atom of oxygen	0.338307	-1.0838	7	1	0.000863558	1158	20217	72562	Pcbd2
GO:0003747	translation release factor activity	0.338307	-1.0838	7	1	0.000863558	1158	20217	108853	Mtrf1l
GO:0050693	LBD domain binding	0.338307	-1.0838	7	1	0.000863558	1158	20217	17684	Cited2
GO:0019966	interleukin-1 binding	0.338307	-1.0838	7	1	0.000863558	1158	20217	232345	A2m
GO:0030550	acetylcholine receptor inhibitor activity	0.338307	-1.0838	7	1	0.000863558	1158	20217	114654	Ly6g6d
GO:0010340	carboxyl-O-methyltransferase activity	0.338307	-1.0838	7	1	0.000863558	1158	20217	329504	Lcmt2
GO:0004679	AMP-activated protein kinase activity	0.338307	-1.0838	7	1	0.000863558	1158	20217	108097	Prkab2
GO:0004985	opioid receptor activity	0.338307	-1.0838	7	1	0.000863558	1158	20217	72075	Ogfr
GO:0008467	[heparan sulfate]-glucosamine 3-sulfotransferase 1 activity	0.338307	-1.0838	7	1	0.000863558	1158	20217	54710	Hs3st3b1
GO:0061133	endopeptidase activator activity	0.338307	-1.0838	7	1	0.000863558	1158	20217	59029	Psmd14
GO:0035529	NADH pyrophosphatase activity	0.338307	-1.0838	7	1	0.000863558	1158	20217	16434	Itpa
GO:0120017	ceramide transfer activity	0.338307	-1.0838	7	1	0.000863558	1158	20217	56356	Gltp
GO:0071723	lipopeptide binding	0.338307	-1.0838	7	1	0.000863558	1158	20217	24088	Tlr2
GO:0008443	phosphofructokinase activity	0.338307	-1.0838	7	1	0.000863558	1158	20217	270198	Pfkfb4
GO:0046975	histone methyltransferase activity (H3-K36 specific)	0.338307	-1.0838	7	1	0.000863558	1158	20217	226830	Smyd2
GO:0043426	MRF binding	0.338307	-1.0838	7	1	0.000863558	1158	20217	14605	Tsc22d3
GO:0010997	anaphase-promoting complex binding	0.338307	-1.0838	7	1	0.000863558	1158	20217	67141	Fbxo5
GO:0001727	lipid kinase activity	0.338307	-1.0838	7	1	0.000863558	1158	20217	69923	Agk
GO:0042500	aspartic endopeptidase activity, intramembrane cleaving	0.338307	-1.0838	7	1	0.000863558	1158	20217	74585	Sppl3
GO:0098882	structural constituent of presynaptic active zone	0.338307	-1.0838	7	1	0.000863558	1158	20217	238988	Erc2
GO:0003916	DNA topoisomerase activity	0.338307	-1.0838	7	1	0.000863558	1158	20217	21974	Top2b
GO:0046790	virion binding	0.338307	-1.0838	7	1	0.000863558	1158	20217	12306	Anxa2
GO:0030619	U1 snRNA binding	0.338307	-1.0838	7	1	0.000863558	1158	20217	20637	Snrnp70
GO:0008079	translation termination factor activity	0.338307	-1.0838	7	1	0.000863558	1158	20217	108853	Mtrf1l
GO:0005384	manganese ion transmembrane transporter activity	0.338307	-1.0838	7	1	0.000863558	1158	20217	18173	Slc11a1
GO:0120016	sphingolipid transfer activity	0.338307	-1.0838	7	1	0.000863558	1158	20217	56356	Gltp
GO:0050291	sphingosine N-acyltransferase activity	0.338307	-1.0838	7	1	0.000863558	1158	20217	68952	Fam57b
GO:0032795	heterotrimeric G-protein binding	0.338307	-1.0838	7	1	0.000863558	1158	20217	14062	F2r
GO:0097642	calcitonin family receptor activity	0.338307	-1.0838	7	1	0.000863558	1158	20217	12909	Crcp
GO:0051998	protein carboxyl O-methyltransferase activity	0.338307	-1.0838	7	1	0.000863558	1158	20217	329504	Lcmt2
GO:0008094	DNA-dependent ATPase activity	0.339174	-1.08124	99	7	0.00604491	1158	20217	1.93616e+36	Rad51,Xrcc2,Top2b,Ccnh,Msh2,Ddx11,Gins4
GO:0051087	chaperone binding	0.339174	-1.08124	99	7	0.00604491	1158	20217	3.00596e+35	Timm10,Dnaja4,Prnp,Dnajb13,Cdc37l1,Hspb6,Get4
GO:0101005	ubiquitinyl hydrolase activity	0.339174	-1.08124	99	7	0.00604491	1158	20217	7.48413e+36	Usp38,Usp25,Usp30,Stambpl1,Usp3,Eif3f,Psmd14
GO:0015291	secondary active transmembrane transporter activity	0.339626	-1.07991	230	15	0.0129534	1158	20217	2.63732e+79	Clcn7,Slc45a1,Slc6a6,Slc22a5,Slc2a10,Slc41a1,Slc9a6,Slc12a5,Slc1a6,Slc4a2,Gm5134,Slc11a1,Letm1,Slc2a8,Slc6a11
GO:0017147	Wnt-protein binding	0.340534	-1.07724	36	3	0.00259067	1158	20217	546121437026563	Sfrp5,Fzd8,Ror1
GO:0030551	cyclic nucleotide binding	0.340534	-1.07724	36	3	0.00259067	1158	20217	190921857715165	Prkg2,Pde4a,Hcn1
GO:0019200	carbohydrate kinase activity	0.340534	-1.07724	21	2	0.00172712	1158	20217	50798270198	Gne,Pfkfb4
GO:0048156	tau protein binding	0.340534	-1.07724	21	2	0.00172712	1158	20217	5632119052	Aatf,Ppp2ca
GO:0070003	threonine-type peptidase activity	0.340534	-1.07724	21	2	0.00172712	1158	20217	1916719170	Psma3,Psmb1
GO:0005229	intracellular calcium activated chloride channel activity	0.340534	-1.07724	21	2	0.00172712	1158	20217	78339117160	Ttyh3,Ttyh2
GO:0030247	polysaccharide binding	0.340534	-1.07724	21	2	0.00172712	1158	20217	5233177559	Stbd1,Agl
GO:0008327	methyl-CpG binding	0.340534	-1.07724	21	2	0.00172712	1158	20217	1719117190	Mbd2,Mbd1
GO:0004298	threonine-type endopeptidase activity	0.340534	-1.07724	21	2	0.00172712	1158	20217	1917019167	Psmb1,Psma3
GO:0031690	adrenergic receptor binding	0.340534	-1.07724	21	2	0.00172712	1158	20217	2694119052	Slc9a3r1,Ppp2ca
GO:0030552	cAMP binding	0.340534	-1.07724	21	2	0.00172712	1158	20217	1857715165	Pde4a,Hcn1
GO:0120014	phospholipid transfer activity	0.340534	-1.07724	21	2	0.00172712	1158	20217	5635666390	Gltp,Prelid3b
GO:0061778	intracellular chloride channel activity	0.340534	-1.07724	21	2	0.00172712	1158	20217	78339117160	Ttyh3,Ttyh2
GO:0046983	protein dimerization activity	0.34188	-1.0733	1400	84	0.0725389	1158	20217	239114,75686,19822,106052,74585,110446,56461,53417,114663,80291,68776,98732,15467,60595,216134,58805,13486,56752,66847,15904,19419,24088,15356,20788,17380,19015,30794,101490,20404,12721,23886,12385,19092,23876,18602,242705,55980,192236,19259,21974,12359,68514,11671,55927,228026,223754,110175,19819,18217,20924,13852,319934,243912,64009,329324,17173,18173,232345,69601,18968,19712,19052,12009,20917,…	Il17d,Nudt16,Rnf4,Fbxo4,Sppl3,Acat1,Kcnip3,Hif3a,Impa2,Rilpl2,Taf11,Rab3gap2,Eif2ak1,Actn4,Pdxk,Mlxipl,Dr1,Aldh9a1,Hint3,Id4,Rasgrp1,Tlr2,Hmgcl,Srebf2,Mme,Ppard,Pdlim4,Inpp5f,Sh3gl2,Coro1a,Gdf15,Ctnna1,Prkg2,Fbln5,Padi4,E2f2,Impa1,Hps1,Ptpn5,Top2b,Cat,Micu2,Aldh3a2,Hes6,Pdk1,Tbc1d22a,Ggct,Rnaseh1,Ntsr2,Supt5,Stx2,Sbf2,Hspb6,Syne1,Syt14,Ascl2,Slc11a1,A2m,Dab2ip,Pola1,Rest,Ppp2ca,Cep131,Suclg2,Mxi1…
GO:0005198	structural molecule activity	0.347572	-1.05678	584	36	0.0310881	1158	20217	6.46552e+191	Mrps22,Erc2,Rpl5,Ltbp4,Mrps35,Krt28,Cldn3,Rpl35,Arpc3,Hspb6,Vcl,Tubb6,Crygn,Cryga,Mrps16,Rps6,Mrps30,Mrps9,Rpl37,Mrpl33,Mrpl37,Col27a1,Tuba1c,Rpl37a,Rps17,Ctnna1,Sec31a,Krt19,Emilin2,Eln,Rps7,Fbln5,Tpm2,Mrps31,Mrpl2,Tubb1
GO:0032934	sterol binding	0.347714	-1.05637	52	4	0.00345423	1158	20217	1.06327e+20	Osbpl11,Osbpl1a,Stard3nl,Npc1
GO:0003725	double-stranded RNA binding	0.349853	-1.05024	84	6	0.00518135	1158	20217	2.17443e+31	Adad1,Zfp346,Ddx1,Prkrip1,Msn,Dhx33
GO:0017048	Rho GTPase binding	0.353544	-1.03975	166	11	0.00949914	1158	20217	2.26971e+58	Arhgef4,Sike1,Iqgap3,Ppp6r1,Pak1,Iqgap1,Rock1,Rgl2,Vcl,Fmnl3,Arhgef19
GO:0019903	protein phosphatase binding	0.353544	-1.03975	166	11	0.00949914	1158	20217	1.90522e+56	Ppp2ca,Ptpn1,Iqgap1,Ppp6r1,Erbb2,Anapc4,Dab2ip,Pdlim4,Mtmr9,Cpd,Pstpip1
GO:0030165	PDZ domain binding	0.355393	-1.03453	117	8	0.00690846	1158	20217	2.69412e+41	Slc9a3r1,L1cam,Erc2,Slc22a5,Nsf,Fzd8,Ushbp1,Lpar2
GO:0072509	divalent inorganic cation transmembrane transporter activity	0.356484	-1.03147	37	3	0.00259067	1158	20217	5638433836598390	Letm1,Slc41a2,Slc41a1
GO:0016877	ligase activity, forming carbon-sulfur bonds	0.356484	-1.03147	37	3	0.00259067	1158	20217	2091778894231380	Suclg2,Aacs,Uba6
GO:0022857	transmembrane transporter activity	0.359781	-1.02226	996	60	0.0518135	1158	20217	117160,12306,15458,76252,57138,18438,94045,12865,98396,106073,16513,245128,110172,100041085,53421,224814,228033,20520,76408,70556,192113,329178,26373,16530,236794,56315,22228,333669,20535,320150,56017,380728,170441,73132,15165,21854,268706,66335,242773,20513,242735,229782,78339,56384,18173,29876,210741,243616,27403,50934,16529,338365,67582,56461,108664,21366,74919,94282,11933,71279	Ttyh2,Anxa2,Hpx,Atp6v0e2,Slc12a5,P2rx4,P2rx5,Cox7a1,Slc41a1,Mfsd5,Kcnj10,AU018091,Slc35b1,Mfsd4b3-ps,Sec61a1,Abcc10,Atp5g3,Slc22a5,Abcc3,Slc25a33,Atp12a,Unc80,Clcn7,Kcnk7,Slc9a6,Rhcg,Ucp2,Gm5134,Slc4a2,Zdhhc17,Slc2a8,Kcnh4,Slc2a10,Slc25a16,Hcn1,Timm17a,Slc38a9,Atp6v1c1,Slc45a1,Slc1a6,Lrrc38,Slc35a3,Ttyh3,Letm1,Slc11a1,Clic4,Kcnk12,Slc6a11,Abca7,Slc7a8,Kcnk5,Slc41a2,Slc25a26,Kcnip3,Atp6v1h,Slc6a6,…
GO:0048029	monosaccharide binding	0.360197	-1.0211	85	6	0.00518135	1158	20217	5.60177e+30	Slc2a8,Rpe,Ugp2,Mrc1,Pgls,Phyh
GO:0004860	protein kinase inhibitor activity	0.360949	-1.01902	53	4	0.00345423	1158	20217	1.79737e+19	Nck1,Prkrip1,Hyal2,Camk2n2
GO:0008553	proton-exporting ATPase activity, phosphorylative mechanism	0.361724	-1.01687	22	2	0.00172712	1158	20217	19211366335	Atp12a,Atp6v1c1
GO:0050431	transforming growth factor beta binding	0.361724	-1.01687	22	2	0.00172712	1158	20217	10807515587	Ltbp4,Hyal2
GO:0016895	exodeoxyribonuclease activity, producing 5'-phosphomonoesters	0.361724	-1.01687	22	2	0.00172712	1158	20217	1897119367	Pold1,Rad9a
GO:0016409	palmitoyltransferase activity	0.37238	-0.987841	38	3	0.00259067	1158	20217	3.2015e+16	Zdhhc17,Zdhhc14,Ykt6
GO:0043014	alpha-tubulin binding	0.37238	-0.987841	38	3	0.00259067	1158	20217	7043021696528100	Tbce,Taok1,Trim36
GO:0015662	ion transmembrane transporter activity, phosphorylative mechanism	0.37238	-0.987841	38	3	0.00259067	1158	20217	1921136633511930	Atp12a,Atp6v1c1,Atp1b3
GO:0016597	amino acid binding	0.373001	-0.986175	70	5	0.00431779	1158	20217	1.91252e+27	Prodh,Nags,Sesn2,Sesn1,Padi4
GO:0001085	RNA polymerase II transcription factor binding	0.373001	-0.986175	70	5	0.00431779	1158	20217	6.87031e+24	Rere,Gbx2,Tal1,Id4,Pitx3
GO:0043184	vascular endothelial growth factor receptor 2 binding	0.376221	-0.977578	8	1	0.000863558	1158	20217	69601	Dab2ip
GO:1990459	transferrin receptor binding	0.376221	-0.977578	8	1	0.000863558	1158	20217	69150	Snx4
GO:0019992	diacylglycerol binding	0.376221	-0.977578	8	1	0.000863558	1158	20217	19419	Rasgrp1
GO:0036435	K48-linked polyubiquitin modification-dependent protein binding	0.376221	-0.977578	8	1	0.000863558	1158	20217	225896	Ubxn1
GO:0019206	nucleoside kinase activity	0.376221	-0.977578	8	1	0.000863558	1158	20217	11534	Adk
GO:0004767	sphingomyelin phosphodiesterase activity	0.376221	-0.977578	8	1	0.000863558	1158	20217	100340	Smpdl3b
GO:0017153	sodium:dicarboxylate symporter activity	0.376221	-0.977578	8	1	0.000863558	1158	20217	20513	Slc1a6
GO:0042809	vitamin D receptor binding	0.376221	-0.977578	8	1	0.000863558	1158	20217	68776	Taf11
GO:0003857	3-hydroxyacyl-CoA dehydrogenase activity	0.376221	-0.977578	8	1	0.000863558	1158	20217	14979	H2-Ke6
GO:0070008	serine-type exopeptidase activity	0.376221	-0.977578	8	1	0.000863558	1158	20217	12874	Cpd
GO:0001164	RNA polymerase I CORE element sequence-specific DNA binding	0.376221	-0.977578	8	1	0.000863558	1158	20217	106298	Rrn3
GO:0001163	RNA polymerase I regulatory region sequence-specific DNA binding	0.376221	-0.977578	8	1	0.000863558	1158	20217	106298	Rrn3
GO:0070878	primary miRNA binding	0.376221	-0.977578	8	1	0.000863558	1158	20217	20807	Srf
GO:0008568	microtubule-severing ATPase activity	0.376221	-0.977578	8	1	0.000863558	1158	20217	668225	Fignl2
GO:0035242	protein-arginine omega-N asymmetric methyltransferase activity	0.376221	-0.977578	8	1	0.000863558	1158	20217	102182	Prmt9
GO:0005337	nucleoside transmembrane transporter activity	0.376221	-0.977578	8	1	0.000863558	1158	20217	71279	Slc29a3
GO:0019871	sodium channel inhibitor activity	0.376221	-0.977578	8	1	0.000863558	1158	20217	83814	Nedd4l
GO:0030235	nitric-oxide synthase regulator activity	0.376221	-0.977578	8	1	0.000863558	1158	20217	12313	Calm1
GO:0034595	phosphatidylinositol phosphate 5-phosphatase activity	0.376221	-0.977578	8	1	0.000863558	1158	20217	64436	Inpp5e
GO:0019864	IgG binding	0.376221	-0.977578	8	1	0.000863558	1158	20217	14132	Fcgrt
GO:0004439	phosphatidylinositol-4,5-bisphosphate 5-phosphatase activity	0.376221	-0.977578	8	1	0.000863558	1158	20217	64436	Inpp5e
GO:0008251	tRNA-specific adenosine deaminase activity	0.376221	-0.977578	8	1	0.000863558	1158	20217	21744	Adad1
GO:0048406	nerve growth factor binding	0.376221	-0.977578	8	1	0.000863558	1158	20217	232345	A2m
GO:0008081	phosphoric diester hydrolase activity	0.380929	-0.965143	87	6	0.00518135	1158	20217	1.04884e+31	Tdp1,Pde4a,Plcg1,Gna11,Gde1,Smpdl3b
GO:0031681	G-protein beta-subunit binding	0.382652	-0.960628	23	2	0.00172712	1158	20217	1470914062	Gng8,F2r
GO:0015101	organic cation transmembrane transporter activity	0.382652	-0.960628	23	2	0.00172712	1158	20217	2052050934	Slc22a5,Slc7a8
GO:0046965	retinoid X receptor binding	0.382652	-0.960628	23	2	0.00172712	1158	20217	19015233908	Ppard,Fus
GO:0001227	DNA-binding transcription repressor activity, RNA polymerase II-specific	0.382936	-0.959886	237	15	0.0129534	1158	20217	5.59272e+77	Hes6,Srebf2,Ascl2,Zfp90,Hinfp,E2f7,Kcnip3,Osr2,Msx2,Rest,Zbtb14,Ylpm1,Ppard,Mlxipl,Nr1d2
GO:0001217	DNA-binding transcription repressor activity	0.382936	-0.959886	237	15	0.0129534	1158	20217	3.53187e+77	Nr1d2,Ppard,Mlxipl,Ylpm1,Zbtb14,Msx2,Rest,Osr2,Kcnip3,Hinfp,E2f7,Zfp90,Srebf2,Ascl2,Hes6
GO:0008234	cysteine-type peptidase activity	0.382947	-0.959859	170	11	0.00949914	1158	20217	2.35442e+57	Usp3,Psmd14,Ctso,Usp25,Casp6,Eif3f,Stambpl1,Ufsp1,Usp30,Capn7,Usp38
GO:0022890	inorganic cation transmembrane transporter activity	0.38726	-0.948658	560	34	0.029361	1158	20217	1.2307e+183	Anxa2,Slc41a1,Cox7a1,Atp6v0e2,P2rx4,Slc12a5,P2rx5,Unc80,Atp12a,Atp5g3,Slc9a6,Kcnk7,Kcnj10,Sec61a1,Hcn1,Atp6v1c1,Slc45a1,Slc2a10,Lrrc38,Slc1a6,Zdhhc17,Gm5134,Kcnh4,Slc2a8,Atp6v1h,Slc6a6,Atp1b3,Kcnk12,Slc11a1,Letm1,Kcnk5,Slc41a2,Kcnip3,Slc6a11
GO:0005544	calcium-dependent phospholipid binding	0.387376	-0.948359	55	4	0.00345423	1158	20217	2.39431e+20	Esyt1,Anxa4,Syt14,Anxa2
GO:0016279	protein-lysine N-methyltransferase activity	0.387376	-0.948359	55	4	0.00345423	1158	20217	2.07966e+22	Vcpkmt,Eef1akmt2,Smyd2,Dot1l
GO:0016278	lysine N-methyltransferase activity	0.387376	-0.948359	55	4	0.00345423	1158	20217	2.07966e+22	Vcpkmt,Eef1akmt2,Dot1l,Smyd2
GO:0008375	acetylglucosaminyltransferase activity	0.387376	-0.948359	55	4	0.00345423	1158	20217	3.81694e+22	B3glct,Gcnt1,Eogt,Xylt2
GO:0003779	actin binding	0.388129	-0.946417	424	26	0.0224525	1158	20217	6.59703e+134	Lima1,Pdlim4,Synpo,Fmnl3,Arpc3,Tulp1,Abl1,Ctnna1,Actn4,Parvb,Syne1,Cdk5r1,Coro1a,Msn,Pstpip1,Maco1,Cdk5r2,Vcl,Ablim1,Micall2,Shroom3,Clasp2,Ssh1,Cnn2,Cap2,Tpm2
GO:0044390	ubiquitin-like protein conjugating enzyme binding	0.388199	-0.946238	39	3	0.00259067	1158	20217	4.34246e+16	Trim72,Rnf4,Rnf217
GO:0061631	ubiquitin conjugating enzyme activity	0.388199	-0.946238	39	3	0.00259067	1158	20217	937655332356550	Ube2n,Ube2k,Ube2d2a
GO:0004864	protein phosphatase inhibitor activity	0.388199	-0.946238	39	3	0.00259067	1158	20217	6845819777210760	Ppp1r14a,Uri1,Ppp1r36
GO:0042826	histone deacetylase binding	0.39055	-0.940198	121	8	0.00690846	1158	20217	5.44012e+40	Ywhab,Rad9a,Top2b,Srf,Parp1,Kctd21,Tal1,Akap8
GO:0005267	potassium channel activity	0.39055	-0.940198	121	8	0.00690846	1158	20217	1.65132e+42	Kcnj10,Kcnk12,Kcnh4,Kcnip3,Kcnk5,Hcn1,Lrrc38,Kcnk7
GO:0008146	sulfotransferase activity	0.400541	-0.91494	56	4	0.00345423	1158	20217	5.43718e+19	Chst2,Chst1,Chst13,Hs3st3b1
GO:0015179	L-amino acid transmembrane transporter activity	0.400541	-0.91494	56	4	0.00345423	1158	20217	2.68707e+21	Slc38a9,Slc7a8,AU018091,Slc1a6
GO:0004529	exodeoxyribonuclease activity	0.403279	-0.908125	24	2	0.00172712	1158	20217	1936718971	Rad9a,Pold1
GO:0048027	mRNA 5'-UTR binding	0.403279	-0.908125	24	2	0.00172712	1158	20217	20115100503670	Rps7,Rpl5
GO:0070412	R-SMAD binding	0.403279	-0.908125	24	2	0.00172712	1158	20217	1410611545	Foxh1,Parp1
GO:0016651	oxidoreductase activity, acting on NAD(P)H	0.407589	-0.897497	73	5	0.00431779	1158	20217	1.09754e+26	Cyb5r3,Ndufs2,Ndufa9,Txndc17,Ndufa10
GO:0004579	dolichyl-diphosphooligosaccharide-protein glycotransferase activity	0.411964	-0.886818	9	1	0.000863558	1158	20217	16430	Stt3a
GO:0003988	acetyl-CoA C-acyltransferase activity	0.411964	-0.886818	9	1	0.000863558	1158	20217	110446	Acat1
GO:0004445	inositol-polyphosphate 5-phosphatase activity	0.411964	-0.886818	9	1	0.000863558	1158	20217	64436	Inpp5e
GO:0016634	oxidoreductase activity, acting on the CH-CH group of donors, oxygen as acceptor	0.411964	-0.886818	9	1	0.000863558	1158	20217	11363	Acadl
GO:0004415	hyalurononglucosaminidase activity	0.411964	-0.886818	9	1	0.000863558	1158	20217	15587	Hyal2
GO:0009931	calcium-dependent protein serine/threonine kinase activity	0.411964	-0.886818	9	1	0.000863558	1158	20217	17164	Mapkapk2
GO:0035374	chondroitin sulfate binding	0.411964	-0.886818	9	1	0.000863558	1158	20217	11746	Anxa4
GO:0070180	large ribosomal subunit rRNA binding	0.411964	-0.886818	9	1	0.000863558	1158	20217	19981	Rpl37a
GO:0005381	iron ion transmembrane transporter activity	0.411964	-0.886818	9	1	0.000863558	1158	20217	18173	Slc11a1
GO:0000182	rDNA binding	0.411964	-0.886818	9	1	0.000863558	1158	20217	216877	Dhx33
GO:0008469	histone-arginine N-methyltransferase activity	0.411964	-0.886818	9	1	0.000863558	1158	20217	102182	Prmt9
GO:0016624	oxidoreductase activity, acting on the aldehyde or oxo group of donors, disulfide as acceptor	0.411964	-0.886818	9	1	0.000863558	1158	20217	239017	Ogdhl
GO:1904047	S-adenosyl-L-methionine binding	0.411964	-0.886818	9	1	0.000863558	1158	20217	228866	Pcif1
GO:0099181	structural constituent of presynapse	0.411964	-0.886818	9	1	0.000863558	1158	20217	238988	Erc2
GO:0001013	RNA polymerase I regulatory region DNA binding	0.411964	-0.886818	9	1	0.000863558	1158	20217	106298	Rrn3
GO:0004169	dolichyl-phosphate-mannose-protein mannosyltransferase activity	0.411964	-0.886818	9	1	0.000863558	1158	20217	70551	Tmtc4
GO:0035252	UDP-xylosyltransferase activity	0.411964	-0.886818	9	1	0.000863558	1158	20217	217119	Xylt2
GO:0015379	potassium:chloride symporter activity	0.411964	-0.886818	9	1	0.000863558	1158	20217	57138	Slc12a5
GO:0004017	adenylate kinase activity	0.411964	-0.886818	9	1	0.000863558	1158	20217	11636	Ak1
GO:0005412	glucose:sodium symporter activity	0.411964	-0.886818	9	1	0.000863558	1158	20217	333669	Gm5134
GO:0004576	oligosaccharyl transferase activity	0.411964	-0.886818	9	1	0.000863558	1158	20217	16430	Stt3a
GO:0003691	double-stranded telomeric DNA binding	0.411964	-0.886818	9	1	0.000863558	1158	20217	100090	Zbtb48
GO:0032357	oxidized purine DNA binding	0.411964	-0.886818	9	1	0.000863558	1158	20217	17685	Msh2
GO:0043548	phosphatidylinositol 3-kinase binding	0.419517	-0.86865	41	3	0.00259067	1158	20217	696011272112313	Dab2ip,Coro1a,Calm1
GO:0016875	ligase activity, forming carbon-oxygen bonds	0.419517	-0.86865	41	3	0.00259067	1158	20217	2723967194172940	Tarsl2,Cars2,Lrrc47
GO:0061650	ubiquitin-like protein conjugating enzyme activity	0.419517	-0.86865	41	3	0.00259067	1158	20217	937655332356550	Ube2n,Ube2k,Ube2d2a
GO:0004812	aminoacyl-tRNA ligase activity	0.419517	-0.86865	41	3	0.00259067	1158	20217	7194172946272390	Cars2,Lrrc47,Tarsl2
GO:0035586	purinergic receptor activity	0.423571	-0.859034	25	2	0.00172712	1158	20217	1843894045	P2rx4,P2rx5
GO:0005112	Notch binding	0.423571	-0.859034	25	2	0.00172712	1158	20217	69065353156	Chac1,Egfl7
GO:0031210	phosphatidylcholine binding	0.423571	-0.859034	25	2	0.00172712	1158	20217	2394319419	Esyt1,Rasgrp1
GO:0035250	UDP-galactosyltransferase activity	0.423571	-0.859034	25	2	0.00172712	1158	20217	72145218271	Wdfy3,B4galt7
GO:0050997	quaternary ammonium group binding	0.423571	-0.859034	25	2	0.00172712	1158	20217	1941923943	Rasgrp1,Esyt1
GO:0019825	oxygen binding	0.423571	-0.859034	25	2	0.00172712	1158	20217	544763216635	Hbq1b,Hbq1a
GO:0019210	kinase inhibitor activity	0.426704	-0.851666	58	4	0.00345423	1158	20217	7.30472e+19	Camk2n2,Nck1,Hyal2,Prkrip1
GO:0003729	mRNA binding	0.43258	-0.837987	262	16	0.0138169	1158	20217	2.09242e+88	Supt5,Tial1,Rpl5,Nudt16,Snrnp70,Dhx33,Tut1,Rpl35,Mbd2,Eif4a3,Zfp36l2,Celf5,Rps7,Thoc5,Samd4b,Rps6
GO:0003677	DNA binding	0.434108	-0.834463	2042	119	0.102763	1158	20217	69587,320267,30944,216877,14489,381066,58206,20017,22751,104721,17173,474156,68140,228911,24128,56501,19712,18968,74238,13194,26466,57434,22717,235441,14472,69792,17859,381067,15312,353187,72308,242620,18971,228829,71726,66979,18628,109151,12051,216151,74716,69260,17215,330301,16873,67109,20677,17191,17702,17190,74142,18970,14283,17685,235682,11864,20807,21349,19822,67367,22666,14633,193043,61966…	Pcgf3,Fubp3,Zfp354c,Dhx33,Mtpn,Zfp948,Zbtb32,Polr1b,Zfp90,Ddx1,Ascl2,Zbtb9,Tigd2,Tshz2,Xrn2,Elf4,Rest,Pola1,Mterf2,Ddb1,Zfp260,Xrcc2,Zfp59,Usp3,Gbx2,Med6,Mxi1,Zfp229,Hmgn1,Nr1d2,Brf1,Dmrta2,Pold1,Phf20,Smug1,Pole4,Per3,Chd9,Bcl3,Polrmt,Wbp2nl,Ing2,Mcm3,Zfp786,Lhx5,Zfp787,Sox4,Mbd2,Msx2,Mbd1,Lonp1,Polb,Fosl1,Msh2,Zfp445,Arnt2,Srf,Tal1,Rnf4,Paxbp1,Zbtb14,Gli2,Zfp3,Klf14,Kcnip3,Hif3a,Supt3,Abl1,Actn…
GO:0015081	sodium ion transmembrane transporter activity	0.434894	-0.832654	143	9	0.00777202	1158	20217	3.33669e+48	Gm5134,Slc6a11,Hcn1,Atp12a,Slc6a6,Slc41a1,Slc9a6,Slc1a6,Atp1b3
GO:0004180	carboxypeptidase activity	0.434978	-0.83246	42	3	0.00259067	1158	20217	562641287612874	Cpxm1,Cpe,Cpd
GO:0035255	ionotropic glutamate receptor binding	0.434978	-0.83246	42	3	0.00259067	1158	20217	1819523390812560	Nsf,Fus,Cdk5r1
GO:0015293	symporter activity	0.443132	-0.813887	144	9	0.00777202	1158	20217	2.05136e+48	Slc1a6,Slc12a5,Slc45a1,Slc22a5,Slc2a10,Slc6a6,Slc2a8,Slc6a11,Gm5134
GO:0031435	mitogen-activated protein kinase kinase kinase binding	0.443498	-0.813062	26	2	0.00172712	1158	20217	10650469601	Stk38,Dab2ip
GO:0016878	acid-thiol ligase activity	0.443498	-0.813062	26	2	0.00172712	1158	20217	7889420917	Aacs,Suclg2
GO:0000030	mannosyltransferase activity	0.443498	-0.813062	26	2	0.00172712	1158	20217	70551381510	Tmtc4,Dpy19l4
GO:0004709	MAP kinase kinase kinase activity	0.443498	-0.813062	26	2	0.00172712	1158	20217	330177216965	Taok3,Taok1
GO:0005070	SH3/SH2 adaptor activity	0.443498	-0.813062	26	2	0.00172712	1158	20217	1797316797	Nck1,Lat
GO:0005452	inorganic anion exchanger activity	0.445661	-0.808196	10	1	0.000863558	1158	20217	20535	Slc4a2
GO:0010857	calcium-dependent protein kinase activity	0.445661	-0.808196	10	1	0.000863558	1158	20217	17164	Mapkapk2
GO:1901612	cardiolipin binding	0.445661	-0.808196	10	1	0.000863558	1158	20217	17380	Mme
GO:0035197	siRNA binding	0.445661	-0.808196	10	1	0.000863558	1158	20217	17191	Mbd2
GO:0016668	oxidoreductase activity, acting on a sulfur group of donors, NAD(P) as acceptor	0.445661	-0.808196	10	1	0.000863558	1158	20217	52700	Txndc17
GO:0070513	death domain binding	0.445661	-0.808196	10	1	0.000863558	1158	20217	12905	Cradd
GO:0008020	G protein-coupled photoreceptor activity	0.445661	-0.808196	10	1	0.000863558	1158	20217	13603	Opn3
GO:0032356	oxidized DNA binding	0.445661	-0.808196	10	1	0.000863558	1158	20217	17685	Msh2
GO:0005068	transmembrane receptor protein tyrosine kinase adaptor activity	0.445661	-0.808196	10	1	0.000863558	1158	20217	13449	Dok2
GO:0050308	sugar-phosphatase activity	0.445661	-0.808196	10	1	0.000863558	1158	20217	270198	Pfkfb4
GO:0017162	aryl hydrocarbon receptor binding	0.445661	-0.808196	10	1	0.000863558	1158	20217	11864	Arnt2
GO:0031996	thioesterase binding	0.445661	-0.808196	10	1	0.000863558	1158	20217	22029	Traf1
GO:0045159	myosin II binding	0.445661	-0.808196	10	1	0.000863558	1158	20217	26941	Slc9a3r1
GO:0140326	ATPase-coupled intramembrane lipid transporter activity	0.445661	-0.808196	10	1	0.000863558	1158	20217	27403	Abca7
GO:0019870	potassium channel inhibitor activity	0.445661	-0.808196	10	1	0.000863558	1158	20217	83814	Nedd4l
GO:0005222	intracellular cAMP-activated cation channel activity	0.445661	-0.808196	10	1	0.000863558	1158	20217	15165	Hcn1
GO:0033691	sialic acid binding	0.445661	-0.808196	10	1	0.000863558	1158	20217	16728	L1cam
GO:0008656	cysteine-type endopeptidase activator activity involved in apoptotic process	0.445661	-0.808196	10	1	0.000863558	1158	20217	21933	Tnfrsf10b
GO:0035612	AP-2 adaptor complex binding	0.445661	-0.808196	10	1	0.000863558	1158	20217	72238	Tbc1d5
GO:0015368	calcium:cation antiporter activity	0.445661	-0.808196	10	1	0.000863558	1158	20217	56384	Letm1
GO:0102991	myristoyl-CoA hydrolase activity	0.445661	-0.808196	10	1	0.000863558	1158	20217	56360	Acot9
GO:0051864	histone demethylase activity (H3-K36 specific)	0.445661	-0.808196	10	1	0.000863558	1158	20217	193796	Kdm4b
GO:0046030	inositol trisphosphate phosphatase activity	0.445661	-0.808196	10	1	0.000863558	1158	20217	64436	Inpp5e
GO:0015386	potassium:proton antiporter activity	0.445661	-0.808196	10	1	0.000863558	1158	20217	236794	Slc9a6
GO:0019212	phosphatase inhibitor activity	0.450282	-0.79788	43	3	0.00259067	1158	20217	6845819777210760	Ppp1r14a,Uri1,Ppp1r36
GO:0008374	O-acyltransferase activity	0.450282	-0.79788	43	3	0.00259067	1158	20217	2.10993e+16	Lpcat1,Lpcat4,Gpat3
GO:0030674	protein binding, bridging	0.450495	-0.797409	162	10	0.00863558	1158	20217	1.67971e+51	Lat,Ddb1,Vps11,Serinc1,Insc,Dok2,Napg,Nck1,Cradd,Dab2ip
GO:0017124	SH3 domain binding	0.452136	-0.793772	128	8	0.00690846	1158	20217	1.38581e+41	Eps15,Abl1,Dock3,Afap1l1,Rad9a,Prrt2,Dab2ip,Zfp106
GO:0015399	primary active transmembrane transporter activity	0.452563	-0.792827	60	4	0.00345423	1158	20217	2.74032e+20	Abca7,Abcc10,Abcc3,Timm17a
GO:0047485	protein N-terminus binding	0.460872	-0.774636	129	8	0.00690846	1158	20217	1.23137e+39	Calm1,Dab2ip,Actn4,Slc9a3r1,Taf11,Smarcc1,Smarce1,Parp1
GO:0045505	dynein intermediate chain binding	0.463036	-0.769951	27	2	0.00172712	1158	20217	5415267068	Dnal4,Dynlrb1
GO:0003785	actin monomer binding	0.463036	-0.769951	27	2	0.00172712	1158	20217	1272165970	Coro1a,Lima1
GO:0008143	poly(A) binding	0.463036	-0.769951	27	2	0.00172712	1158	20217	104721192170	Ddx1,Eif4a3
GO:0017075	syntaxin-1 binding	0.463036	-0.769951	27	2	0.00172712	1158	20217	6901718195	Prrt2,Nsf
GO:1904680	peptide transmembrane transporter activity	0.463036	-0.769951	27	2	0.00172712	1158	20217	2185453421	Timm17a,Sec61a1
GO:0004683	calmodulin-dependent protein kinase activity	0.463036	-0.769951	27	2	0.00172712	1158	20217	1716452163	Mapkapk2,Camk1
GO:0004197	cysteine-type endopeptidase activity	0.463411	-0.769142	95	6	0.00518135	1158	20217	2.29445e+31	Ctso,Casp6,Usp38,Usp25,Capn7,Usp30
GO:0005080	protein kinase C binding	0.465351	-0.764963	61	4	0.00345423	1158	20217	6.29378e+20	Dact3,Abl1,Pkp2,Top2b
GO:0003727	single-stranded RNA binding	0.473562	-0.747473	96	6	0.00518135	1158	20217	1.04722e+32	Ddx1,Lonp1,Eif4a3,Ddx11,Msi1,Rps7
GO:0044389	ubiquitin-like protein ligase binding	0.475176	-0.74407	321	19	0.0164076	1158	20217	5.82301e+100	Rnf8,Erbb2,Ube2d2a,Prkaca,Cdk5rap3,Ptprn,Ube2k,Ralb,Vcl,Traf1,Psma3,Fzd8,Usp25,Per3,Ubxn1,Ube2n,Rpl5,Ndufs2,Hspa1b
GO:0005546	phosphatidylinositol-4,5-bisphosphate binding	0.475736	-0.742893	79	5	0.00431779	1158	20217	2.80062e+25	Washc2,Snx18,Tulp1,Anxa2,Hcn1
GO:1990405	protein antigen binding	0.477429	-0.739341	11	1	0.000863558	1158	20217	19052	Ppp2ca
GO:0043560	insulin receptor substrate binding	0.477429	-0.739341	11	1	0.000863558	1158	20217	18753	Prkcd
GO:0004865	protein serine/threonine phosphatase inhibitor activity	0.477429	-0.739341	11	1	0.000863558	1158	20217	68458	Ppp1r14a
GO:0003841	1-acylglycerol-3-phosphate O-acyltransferase activity	0.477429	-0.739341	11	1	0.000863558	1158	20217	231510	Gpat3
GO:0032404	mismatch repair complex binding	0.477429	-0.739341	11	1	0.000863558	1158	20217	17685	Msh2
GO:0008641	ubiquitin-like modifier activating enzyme activity	0.477429	-0.739341	11	1	0.000863558	1158	20217	231380	Uba6
GO:0001016	RNA polymerase III regulatory region DNA binding	0.477429	-0.739341	11	1	0.000863558	1158	20217	72308	Brf1
GO:0032036	myosin heavy chain binding	0.477429	-0.739341	11	1	0.000863558	1158	20217	12721	Coro1a
GO:0005247	voltage-gated chloride channel activity	0.477429	-0.739341	11	1	0.000863558	1158	20217	26373	Clcn7
GO:0004312	fatty acid synthase activity	0.477429	-0.739341	11	1	0.000863558	1158	20217	223722	Mcat
GO:0004955	prostaglandin receptor activity	0.477429	-0.739341	11	1	0.000863558	1158	20217	19015	Ppard
GO:0008429	phosphatidylethanolamine binding	0.477429	-0.739341	11	1	0.000863558	1158	20217	23943	Esyt1
GO:0004000	adenosine deaminase activity	0.477429	-0.739341	11	1	0.000863558	1158	20217	21744	Adad1
GO:0016813	hydrolase activity, acting on carbon-nitrogen (but not peptide) bonds, in linear amidines	0.477429	-0.739341	11	1	0.000863558	1158	20217	18602	Padi4
GO:0070410	co-SMAD binding	0.477429	-0.739341	11	1	0.000863558	1158	20217	14106	Foxh1
GO:0030881	beta-2-microglobulin binding	0.477429	-0.739341	11	1	0.000863558	1158	20217	14132	Fcgrt
GO:0140161	monocarboxylate:sodium symporter activity	0.477429	-0.739341	11	1	0.000863558	1158	20217	243616	Slc6a11
GO:0042285	xylosyltransferase activity	0.477429	-0.739341	11	1	0.000863558	1158	20217	217119	Xylt2
GO:0031404	chloride ion binding	0.477429	-0.739341	11	1	0.000863558	1158	20217	75686	Nudt16
GO:0019203	carbohydrate phosphatase activity	0.477429	-0.739341	11	1	0.000863558	1158	20217	270198	Pfkfb4
GO:0035251	UDP-glucosyltransferase activity	0.477429	-0.739341	11	1	0.000863558	1158	20217	320011	Uggt1
GO:0055102	lipase inhibitor activity	0.477429	-0.739341	11	1	0.000863558	1158	20217	12306	Anxa2
GO:0015385	sodium:proton antiporter activity	0.477429	-0.739341	11	1	0.000863558	1158	20217	236794	Slc9a6
GO:0042910	xenobiotic transmembrane transporter activity	0.477429	-0.739341	11	1	0.000863558	1158	20217	21366	Slc6a6
GO:0001094	TFIID-class transcription factor complex binding	0.477429	-0.739341	11	1	0.000863558	1158	20217	229937	Znhit6
GO:0016889	endodeoxyribonuclease activity, producing 3'-phosphomonoesters	0.477429	-0.739341	11	1	0.000863558	1158	20217	13423	Dnase2a
GO:0030983	mismatched DNA binding	0.477429	-0.739341	11	1	0.000863558	1158	20217	17685	Msh2
GO:0048495	Roundabout binding	0.477429	-0.739341	11	1	0.000863558	1158	20217	20562	Slit1
GO:0001786	phosphatidylserine binding	0.47803	-0.738081	62	4	0.00345423	1158	20217	1.94194e+20	Rasgrp1,Trim72,Mme,Anxa2
GO:0035198	miRNA binding	0.482163	-0.729473	28	2	0.00172712	1158	20217	21429026919	Tut7,Zfp346
GO:0051959	dynein light intermediate chain binding	0.482163	-0.729473	28	2	0.00172712	1158	20217	5415280291	Dnal4,Rilpl2
GO:0035925	mRNA 3'-UTR AU-rich region binding	0.482163	-0.729473	28	2	0.00172712	1158	20217	1219321843	Zfp36l2,Tial1
GO:0016814	hydrolase activity, acting on carbon-nitrogen (but not peptide) bonds, in cyclic amidines	0.482163	-0.729473	28	2	0.00172712	1158	20217	2174417768	Adad1,Mthfd2
GO:1901505	carbohydrate derivative transmembrane transporter activity	0.495104	-0.702988	46	3	0.00259067	1158	20217	1.10172e+16	Slc35b1,Slc35a3,Slc29a3
GO:0051879	Hsp90 protein binding	0.495104	-0.702988	46	3	0.00259067	1158	20217	1386610186912480	Erbb2,Unc45a,Cd24a
GO:0050661	NADP binding	0.495104	-0.702988	46	3	0.00259067	1158	20217	123591414958875	Cat,Fdxr,Hibadh
GO:0015485	cholesterol binding	0.495104	-0.702988	46	3	0.00259067	1158	20217	181457620564291	Npc1,Stard3nl,Osbpl1a
GO:0042803	protein homodimerization activity	0.498762	-0.695627	936	54	0.0466321	1158	20217	12009,15356,19419,56752,66847,19712,69601,64009,329324,15467,232345,18173,60595,216134,56461,114663,319934,243912,110175,110446,19819,18217,239114,74585,106052,75686,19822,11671,69256,228026,55927,22004,58230,223754,20807,12359,17685,320234,30059,55980,19259,19092,18602,23876,12721,23886,66646,30878,20404,76205,101490,242620,17380,30794	Cep131,Hmgcl,Rasgrp1,Aldh9a1,Hint3,Rest,Dab2ip,Syne1,Syt14,Eif2ak1,A2m,Slc11a1,Actn4,Pdxk,Kcnip3,Impa2,Sbf2,Hspb6,Ggct,Acat1,Rnaseh1,Ntsr2,Il17d,Sppl3,Fbxo4,Nudt16,Rnf4,Aldh3a2,Zfp397,Pdk1,Hes6,Tpm2,Rnf8,Tbc1d22a,Srf,Cat,Msh2,Ccdc66,Timm10,Impa1,Ptpn5,Prkg2,Padi4,Fbln5,Coro1a,Gdf15,Rpe,Apln,Sh3gl2,Stard3nl,Inpp5f,Dmrta2,Mme,Pdlim4
GO:0008266	poly(U) RNA binding	0.500863	-0.691422	29	2	0.00172712	1158	20217	2011517690	Rps7,Msi1
GO:0019904	protein domain specific binding	0.500909	-0.691331	797	46	0.0397237	1158	20217	20520,233752,69017,17973,20402,53978,16400,66940,74716,226970,68737,17191,234395,54401,233208,56216,57312,29875,12339,238988,12313,18195,68942,12876,17684,13858,26941,57752,67037,11350,208869,106877,19367,50783,14370,69601,12905,19876,18747,56321,14106,19052,16728,71732,13194,18753	Slc22a5,Insc,Prrt2,Nck1,Zfp106,Lpar2,Itga3,Shisa5,Wbp2nl,Arhgef4,Angel1,Mbd2,Ushbp1,Ywhab,Scaf1,Stx1b,Mrps31,Iqgap1,Capn7,Erc2,Calm1,Nsf,Chmp2b,Cpe,Cited2,Eps15,Slc9a3r1,Tacc2,Pmf1,Abl1,Dock3,Afap1l1,Rad9a,Lsm4,Fzd8,Dab2ip,Cradd,Robo1,Prkaca,Aatf,Foxh1,Ppp2ca,L1cam,Vps11,Ddb1,Prkcd
GO:0035591	signaling adaptor activity	0.503025	-0.687115	64	4	0.00345423	1158	20217	1.79737e+19	Nck1,Dab2ip,Dok2,Lat
GO:0015108	chloride transmembrane transporter activity	0.503661	-0.685851	99	6	0.00518135	1158	20217	7.83391e+30	Ttyh3,Ttyh2,Slc12a5,Clic4,Clcn7,Slc4a2
GO:0042171	lysophosphatidic acid acyltransferase activity	0.507377	-0.678501	12	1	0.000863558	1158	20217	231510	Gpat3
GO:0008484	sulfuric ester hydrolase activity	0.507377	-0.678501	12	1	0.000863558	1158	20217	75612	Gns
GO:0097153	cysteine-type endopeptidase activity involved in apoptotic process	0.507377	-0.678501	12	1	0.000863558	1158	20217	12368	Casp6
GO:0004115	3',5'-cyclic-AMP phosphodiesterase activity	0.507377	-0.678501	12	1	0.000863558	1158	20217	18577	Pde4a
GO:0016505	peptidase activator activity involved in apoptotic process	0.507377	-0.678501	12	1	0.000863558	1158	20217	21933	Tnfrsf10b
GO:0050072	m7G(5')pppN diphosphatase activity	0.507377	-0.678501	12	1	0.000863558	1158	20217	75686	Nudt16
GO:0032454	histone demethylase activity (H3-K9 specific)	0.507377	-0.678501	12	1	0.000863558	1158	20217	193796	Kdm4b
GO:0046624	sphingolipid transporter activity	0.507377	-0.678501	12	1	0.000863558	1158	20217	56356	Gltp
GO:0008525	phosphatidylcholine transporter activity	0.507377	-0.678501	12	1	0.000863558	1158	20217	27403	Abca7
GO:1901611	phosphatidylglycerol binding	0.507377	-0.678501	12	1	0.000863558	1158	20217	17380	Mme
GO:0043855	cyclic nucleotide-gated ion channel activity	0.507377	-0.678501	12	1	0.000863558	1158	20217	15165	Hcn1
GO:0043121	neurotrophin binding	0.507377	-0.678501	12	1	0.000863558	1158	20217	232345	A2m
GO:0106019	phosphatidylinositol-4,5-bisphosphate phosphatase activity	0.507377	-0.678501	12	1	0.000863558	1158	20217	64436	Inpp5e
GO:0009881	photoreceptor activity	0.507377	-0.678501	12	1	0.000863558	1158	20217	13603	Opn3
GO:0005221	intracellular cyclic nucleotide activated cation channel activity	0.507377	-0.678501	12	1	0.000863558	1158	20217	15165	Hcn1
GO:0015355	secondary active monocarboxylate transmembrane transporter activity	0.507377	-0.678501	12	1	0.000863558	1158	20217	243616	Slc6a11
GO:0004596	peptide alpha-N-acetyltransferase activity	0.507377	-0.678501	12	1	0.000863558	1158	20217	70999	Naa40
GO:0004954	prostanoid receptor activity	0.507377	-0.678501	12	1	0.000863558	1158	20217	19015	Ppard
GO:0008296	3'-5'-exodeoxyribonuclease activity	0.507377	-0.678501	12	1	0.000863558	1158	20217	18971	Pold1
GO:0017154	semaphorin receptor activity	0.507377	-0.678501	12	1	0.000863558	1158	20217	140570	Plxnb2
GO:0004652	polynucleotide adenylyltransferase activity	0.507377	-0.678501	12	1	0.000863558	1158	20217	70044	Tut1
GO:0016853	isomerase activity	0.508242	-0.676797	152	9	0.00777202	1158	20217	7.18532e+44	Pdia6,Ptgis,Top2b,Rpe,Tsta3,Lss,Ptgds,Ero1lb,Gne
GO:0050660	flavin adenine dinucleotide binding	0.508859	-0.675584	82	5	0.00431779	1158	20217	1.13632e+25	Acadl,Prodh,Cyb5r3,Acadvl,Acads
GO:0070888	E-box binding	0.509636	-0.674059	47	3	0.00259067	1158	20217	171732134920788	Ascl2,Tal1,Srebf2
GO:0015459	potassium channel regulator activity	0.509636	-0.674059	47	3	0.00259067	1158	20217	2427358381456460	Lrrc38,Nedd4l,Kcnip3
GO:0051219	phosphoprotein binding	0.513559	-0.66639	100	6	0.00518135	1158	20217	1.13505e+29	Abl1,Ywhab,Crmp1,Plcg1,Uri1,Ptpn5
GO:0017091	AU-rich element binding	0.519122	-0.655616	30	2	0.00172712	1158	20217	2184312193	Tial1,Zfp36l2
GO:0004693	cyclin-dependent protein serine/threonine kinase activity	0.519122	-0.655616	30	2	0.00172712	1158	20217	10527866671	Cdk20,Ccnh
GO:1901682	sulfur compound transmembrane transporter activity	0.519122	-0.655616	30	2	0.00172712	1158	20217	6758221366	Slc25a26,Slc6a6
GO:0004190	aspartic-type endopeptidase activity	0.519122	-0.655616	30	2	0.00172712	1158	20217	7458567855	Sppl3,Asprv1
GO:0044325	ion channel binding	0.521046	-0.651917	136	8	0.00690846	1158	20217	2.42735e+40	Lrrc38,Calm1,Prnp,Kcnip3,Nedd4l,Ppp2ca,Tcaf1,Actn4
GO:0019894	kinesin binding	0.523944	-0.64637	48	3	0.00259067	1158	20217	760712182171878	Jakmip1,Ift88,Fam83d
GO:0009055	electron transfer activity	0.527479	-0.639646	66	4	0.00345423	1158	20217	6.66947e+19	Uqcrfs1,Uqcr11,Cox7a1,Cyc1
GO:0016653	oxidoreductase activity, acting on NAD(P)H, heme protein as acceptor	0.535611	-0.624348	13	1	0.000863558	1158	20217	109754	Cyb5r3
GO:0031402	sodium ion binding	0.535611	-0.624348	13	1	0.000863558	1158	20217	216134	Pdxk
GO:0008195	phosphatidate phosphatase activity	0.535611	-0.624348	13	1	0.000863558	1158	20217	50784	Plpp2
GO:0017166	vinculin binding	0.535611	-0.624348	13	1	0.000863558	1158	20217	12385	Ctnna1
GO:0036312	phosphatidylinositol 3-kinase regulatory subunit binding	0.535611	-0.624348	13	1	0.000863558	1158	20217	69601	Dab2ip
GO:0070742	C2H2 zinc finger domain binding	0.535611	-0.624348	13	1	0.000863558	1158	20217	17191	Mbd2
GO:0019104	DNA N-glycosylase activity	0.535611	-0.624348	13	1	0.000863558	1158	20217	71726	Smug1
GO:0031748	D1 dopamine receptor binding	0.535611	-0.624348	13	1	0.000863558	1158	20217	18195	Nsf
GO:0042043	neurexin family protein binding	0.535611	-0.624348	13	1	0.000863558	1158	20217	12876	Cpe
GO:0005313	L-glutamate transmembrane transporter activity	0.535611	-0.624348	13	1	0.000863558	1158	20217	20513	Slc1a6
GO:0015926	glucosidase activity	0.535611	-0.624348	13	1	0.000863558	1158	20217	77559	Agl
GO:0046935	1-phosphatidylinositol-3-kinase regulator activity	0.535611	-0.624348	13	1	0.000863558	1158	20217	320207	Pik3r5
GO:0046933	proton-transporting ATP synthase activity, rotational mechanism	0.535611	-0.624348	13	1	0.000863558	1158	20217	228033	Atp5g3
GO:0035497	cAMP response element binding	0.535611	-0.624348	13	1	0.000863558	1158	20217	13560	E4f1
GO:0097001	ceramide binding	0.535611	-0.624348	13	1	0.000863558	1158	20217	56356	Gltp
GO:0015651	quaternary ammonium group transmembrane transporter activity	0.535611	-0.624348	13	1	0.000863558	1158	20217	20520	Slc22a5
GO:0004535	poly(A)-specific ribonuclease activity	0.535611	-0.624348	13	1	0.000863558	1158	20217	69125	Cnot8
GO:0015248	sterol transporter activity	0.536929	-0.62189	31	2	0.00172712	1158	20217	10632664291	Osbpl11,Osbpl1a
GO:0097472	cyclin-dependent protein kinase activity	0.536929	-0.62189	31	2	0.00172712	1158	20217	10527866671	Cdk20,Ccnh
GO:0050699	WW domain binding	0.536929	-0.62189	31	2	0.00172712	1158	20217	6694074716	Shisa5,Wbp2nl
GO:0070001	aspartic-type peptidase activity	0.536929	-0.62189	31	2	0.00172712	1158	20217	7458567855	Sppl3,Asprv1
GO:0004623	phospholipase A2 activity	0.536929	-0.62189	31	2	0.00172712	1158	20217	6635069836	Pla2g12a,Pla2g12b
GO:0005249	voltage-gated potassium channel activity	0.541106	-0.614141	85	5	0.00431779	1158	20217	1.51652e+26	Hcn1,Kcnj10,Lrrc38,Kcnk5,Kcnh4
GO:0003690	double-stranded DNA binding	0.545444	-0.606156	1003	57	0.0492228	1158	20217	14472,17859,20788,12022,106298,320209,235441,217082,18968,19712,74238,668620,24128,58805,56501,60595,17173,270110,56461,11350,22666,14633,69587,67367,320267,216877,13560,21349,55927,229055,17685,104884,14283,19361,22694,11864,52679,18742,102423,20807,20677,107587,17702,17190,16873,242705,56399,17215,18628,11545,231506,229004,15433,100090,353187,19015,72308	Gbx2,Mxi1,Srebf2,Barx1,Rrn3,Ddx11,Usp3,Hlf,Pola1,Rest,Mterf2,Zfp936,Xrn2,Mlxipl,Elf4,Actn4,Ascl2,Irf2bp2,Kcnip3,Abl1,Zbtb14,Gli2,Pcgf3,Paxbp1,Fubp3,Dhx33,E4f1,Tal1,Hes6,Zbtb10,Msh2,Tdp1,Fosl1,Rad51,Zfp35,Arnt2,E2f7,Pitx3,Hinfp,Srf,Sox4,Osr2,Msx2,Mbd1,Lhx5,E2f2,Akap8,Mcm3,Per3,Parp1,Lin54,Gmeb2,Hoxd13,Zbtb48,Nr1d2,Ppard,Brf1
GO:0070491	repressing transcription factor binding	0.551331	-0.595419	68	4	0.00345423	1158	20217	7.25697e+19	Bbs5,Bbs10,Dmap1,Ppard
GO:0005326	neurotransmitter transmembrane transporter activity	0.551855	-0.59447	50	3	0.00259067	1158	20217	2436162051321360	Slc6a11,Slc1a6,Slc6a6
GO:0005496	steroid binding	0.55235	-0.593573	104	6	0.00518135	1158	20217	1.9212e+31	Bspry,Osbpl11,Osbpl1a,Npc1,Stard3nl,Paqr5
GO:0008198	ferrous iron binding	0.554275	-0.590093	32	2	0.00172712	1158	20217	1692223959	Phyh,Nt5e
GO:0030332	cyclin binding	0.554275	-0.590093	32	2	0.00172712	1158	20217	5631080280	Gps2,Cdk5rap3
GO:0043425	bHLH transcription factor binding	0.554275	-0.590093	32	2	0.00172712	1158	20217	1460514106	Tsc22d3,Foxh1
GO:0016504	peptidase activator activity	0.554275	-0.590093	32	2	0.00172712	1158	20217	2193359029	Tnfrsf10b,Psmd14
GO:0031406	carboxylic acid binding	0.559153	-0.581332	212	12	0.0103627	1158	20217	1.53562e+62	Hmgcl,Prodh,Sesn1,Hyal2,Sesn2,Nags,L1cam,Ptgds,Phyh,Padi4,Ppard,Pcx
GO:0035258	steroid hormone receptor binding	0.562042	-0.576179	87	5	0.00431779	1158	20217	1.41062e+25	Foxh1,Rnf4,Parp1,Wipi1,Fus
GO:0015037	peptide disulfide oxidoreductase activity	0.562227	-0.575849	14	1	0.000863558	1158	20217	71853	Pdia6
GO:0005005	transmembrane-ephrin receptor activity	0.562227	-0.575849	14	1	0.000863558	1158	20217	13836	Epha2
GO:0043176	amine binding	0.562227	-0.575849	14	1	0.000863558	1158	20217	56752	Aldh9a1
GO:0008191	metalloendopeptidase inhibitor activity	0.562227	-0.575849	14	1	0.000863558	1158	20217	21859	Timp3
GO:0015172	acidic amino acid transmembrane transporter activity	0.562227	-0.575849	14	1	0.000863558	1158	20217	20513	Slc1a6
GO:0017081	chloride channel regulator activity	0.562227	-0.575849	14	1	0.000863558	1158	20217	26941	Slc9a3r1
GO:0099511	voltage-gated calcium channel activity involved in regulation of cytosolic calcium levels	0.562227	-0.575849	14	1	0.000863558	1158	20217	12306	Anxa2
GO:0035613	RNA stem-loop binding	0.562227	-0.575849	14	1	0.000863558	1158	20217	192170	Eif4a3
GO:0008432	JUN kinase binding	0.562227	-0.575849	14	1	0.000863558	1158	20217	71890	Mad2l2
GO:0016805	dipeptidase activity	0.562227	-0.575849	14	1	0.000863558	1158	20217	69938	Scrn1
GO:0048038	quinone binding	0.562227	-0.575849	14	1	0.000863558	1158	20217	226646	Ndufs2
GO:0031625	ubiquitin protein ligase binding	0.565236	-0.570512	302	17	0.0146805	1158	20217	6.41432e+90	Ralb,Vcl,Traf1,Fzd8,Psma3,Rnf8,Erbb2,Ube2d2a,Prkaca,Ube2k,Ubxn1,Ube2n,Rpl5,Ndufs2,Hspa1b,Usp25,Per3
GO:0030170	pyridoxal phosphate binding	0.56544	-0.570151	51	3	0.00259067	1158	20217	1165576615216130	Alas1,Got1l1,Pdxk
GO:0008187	poly-pyrimidine tract binding	0.571156	-0.560093	33	2	0.00172712	1158	20217	1769020115	Msi1,Rps7
GO:0035035	histone acetyltransferase binding	0.571156	-0.560093	33	2	0.00172712	1158	20217	7671917684	Kansl1,Cited2
GO:1901681	sulfur compound binding	0.573886	-0.555324	250	14	0.0120898	1158	20217	2.05622e+70	Slit1,Hmgcl,Nav2,Sost,Pcif1,Acadl,Anxa4,Acads,Acadvl,Fgfr4,Slc6a6,Tpk1,Gns,Pcx
GO:0015318	inorganic molecular entity transmembrane transporter activity	0.575751	-0.55208	783	44	0.0379965	1158	20217	320150,20535,333669,380728,56017,15165,268706,66335,242773,170441,242735,78339,20513,29876,210741,18173,56384,338365,50934,16529,56461,243616,108664,21366,94282,11933,117160,12306,98396,12865,18438,57138,76252,94045,106073,16513,53421,245128,329178,26373,192113,228033,236794,16530	Zdhhc17,Slc4a2,Gm5134,Kcnh4,Slc2a8,Hcn1,Slc38a9,Atp6v1c1,Slc45a1,Slc2a10,Lrrc38,Ttyh3,Slc1a6,Clic4,Kcnk12,Slc11a1,Letm1,Slc41a2,Slc7a8,Kcnk5,Kcnip3,Slc6a11,Atp6v1h,Slc6a6,Sfxn5,Atp1b3,Ttyh2,Anxa2,Slc41a1,Cox7a1,P2rx4,Slc12a5,Atp6v0e2,P2rx5,Mfsd5,Kcnj10,Sec61a1,AU018091,Unc80,Clcn7,Atp12a,Atp5g3,Slc9a6,Kcnk7
GO:0070279	vitamin B6 binding	0.57877	-0.546849	52	3	0.00259067	1158	20217	1165521613476610	Alas1,Pdxk,Got1l1
GO:0015075	ion transmembrane transporter activity	0.579005	-0.546445	837	47	0.0405872	1158	20217	108664,21366,94282,11933,18173,56384,29876,210741,243616,16529,338365,50934,56461,170441,15165,268706,66335,242773,20513,242735,78339,20535,320150,333669,56017,380728,20520,228033,192113,26373,329178,16530,56315,236794,106073,16513,245128,110172,53421,12306,57138,76252,18438,94045,98396,12865,117160	Atp6v1h,Slc6a6,Sfxn5,Atp1b3,Slc11a1,Letm1,Clic4,Kcnk12,Slc6a11,Kcnk5,Slc41a2,Slc7a8,Kcnip3,Slc2a10,Hcn1,Slc38a9,Atp6v1c1,Slc45a1,Slc1a6,Lrrc38,Ttyh3,Slc4a2,Zdhhc17,Gm5134,Slc2a8,Kcnh4,Slc22a5,Atp5g3,Atp12a,Clcn7,Unc80,Kcnk7,Rhcg,Slc9a6,Mfsd5,Kcnj10,AU018091,Slc35b1,Sec61a1,Anxa2,Slc12a5,Atp6v0e2,P2rx4,P2rx5,Slc41a1,Cox7a1,Ttyh2
GO:0004620	phospholipase activity	0.582486	-0.540451	89	5	0.00431779	1158	20217	6.98362e+25	Pla2g12b,Plcg1,Pla2g12a,Gde1,Smpdl3b
GO:0015370	solute:sodium symporter activity	0.585875	-0.53465	71	4	0.00345423	1158	20217	2.13663e+21	Slc6a6,Gm5134,Slc6a11,Slc1a6
GO:0045504	dynein heavy chain binding	0.58732	-0.532186	15	1	0.000863558	1158	20217	213575	Dync2li1
GO:0030548	acetylcholine receptor regulator activity	0.58732	-0.532186	15	1	0.000863558	1158	20217	114654	Ly6g6d
GO:0022821	potassium ion antiporter activity	0.58732	-0.532186	15	1	0.000863558	1158	20217	236794	Slc9a6
GO:0004198	calcium-dependent cysteine-type endopeptidase activity	0.58732	-0.532186	15	1	0.000863558	1158	20217	12339	Capn7
GO:0030553	cGMP binding	0.58732	-0.532186	15	1	0.000863558	1158	20217	19092	Prkg2
GO:0034236	protein kinase A catalytic subunit binding	0.58732	-0.532186	15	1	0.000863558	1158	20217	68328	Rab13
GO:0004697	protein kinase C activity	0.58732	-0.532186	15	1	0.000863558	1158	20217	18753	Prkcd
GO:0016411	acylglycerol O-acyltransferase activity	0.58732	-0.532186	15	1	0.000863558	1158	20217	231510	Gpat3
GO:0005092	GDP-dissociation inhibitor activity	0.58732	-0.532186	15	1	0.000863558	1158	20217	230784	Sesn2
GO:0099602	neurotransmitter receptor regulator activity	0.58732	-0.532186	15	1	0.000863558	1158	20217	114654	Ly6g6d
GO:0034483	heparan sulfate sulfotransferase activity	0.58732	-0.532186	15	1	0.000863558	1158	20217	54710	Hs3st3b1
GO:0043024	ribosomal small subunit binding	0.58732	-0.532186	15	1	0.000863558	1158	20217	18712	Pim1
GO:0072349	modified amino acid transmembrane transporter activity	0.58732	-0.532186	15	1	0.000863558	1158	20217	20520	Slc22a5
GO:0005172	vascular endothelial growth factor receptor binding	0.58732	-0.532186	15	1	0.000863558	1158	20217	69601	Dab2ip
GO:0005160	transforming growth factor beta receptor binding	0.59184	-0.52452	53	3	0.00259067	1158	20217	145592388614566	Gdf1,Gdf15,Gdf9
GO:0045309	protein phosphorylated amino acid binding	0.59184	-0.52452	53	3	0.00259067	1158	20217	192591135054401	Ptpn5,Abl1,Ywhab
GO:1990837	sequence-specific double-stranded DNA binding	0.602517	-0.506639	915	51	0.0440415	1158	20217	14283,17685,22694,11864,102423,18742,20807,52679,13560,21349,55927,229055,16873,242705,20677,107587,17702,18628,11545,17215,353187,19015,72308,231506,229004,15433,235441,217082,14472,17859,20788,106298,12022,320209,668620,24128,58805,56501,19712,18968,56461,11350,17173,60595,270110,67367,69587,320267,216877,22666,14633	Fosl1,Msh2,Zfp35,Arnt2,Hinfp,Pitx3,Srf,E2f7,E4f1,Tal1,Hes6,Zbtb10,Lhx5,E2f2,Sox4,Osr2,Msx2,Per3,Parp1,Mcm3,Nr1d2,Ppard,Brf1,Lin54,Gmeb2,Hoxd13,Usp3,Hlf,Gbx2,Mxi1,Srebf2,Rrn3,Barx1,Ddx11,Zfp936,Xrn2,Mlxipl,Elf4,Rest,Pola1,Kcnip3,Abl1,Ascl2,Actn4,Irf2bp2,Paxbp1,Pcgf3,Fubp3,Dhx33,Zbtb14,Gli2
GO:0001965	G-protein alpha-subunit binding	0.603507	-0.504997	35	2	0.00172712	1158	20217	1406267792	F2r,Rgs8
GO:0008536	Ran GTPase binding	0.603507	-0.504997	35	2	0.00172712	1158	20217	9425418141	Rcc1l,Nup50
GO:0070717	poly-purine tract binding	0.603507	-0.504997	35	2	0.00172712	1158	20217	192170104721	Eif4a3,Ddx1
GO:0005154	epidermal growth factor receptor binding	0.603507	-0.504997	35	2	0.00172712	1158	20217	1640269150	Itga5,Snx4
GO:0005254	chloride channel activity	0.608022	-0.497545	73	4	0.00345423	1158	20217	7.83391e+20	Ttyh3,Ttyh2,Clic4,Clcn7
GO:0008308	voltage-gated anion channel activity	0.610975	-0.492699	16	1	0.000863558	1158	20217	26373	Clcn7
GO:0015377	cation:chloride symporter activity	0.610975	-0.492699	16	1	0.000863558	1158	20217	57138	Slc12a5
GO:0070006	metalloaminopeptidase activity	0.610975	-0.492699	16	1	0.000863558	1158	20217	19155	Npepps
GO:0051010	microtubule plus-end binding	0.610975	-0.492699	16	1	0.000863558	1158	20217	76499	Clasp2
GO:0016290	palmitoyl-CoA hydrolase activity	0.610975	-0.492699	16	1	0.000863558	1158	20217	56360	Acot9
GO:0004953	icosanoid receptor activity	0.610975	-0.492699	16	1	0.000863558	1158	20217	19015	Ppard
GO:0005123	death receptor binding	0.610975	-0.492699	16	1	0.000863558	1158	20217	69601	Dab2ip
GO:0005003	ephrin receptor activity	0.610975	-0.492699	16	1	0.000863558	1158	20217	13836	Epha2
GO:0042834	peptidoglycan binding	0.610975	-0.492699	16	1	0.000863558	1158	20217	24088	Tlr2
GO:0003730	mRNA 3'-UTR binding	0.612159	-0.490764	92	5	0.00431779	1158	20217	1.21932e+28	Zfp36l2,Tial1,Tut1,Rps7,Rpl5
GO:0042626	ATPase-coupled transmembrane transporter activity	0.617178	-0.482598	55	3	0.00259067	1158	20217	7640827403224810	Abcc3,Abca7,Abcc10
GO:0016782	transferase activity, transferring sulfur-containing groups	0.618819	-0.479943	74	4	0.00345423	1158	20217	7.17978e+19	Chst13,Chst1,Chst2,Hs3st3b1
GO:0008378	galactosyltransferase activity	0.618976	-0.479688	36	2	0.00172712	1158	20217	21827172145	B4galt7,Wdfy3
GO:0033764	steroid dehydrogenase activity, acting on the CH-OH group of donors, NAD or NADP as acceptor	0.618976	-0.479688	36	2	0.00172712	1158	20217	14979114664	H2-Ke6,Hsd17b11
GO:0071949	FAD binding	0.618976	-0.479688	36	2	0.00172712	1158	20217	10975419125	Cyb5r3,Prodh
GO:0005231	excitatory extracellular ligand-gated ion channel activity	0.618976	-0.479688	36	2	0.00172712	1158	20217	9404518438	P2rx5,P2rx4
GO:0031490	chromatin DNA binding	0.621772	-0.475182	93	5	0.00431779	1158	20217	1.53127e+25	Hmgn1,Wbp2nl,Actn4,Srf,Zfp936
GO:0016810	hydrolase activity, acting on carbon-nitrogen (but not peptide) bonds	0.629065	-0.463521	131	7	0.00604491	1158	20217	7.69742e+35	Urah,Adad1,Acer2,Padi4,Mthfd2,Crmp1,Cat
GO:0042054	histone methyltransferase activity	0.629441	-0.462924	56	3	0.00259067	1158	20217	1.02182e+17	Prmt9,Dot1l,Smyd2
GO:0140110	transcription regulator activity	0.63081	-0.460751	1333	74	0.0639033	1158	20217	56501,56531,19712,234959,19250,69792,14472,58206,320267,17684,69587,56222,68975,433586,17173,104721,22751,66233,16873,56525,17702,240186,20677,20807,11864,235682,14283,21349,353187,242620,12051,19777,74716,58805,668620,15904,13486,14106,217082,12022,56310,106298,20788,330788,67367,14633,22666,109115,53417,15587,56461,619665,68776,270110,60595,67037,229534,14605,242705,239099,229003,107587,18742,1…	Elf4,Ylpm1,Rest,Med17,Ptpn14,Med6,Gbx2,Zbtb32,Fubp3,Cited2,Pcgf3,Cited4,Med27,Maml3,Ascl2,Ddx1,Zfp90,Dmap1,Lhx5,Zfp235,Msx2,Zfp438,Sox4,Srf,Arnt2,Zfp445,Fosl1,Tal1,Nr1d2,Dmrta2,Bcl3,Uri1,Wbp2nl,Mlxipl,Zfp936,Id4,Dr1,Foxh1,Hlf,Barx1,Gps2,Rrn3,Srebf2,Zfp866,Paxbp1,Gli2,Zbtb14,Supt3,Hif3a,Hyal2,Kcnip3,Klf14,Taf11,Irf2bp2,Actn4,Pmf1,Pbxip1,Tsc22d3,E2f2,Homez,Helz2,Osr2,Pitx3,Erf,Hinfp,E2f7,Hes6,Med10…
GO:0035173	histone kinase activity	0.633275	-0.45685	17	1	0.000863558	1158	20217	22385	Baz1b
GO:0050145	nucleoside monophosphate kinase activity	0.633275	-0.45685	17	1	0.000863558	1158	20217	11636	Ak1
GO:0008409	5'-3' exonuclease activity	0.633275	-0.45685	17	1	0.000863558	1158	20217	24128	Xrn2
GO:0046527	glucosyltransferase activity	0.633275	-0.45685	17	1	0.000863558	1158	20217	320011	Uggt1
GO:0004551	nucleotide diphosphatase activity	0.633275	-0.45685	17	1	0.000863558	1158	20217	16434	Itpa
GO:0016881	acid-amino acid ligase activity	0.633275	-0.45685	17	1	0.000863558	1158	20217	69737	Ttl
GO:0004653	polypeptide N-acetylgalactosaminyltransferase activity	0.633275	-0.45685	17	1	0.000863558	1158	20217	171212	Galnt10
GO:0015215	nucleotide transmembrane transporter activity	0.633275	-0.45685	17	1	0.000863558	1158	20217	70556	Slc25a33
GO:0005086	ARF guanyl-nucleotide exchange factor activity	0.633275	-0.45685	17	1	0.000863558	1158	20217	99371	Arfgef2
GO:0004550	nucleoside diphosphate kinase activity	0.633275	-0.45685	17	1	0.000863558	1158	20217	11636	Ak1
GO:0030169	low-density lipoprotein particle binding	0.633275	-0.45685	17	1	0.000863558	1158	20217	140792	Colec12
GO:0004724	magnesium-dependent protein serine/threonine phosphatase activity	0.633275	-0.45685	17	1	0.000863558	1158	20217	67444	Ilkap
GO:0043422	protein kinase B binding	0.633275	-0.45685	17	1	0.000863558	1158	20217	19052	Ppp2ca
GO:0019205	nucleobase-containing compound kinase activity	0.633976	-0.455744	37	2	0.00172712	1158	20217	1163611534	Ak1,Adk
GO:0005548	phospholipid transporter activity	0.641429	-0.444057	57	3	0.00259067	1158	20217	563562740366390	Gltp,Abca7,Prelid3b
GO:0019842	vitamin binding	0.644888	-0.438678	133	7	0.00604491	1158	20217	7.66152e+36	Got1l1,Phyh,Pdxk,Pcx,Alas1,Bspry,Tpk1
GO:0046873	metal ion transmembrane transporter activity	0.646187	-0.436667	426	23	0.0198618	1158	20217	5.64615e+122	Kcnip3,Sec61a1,Kcnk5,Slc6a11,Kcnj10,Kcnk12,Letm1,Slc11a1,Slc9a6,Atp1b3,Kcnk7,Atp12a,Slc6a6,Kcnh4,Zdhhc17,Gm5134,Slc41a1,Lrrc38,Slc12a5,Slc1a6,P2rx4,Hcn1,Anxa2
GO:0000979	RNA polymerase II core promoter sequence-specific DNA binding	0.648509	-0.433079	38	2	0.00172712	1158	20217	1447219712	Gbx2,Rest
GO:0004712	protein serine/threonine/tyrosine kinase activity	0.648509	-0.433079	38	2	0.00172712	1158	20217	2011118747	Rps6ka1,Prkaca
GO:0000049	tRNA binding	0.653141	-0.425962	58	3	0.00259067	1158	20217	6993466244214580	Trmt10b,Nemf,Pstk
GO:0004536	deoxyribonuclease activity	0.653141	-0.425962	58	3	0.00259067	1158	20217	189711936713423	Pold1,Rad9a,Dnase2a
GO:0004435	phosphatidylinositol phospholipase C activity	0.654298	-0.424192	18	1	0.000863558	1158	20217	18803	Plcg1
GO:0070402	NADPH binding	0.654298	-0.424192	18	1	0.000863558	1158	20217	14149	Fdxr
GO:0008353	RNA polymerase II CTD heptapeptide repeat kinase activity	0.654298	-0.424192	18	1	0.000863558	1158	20217	66671	Ccnh
GO:0003746	translation elongation factor activity	0.654298	-0.424192	18	1	0.000863558	1158	20217	66399	Tsfm
GO:0015929	hexosaminidase activity	0.654298	-0.424192	18	1	0.000863558	1158	20217	15587	Hyal2
GO:0030676	Rac guanyl-nucleotide exchange factor activity	0.654298	-0.424192	18	1	0.000863558	1158	20217	226970	Arhgef4
GO:0035014	phosphatidylinositol 3-kinase regulator activity	0.654298	-0.424192	18	1	0.000863558	1158	20217	320207	Pik3r5
GO:0140223	general transcription initiation factor activity	0.654298	-0.424192	18	1	0.000863558	1158	20217	106298	Rrn3
GO:0005149	interleukin-1 receptor binding	0.654298	-0.424192	18	1	0.000863558	1158	20217	53791	Tlr5
GO:0015296	anion:cation symporter activity	0.654298	-0.424192	18	1	0.000863558	1158	20217	57138	Slc12a5
GO:0004629	phospholipase C activity	0.654298	-0.424192	18	1	0.000863558	1158	20217	18803	Plcg1
GO:0022832	voltage-gated channel activity	0.660276	-0.415098	191	10	0.00863558	1158	20217	2.42735e+51	Lrrc38,Kcnk7,Clcn7,Hcn1,Anxa2,Kcnip3,Kcnh4,Kcnk5,Kcnj10,Clic4
GO:0005244	voltage-gated ion channel activity	0.660276	-0.415098	191	10	0.00863558	1158	20217	1.65294e+51	Kcnk5,Kcnh4,Kcnip3,Clic4,Kcnj10,Kcnk7,Lrrc38,Anxa2,Hcn1,Clcn7
GO:0015103	inorganic anion transmembrane transporter activity	0.66031	-0.415045	135	7	0.00604491	1158	20217	2.05353e+36	Slc4a2,Clcn7,Clic4,Mfsd5,Slc12a5,Ttyh3,Ttyh2
GO:0050840	extracellular matrix binding	0.664577	-0.408605	59	3	0.00259067	1158	20217	164001230613717	Itga3,Anxa2,Eln
GO:0005507	copper ion binding	0.664577	-0.408605	59	3	0.00259067	1158	20217	1.84381e+18	P2rx4,Sco2,Prnp
GO:0043565	sequence-specific DNA binding	0.670204	-0.400174	1134	62	0.0535406	1158	20217	353187,19015,72308,242620,231506,229004,15433,100090,18628,11545,216151,68703,17215,16873,242705,17191,20677,17702,107587,17190,74142,14283,17685,11864,22694,20807,13875,102423,52679,18742,13560,21349,55927,229055,67367,69587,320267,216877,14489,22666,14633,619665,56461,11350,60595,17173,270110,668620,24128,58805,56501,18968,19712,217082,235441,14106,14472,17859,20788,106298,12022,320209	Nr1d2,Ppard,Brf1,Dmrta2,Lin54,Gmeb2,Hoxd13,Zbtb48,Per3,Parp1,Polrmt,Rere,Mcm3,Lhx5,E2f2,Mbd2,Sox4,Msx2,Osr2,Mbd1,Lonp1,Fosl1,Msh2,Arnt2,Zfp35,Srf,Erf,Hinfp,E2f7,Pitx3,E4f1,Tal1,Hes6,Zbtb10,Paxbp1,Pcgf3,Fubp3,Dhx33,Mtpn,Zbtb14,Gli2,Klf14,Kcnip3,Abl1,Actn4,Ascl2,Irf2bp2,Zfp936,Xrn2,Mlxipl,Elf4,Pola1,Rest,Hlf,Usp3,Foxh1,Gbx2,Mxi1,Srebf2,Rrn3,Barx1,Ddx11
GO:0140102	catalytic activity, acting on a rRNA	0.674117	-0.394351	19	1	0.000863558	1158	20217	78796	Zcchc4
GO:0043395	heparan sulfate proteoglycan binding	0.674117	-0.394351	19	1	0.000863558	1158	20217	20562	Slit1
GO:0031434	mitogen-activated protein kinase kinase binding	0.674117	-0.394351	19	1	0.000863558	1158	20217	69601	Dab2ip
GO:0008137	NADH dehydrogenase (ubiquinone) activity	0.674117	-0.394351	19	1	0.000863558	1158	20217	67273	Ndufa10
GO:0031418	L-ascorbic acid binding	0.674117	-0.394351	19	1	0.000863558	1158	20217	16922	Phyh
GO:0050136	NADH dehydrogenase (quinone) activity	0.674117	-0.394351	19	1	0.000863558	1158	20217	67273	Ndufa10
GO:0017116	single-stranded DNA helicase activity	0.674117	-0.394351	19	1	0.000863558	1158	20217	19361	Rad51
GO:0036041	long-chain fatty acid binding	0.674117	-0.394351	19	1	0.000863558	1158	20217	19015	Ppard
GO:0008649	rRNA methyltransferase activity	0.674117	-0.394351	19	1	0.000863558	1158	20217	78796	Zcchc4
GO:0004622	lysophospholipase activity	0.674117	-0.394351	19	1	0.000863558	1158	20217	56209	Gde1
GO:0003678	DNA helicase activity	0.675735	-0.391954	60	3	0.00259067	1158	20217	3.20209e+16	Ddx11,Gins4,Rad51
GO:0098531	ligand-activated transcription factor activity	0.676194	-0.391276	40	2	0.00172712	1158	20217	19015353187	Ppard,Nr1d2
GO:0043028	cysteine-type endopeptidase regulator activity involved in apoptotic process	0.676194	-0.391276	40	2	0.00172712	1158	20217	2011121933	Rps6ka1,Tnfrsf10b
GO:0120013	lipid transfer activity	0.676194	-0.391276	40	2	0.00172712	1158	20217	6639056356	Prelid3b,Gltp
GO:0004879	nuclear receptor activity	0.676194	-0.391276	40	2	0.00172712	1158	20217	19015353187	Ppard,Nr1d2
GO:0030246	carbohydrate binding	0.682566	-0.381895	269	14	0.0120898	1158	20217	1.75335e+73	Mrc1,Stbd1,Pgls,Slc2a8,Colec12,Prps2,Rpe,Ugp2,Man2b2,Phyh,Galnt10,Cd24a,Cntn2,Agl
GO:0005319	lipid transporter activity	0.682667	-0.381748	138	7	0.00604491	1158	20217	3.28371e+36	Rft1,Prelid3b,Npc1,Gltp,Abca7,Osbpl11,Osbpl1a
GO:0140030	modification-dependent protein binding	0.683073	-0.381153	157	8	0.00690846	1158	20217	2.31131e+43	Tnip2,Agl,Abraxas2,Ubxn1,Pwp1,Eps15,Kat8,Ing2
GO:0016298	lipase activity	0.683124	-0.381078	119	6	0.00518135	1158	20217	4.33092e+31	Pnpla1,Pla2g12b,Plcg1,Pla2g12a,Gde1,Smpdl3b
GO:0005246	calcium channel regulator activity	0.689357	-0.371996	41	2	0.00172712	1158	20217	1457966109	Gem,Tspan13
GO:0031072	heat shock protein binding	0.689908	-0.371197	139	7	0.00604491	1158	20217	1.01869e+35	Unc45a,Erbb2,Dnaja4,Dnajb12,Hspa1b,Cdc37l1,Cd24a
GO:0032794	GTPase activating protein binding	0.692801	-0.367013	20	1	0.000863558	1158	20217	22379	Fmnl3
GO:0015002	heme-copper terminal oxidase activity	0.692801	-0.367013	20	1	0.000863558	1158	20217	12865	Cox7a1
GO:0005248	voltage-gated sodium channel activity	0.692801	-0.367013	20	1	0.000863558	1158	20217	15165	Hcn1
GO:0008373	sialyltransferase activity	0.692801	-0.367013	20	1	0.000863558	1158	20217	26938	St6galnac5
GO:0004602	glutathione peroxidase activity	0.692801	-0.367013	20	1	0.000863558	1158	20217	14872	Gstt2
GO:0004129	cytochrome-c oxidase activity	0.692801	-0.367013	20	1	0.000863558	1158	20217	12865	Cox7a1
GO:0017049	GTP-Rho binding	0.692801	-0.367013	20	1	0.000863558	1158	20217	19877	Rock1
GO:0001222	transcription corepressor binding	0.692801	-0.367013	20	1	0.000863558	1158	20217	18628	Per3
GO:0043274	phospholipase binding	0.692801	-0.367013	20	1	0.000863558	1158	20217	110524	Dgkq
GO:0016676	oxidoreductase activity, acting on a heme group of donors, oxygen as acceptor	0.692801	-0.367013	20	1	0.000863558	1158	20217	12865	Cox7a1
GO:0005242	inward rectifier potassium channel activity	0.692801	-0.367013	20	1	0.000863558	1158	20217	16513	Kcnj10
GO:0008233	peptidase activity	0.69818	-0.359279	639	34	0.029361	1158	20217	2.14951e+177	Rhbdl1,Usp25,Cpe,Eif3f,Nudt16,Sppl3,Htra4,Capn7,Psmd14,Prss35,Usp3,Ctso,Rhbdd2,Psmb1,Scrn1,Tpp2,Ufsp1,Spcs3,Asprv1,Cpd,Mme,Fgl2,Usp30,Apeh,Npepps,Ggh,Prss56,Psma3,Cpxm1,Casp6,Stambpl1,Lonp1,Lactb,Usp38
GO:0050839	cell adhesion molecule binding	0.700036	-0.356623	235	12	0.0103627	1158	20217	1.64002e+59	Itga3,P2rx4,Fbln5,Tacstd2,Cpe,Msn,Sema7a,Ctnna1,Cdk5r1,Itga5,Pkp2,L1cam
GO:0043621	protein self-association	0.707555	-0.34594	63	3	0.00259067	1158	20217	213671672826941	Cntn2,L1cam,Slc9a3r1
GO:0051371	muscle alpha-actinin binding	0.710414	-0.341907	21	1	0.000863558	1158	20217	30794	Pdlim4
GO:0016675	oxidoreductase activity, acting on a heme group of donors	0.710414	-0.341907	21	1	0.000863558	1158	20217	12865	Cox7a1
GO:0043138	3'-5' DNA helicase activity	0.710414	-0.341907	21	1	0.000863558	1158	20217	109145	Gins4
GO:0016408	C-acyltransferase activity	0.710414	-0.341907	21	1	0.000863558	1158	20217	110446	Acat1
GO:0004745	retinol dehydrogenase activity	0.710414	-0.341907	21	1	0.000863558	1158	20217	98711	Rdh10
GO:0001091	RNA polymerase II general transcription initiation factor binding	0.710414	-0.341907	21	1	0.000863558	1158	20217	229937	Znhit6
GO:0044183	protein folding chaperone	0.710414	-0.341907	21	1	0.000863558	1158	20217	15511	Hspa1b
GO:0042887	amide transmembrane transporter activity	0.714358	-0.336371	43	2	0.00172712	1158	20217	2185453421	Timm17a,Sec61a1
GO:0001784	phosphotyrosine residue binding	0.714358	-0.336371	43	2	0.00172712	1158	20217	1925911350	Ptpn5,Abl1
GO:0048487	beta-tubulin binding	0.714358	-0.336371	43	2	0.00172712	1158	20217	21696521371	Taok1,Tbca
GO:0018024	histone-lysine N-methyltransferase activity	0.714358	-0.336371	43	2	0.00172712	1158	20217	208266226830	Dot1l,Smyd2
GO:0046332	SMAD binding	0.716122	-0.333905	84	4	0.00345423	1158	20217	9.38361e+19	Rnf111,Foxh1,Cited2,Parp1
GO:0005253	anion channel activity	0.716122	-0.333905	84	4	0.00345423	1158	20217	2.63733e+20	Clcn7,Clic4,Ttyh2,Ttyh3
GO:0005509	calcium ion binding	0.716685	-0.333118	608	32	0.0276339	1158	20217	2.1748e+166	Dgkb,Ehd1,Egfl7,Esyt1,Cabp1,Hpcal1,Calm1,Kcnip3,Actn4,Edem3,Eps15,Ltbp4,Pla2g12a,Rasgrp1,Lpcat1,Plcg1,Efcab6,Slit1,Edem2,Crb1,Spata21,Pcdhga4,Pla2g12b,Calb2,Cdk5r1,Padi4,Fbln5,Notch3,Anxa2,Necab1,Micu2,Anxa4
GO:0052689	carboxylic ester hydrolase activity	0.717794	-0.331573	143	7	0.00604491	1158	20217	6.98367e+36	Pla2g12b,Pgls,Nceh1,Acot9,Pnpla1,Gde1,Pla2g12a
GO:0004177	aminopeptidase activity	0.726213	-0.319912	44	2	0.00172712	1158	20217	2201919155	Tpp2,Npepps
GO:0016799	hydrolase activity, hydrolyzing N-glycosyl compounds	0.727019	-0.318803	22	1	0.000863558	1158	20217	71726	Smug1
GO:0050998	nitric-oxide synthase binding	0.727019	-0.318803	22	1	0.000863558	1158	20217	12313	Calm1
GO:0031492	nucleosomal DNA binding	0.727019	-0.318803	22	1	0.000863558	1158	20217	15312	Hmgn1
GO:0070530	K63-linked polyubiquitin modification-dependent protein binding	0.727019	-0.318803	22	1	0.000863558	1158	20217	231130	Tnip2
GO:0019865	immunoglobulin binding	0.727019	-0.318803	22	1	0.000863558	1158	20217	14132	Fcgrt
GO:0001618	virus receptor activity	0.727019	-0.318803	22	1	0.000863558	1158	20217	15587	Hyal2
GO:0140272	exogenous protein binding	0.727019	-0.318803	22	1	0.000863558	1158	20217	15587	Hyal2
GO:0015605	organophosphate ester transmembrane transporter activity	0.727019	-0.318803	22	1	0.000863558	1158	20217	70556	Slc25a33
GO:0008483	transaminase activity	0.727019	-0.318803	22	1	0.000863558	1158	20217	76615	Got1l1
GO:0008013	beta-catenin binding	0.73321	-0.310323	86	4	0.00345423	1158	20217	1.23852e+20	Ctnna1,Ptprk,Dact3,Slc9a3r1
GO:0032813	tumor necrosis factor receptor superfamily binding	0.737648	-0.304289	45	2	0.00172712	1158	20217	2202969601	Traf1,Dab2ip
GO:0016229	steroid dehydrogenase activity	0.737648	-0.304289	45	2	0.00172712	1158	20217	11466414979	Hsd17b11,H2-Ke6
GO:0016790	thiolester hydrolase activity	0.737648	-0.304289	45	2	0.00172712	1158	20217	7024056360	Ufsp1,Acot9
GO:0005504	fatty acid binding	0.737648	-0.304289	45	2	0.00172712	1158	20217	1921519015	Ptgds,Ppard
GO:0005540	hyaluronic acid binding	0.742672	-0.297501	23	1	0.000863558	1158	20217	15587	Hyal2
GO:0030506	ankyrin binding	0.742672	-0.297501	23	1	0.000863558	1158	20217	56315	Rhcg
GO:0051787	misfolded protein binding	0.742672	-0.297501	23	1	0.000863558	1158	20217	15511	Hspa1b
GO:0016405	CoA-ligase activity	0.742672	-0.297501	23	1	0.000863558	1158	20217	78894	Aacs
GO:0019838	growth factor binding	0.743932	-0.295805	147	7	0.00604491	1158	20217	1.38662e+37	Erbb2,A2m,Rpl37,Fgfr4,Ltbp4,Htra4,Hyal2
GO:0099106	ion channel regulator activity	0.747891	-0.290498	108	5	0.00431779	1158	20217	6.61096e+25	Tspan13,Kcnip3,Nedd4l,Gem,Lrrc38
GO:0046943	carboxylic acid transmembrane transporter activity	0.750192	-0.287426	148	7	0.00604491	1158	20217	2.13663e+37	Slc6a6,Slc38a9,AU018091,Slc1a6,Sfxn5,Slc6a11,Slc7a8
GO:0005342	organic acid transmembrane transporter activity	0.750192	-0.287426	148	7	0.00604491	1158	20217	2.13663e+37	Slc6a6,Slc38a9,Slc1a6,Slc6a11,Sfxn5,AU018091,Slc7a8
GO:0005518	collagen binding	0.75517	-0.280812	68	3	0.00259067	1158	20217	164001230518479	Itga3,Ddr1,Pak1
GO:0016769	transferase activity, transferring nitrogenous groups	0.757428	-0.277827	24	1	0.000863558	1158	20217	76615	Got1l1
GO:0047617	acyl-CoA hydrolase activity	0.757428	-0.277827	24	1	0.000863558	1158	20217	56360	Acot9
GO:0030742	GTP-dependent protein binding	0.757428	-0.277827	24	1	0.000863558	1158	20217	19340	Rab3d
GO:0030371	translation repressor activity	0.757428	-0.277827	24	1	0.000863558	1158	20217	233033	Samd4b
GO:0004857	enzyme inhibitor activity	0.758181	-0.276833	379	19	0.0164076	1158	20217	1.23062e+101	Anxa2,Rps6ka1,Spint1,Rps7,Fbxo5,Camk2n2,Prkrip1,Timp3,Serpinb6c,Ppp1r36,Nck1,Rpl5,Pdia6,Rnh1,A2m,Ppp1r14a,Cst3,Hyal2,Uri1
GO:0016879	ligase activity, forming carbon-nitrogen bonds	0.759296	-0.275363	47	2	0.00172712	1158	20217	1156669737	Adss,Ttl
GO:0008509	anion transmembrane transporter activity	0.760499	-0.273781	323	16	0.0138169	1158	20217	1.1716e+86	Ttyh2,Slc4a2,Ttyh3,Slc1a6,Slc12a5,Slc38a9,Slc7a8,AU018091,Slc6a11,Slc35b1,Mfsd5,Clic4,Slc9a6,Sfxn5,Clcn7,Slc6a6
GO:0019955	cytokine binding	0.761518	-0.272441	130	6	0.00518135	1158	20217	2.32345e+31	A2m,Ltbp4,Il27ra,Ifngr1,Csf2ra,Hyal2
GO:0048365	Rac GTPase binding	0.763904	-0.269313	69	3	0.00259067	1158	20217	1847929875226970	Pak1,Iqgap1,Arhgef4
GO:0033293	monocarboxylic acid binding	0.763904	-0.269313	69	3	0.00259067	1158	20217	192151856319015	Ptgds,Pcx,Ppard
GO:0033613	activating transcription factor binding	0.765041	-0.267826	90	4	0.00345423	1158	20217	1.10525e+21	Dgkq,Mad2l2,Cited2,Dhx33
GO:0042805	actinin binding	0.769529	-0.261977	48	2	0.00172712	1158	20217	30794231830	Pdlim4,Micall2
GO:0016706	2-oxoglutarate-dependent dioxygenase activity	0.769529	-0.261977	48	2	0.00172712	1158	20217	19379616922	Kdm4b,Phyh
GO:0046625	sphingolipid binding	0.771338	-0.259628	25	1	0.000863558	1158	20217	56356	Gltp
GO:0030159	receptor signaling complex adaptor activity	0.771338	-0.259628	25	1	0.000863558	1158	20217	13449	Dok2
GO:0001671	ATPase activator activity	0.771338	-0.259628	25	1	0.000863558	1158	20217	11933	Atp1b3
GO:0051537	2 iron, 2 sulfur cluster binding	0.771338	-0.259628	25	1	0.000863558	1158	20217	66694	Uqcrfs1
GO:0008307	structural constituent of muscle	0.771338	-0.259628	25	1	0.000863558	1158	20217	16669	Krt19
GO:0017171	serine hydrolase activity	0.774172	-0.255961	211	10	0.00863558	1158	20217	3.20024e+55	Nceh1,Rhbdl1,Rhbdd2,Prss35,Htra4,Apeh,Lonp1,Cpd,Tpp2,Prss56
GO:0016825	hydrolase activity, acting on acid phosphorus-nitrogen bonds	0.774172	-0.255961	211	10	0.00863558	1158	20217	2.20197e+55	Tpp2,Prss56,Lonp1,Cpd,Apeh,Htra4,Prss35,Nceh1,Rhbdd2,Rhbdl1
GO:0030544	Hsp70 protein binding	0.77938	-0.249256	49	2	0.00172712	1158	20217	1248456709	Cd24a,Dnajb12
GO:0000976	transcription regulatory region sequence-specific DNA binding	0.779707	-0.248836	868	45	0.0388601	1158	20217	14283,20807,52679,102423,18742,22694,11864,21349,13560,55927,229055,242705,16873,107587,17702,20677,11545,18628,353187,72308,19015,229004,231506,15433,235441,217082,20788,17859,14472,12022,106298,24128,668620,56501,58805,19712,56461,60595,17173,270110,320267,67367,69587,22666,14633	Fosl1,Srf,E2f7,Hinfp,Pitx3,Zfp35,Arnt2,Tal1,E4f1,Hes6,Zbtb10,E2f2,Lhx5,Osr2,Msx2,Sox4,Parp1,Per3,Nr1d2,Brf1,Ppard,Gmeb2,Lin54,Hoxd13,Usp3,Hlf,Srebf2,Mxi1,Gbx2,Barx1,Rrn3,Xrn2,Zfp936,Elf4,Mlxipl,Rest,Kcnip3,Actn4,Ascl2,Irf2bp2,Fubp3,Paxbp1,Pcgf3,Zbtb14,Gli2
GO:0051213	dioxygenase activity	0.779808	-0.248708	92	4	0.00345423	1158	20217	1.93796e+21	Kdm4b,Alox5,Rsbn1,Phyh
GO:0020037	heme binding	0.779853	-0.248649	153	7	0.00604491	1158	20217	1.92232e+36	Ptgis,Eif2ak1,Hpx,Cat,Hbq1b,Cyc1,Hbq1a
GO:0005089	Rho guanyl-nucleotide exchange factor activity	0.780612	-0.247677	71	3	0.00259067	1158	20217	1.97322e+16	Rgl2,Arhgef4,Arhgef19
GO:0005537	mannose binding	0.784452	-0.24277	26	1	0.000863558	1158	20217	17533	Mrc1
GO:0016866	intramolecular transferase activity	0.784452	-0.24277	26	1	0.000863558	1158	20217	16987	Lss
GO:0019239	deaminase activity	0.784452	-0.24277	26	1	0.000863558	1158	20217	21744	Adad1
GO:0140303	intramembrane lipid transporter activity	0.784452	-0.24277	26	1	0.000863558	1158	20217	27403	Abca7
GO:0016289	CoA hydrolase activity	0.784452	-0.24277	26	1	0.000863558	1158	20217	56360	Acot9
GO:0099604	ligand-gated calcium channel activity	0.784452	-0.24277	26	1	0.000863558	1158	20217	18438	P2rx4
GO:0030547	receptor inhibitor activity	0.784452	-0.24277	26	1	0.000863558	1158	20217	114654	Ly6g6d
GO:0032452	histone demethylase activity	0.784452	-0.24277	26	1	0.000863558	1158	20217	193796	Kdm4b
GO:0017134	fibroblast growth factor binding	0.784452	-0.24277	26	1	0.000863558	1158	20217	14186	Fgfr4
GO:0070011	peptidase activity, acting on L-amino acid peptides	0.789866	-0.235892	613	31	0.0267703	1158	20217	1.91553e+162	Npepps,Htra4,Usp30,Capn7,Apeh,Mme,Cpe,Eif3f,Nudt16,Sppl3,Usp25,Rhbdl1,Lonp1,Cpd,Asprv1,Usp38,Casp6,Prss56,Psmb1,Cpxm1,Psma3,Ufsp1,Scrn1,Tpp2,Stambpl1,Rhbdd2,Prss35,Usp3,Psmd14,Ctso,Ggh
GO:0008237	metallopeptidase activity	0.791031	-0.234418	175	8	0.00690846	1158	20217	5.90292e+39	Psmd14,Npepps,Cpd,Cpe,Mme,Cpxm1,Nudt16,Stambpl1
GO:0140323	solute:anion antiporter activity	0.796814	-0.227134	27	1	0.000863558	1158	20217	20535	Slc4a2
GO:0015301	anion:anion antiporter activity	0.796814	-0.227134	27	1	0.000863558	1158	20217	20535	Slc4a2
GO:0004806	triglyceride lipase activity	0.796814	-0.227134	27	1	0.000863558	1158	20217	433091	Pnpla1
GO:0016247	channel regulator activity	0.797777	-0.225926	136	6	0.00518135	1158	20217	2.42736e+30	Lrrc38,Nedd4l,Gem,Kcnip3,Tspan13,Slc9a3r1
GO:0031491	nucleosome binding	0.79798	-0.225672	51	2	0.00172712	1158	20217	1531219822	Hmgn1,Rnf4
GO:1990841	promoter-specific chromatin binding	0.806748	-0.214744	52	2	0.00172712	1158	20217	23544114633	Usp3,Gli2
GO:0004114	3',5'-cyclic-nucleotide phosphodiesterase activity	0.808468	-0.212614	28	1	0.000863558	1158	20217	18577	Pde4a
GO:0005520	insulin-like growth factor binding	0.808468	-0.212614	28	1	0.000863558	1158	20217	330723	Htra4
GO:0071813	lipoprotein particle binding	0.808468	-0.212614	28	1	0.000863558	1158	20217	140792	Colec12
GO:0071814	protein-lipid complex binding	0.808468	-0.212614	28	1	0.000863558	1158	20217	140792	Colec12
GO:0001530	lipopolysaccharide binding	0.808468	-0.212614	28	1	0.000863558	1158	20217	24088	Tlr2
GO:0035064	methylated histone binding	0.8111	-0.209365	75	3	0.00259067	1158	20217	1031366777369260	Pwp1,Kat8,Ing2
GO:0140034	methylation-dependent protein binding	0.8111	-0.209365	75	3	0.00259067	1158	20217	6926067773103130	Ing2,Kat8,Pwp1
GO:0038024	cargo receptor activity	0.818137	-0.200725	76	3	0.00259067	1158	20217	175331385827403	Mrc1,Eps15,Abca7
GO:0044212	transcription regulatory region DNA binding	0.818324	-0.200497	977	50	0.0431779	1158	20217	22666,14633,67367,69587,320267,60595,17173,270110,56461,13486,19712,668620,24128,58805,56501,14472,17859,20788,106298,12022,235441,217082,14106,229004,231506,15433,100090,353187,19015,72308,18628,11545,216151,20677,107587,17702,74142,16873,242705,13560,21349,229055,55927,14283,11864,22694,52679,18742,102423,20807	Zbtb14,Gli2,Paxbp1,Pcgf3,Fubp3,Actn4,Ascl2,Irf2bp2,Kcnip3,Dr1,Rest,Zfp936,Xrn2,Mlxipl,Elf4,Gbx2,Mxi1,Srebf2,Rrn3,Barx1,Usp3,Hlf,Foxh1,Gmeb2,Lin54,Hoxd13,Zbtb48,Nr1d2,Ppard,Brf1,Per3,Parp1,Polrmt,Sox4,Osr2,Msx2,Lonp1,Lhx5,E2f2,E4f1,Tal1,Zbtb10,Hes6,Fosl1,Arnt2,Zfp35,E2f7,Pitx3,Hinfp,Srf
GO:0004112	cyclic-nucleotide phosphodiesterase activity	0.819454	-0.199117	29	1	0.000863558	1158	20217	18577	Pde4a
GO:0098918	structural constituent of synapse	0.819454	-0.199117	29	1	0.000863558	1158	20217	238988	Erc2
GO:0016702	oxidoreductase activity, acting on single donors with incorporation of molecular oxygen, incorporation of two atoms of oxygen	0.819454	-0.199117	29	1	0.000863558	1158	20217	11689	Alox5
GO:0043027	cysteine-type endopeptidase inhibitor activity involved in apoptotic process	0.819454	-0.199117	29	1	0.000863558	1158	20217	20111	Rps6ka1
GO:0001102	RNA polymerase II activating transcription factor binding	0.823273	-0.194467	54	2	0.00172712	1158	20217	7189017684	Mad2l2,Cited2
GO:0046982	protein heterodimerization activity	0.823565	-0.194113	569	28	0.0241796	1158	20217	1.90521e+142	Ppp2ca,Arnt2,Top2b,Micu2,Tlr2,Suclg2,Pdk1,Hes6,Tpm2,Zfp397,Tal1,Erbb2,Mlxipl,Rabggta,Pola1,Dr1,Sox4,Pole4,Rab3gap2,Taf11,Pdss1,Syt14,Ctnna1,Ppard,Itga3,Supt5,Dmrta2,Ntsr2
GO:0046906	tetrapyrrole binding	0.826506	-0.190548	162	7	0.00604491	1158	20217	1.92232e+36	Ptgis,Eif2ak1,Hpx,Cat,Hbq1b,Cyc1,Hbq1a
GO:0001067	regulatory region nucleic acid binding	0.826556	-0.190488	981	50	0.0431779	1158	20217	12022,106298,20788,17859,14472,14106,235441,217082,19712,13486,56501,58805,24128,668620,270110,17173,60595,56461,14633,22666,320267,67367,69587,229055,55927,21349,13560,52679,20807,18742,102423,22694,11864,14283,74142,107587,17702,20677,242705,16873,216151,11545,18628,100090,15433,229004,231506,72308,19015,353187	Barx1,Rrn3,Srebf2,Mxi1,Gbx2,Foxh1,Usp3,Hlf,Rest,Dr1,Elf4,Mlxipl,Xrn2,Zfp936,Irf2bp2,Ascl2,Actn4,Kcnip3,Gli2,Zbtb14,Fubp3,Paxbp1,Pcgf3,Zbtb10,Hes6,Tal1,E4f1,E2f7,Srf,Pitx3,Hinfp,Zfp35,Arnt2,Fosl1,Lonp1,Osr2,Msx2,Sox4,E2f2,Lhx5,Polrmt,Parp1,Per3,Zbtb48,Hoxd13,Gmeb2,Lin54,Brf1,Ppard,Nr1d2
GO:0071855	neuropeptide receptor binding	0.82981	-0.186558	30	1	0.000863558	1158	20217	30878	Apln
GO:0016655	oxidoreductase activity, acting on NAD(P)H, quinone or similar compound as acceptor	0.82981	-0.186558	30	1	0.000863558	1158	20217	67273	Ndufa10
GO:0098632	cell-cell adhesion mediator activity	0.82981	-0.186558	30	1	0.000863558	1158	20217	56753	Tacstd2
GO:0016701	oxidoreductase activity, acting on single donors with incorporation of molecular oxygen	0.82981	-0.186558	30	1	0.000863558	1158	20217	11689	Alox5
GO:0016836	hydro-lyase activity	0.831051	-0.185065	55	2	0.00172712	1158	20217	7075772562	Hacd2,Pcbd2
GO:0003707	steroid hormone receptor activity	0.831051	-0.185065	55	2	0.00172712	1158	20217	35318719015	Nr1d2,Ppard
GO:0099094	ligand-gated cation channel activity	0.831614	-0.184387	100	4	0.00345423	1158	20217	1.84389e+19	P2rx4,P2rx5,Hcn1,Kcnj10
GO:0004252	serine-type endopeptidase activity	0.833567	-0.182042	184	8	0.00690846	1158	20217	2.44954e+44	Prss35,Rhbdd2,Rhbdl1,Prss56,Tpp2,Lonp1,Htra4,Apeh
GO:0022843	voltage-gated cation channel activity	0.834529	-0.180888	143	6	0.00518135	1158	20217	1.51652e+31	Hcn1,Kcnj10,Anxa2,Kcnk5,Lrrc38,Kcnh4
GO:0030507	spectrin binding	0.839573	-0.174862	31	1	0.000863558	1158	20217	19275	Ptprn
GO:0043236	laminin binding	0.839573	-0.174862	31	1	0.000863558	1158	20217	16400	Itga3
GO:0004364	glutathione transferase activity	0.839573	-0.174862	31	1	0.000863558	1158	20217	14872	Gstt2
GO:0001968	fibronectin binding	0.839573	-0.174862	31	1	0.000863558	1158	20217	16400	Itga3
GO:0008236	serine-type peptidase activity	0.840512	-0.173744	206	9	0.00777202	1158	20217	6.94532e+49	Prss56,Tpp2,Apeh,Htra4,Lonp1,Cpd,Prss35,Rhbdl1,Rhbdd2
GO:0072341	modified amino acid binding	0.842855	-0.170961	102	4	0.00345423	1158	20217	1.94194e+20	Rasgrp1,Trim72,Mme,Anxa2
GO:0017080	sodium channel regulator activity	0.848776	-0.16396	32	1	0.000863558	1158	20217	83814	Nedd4l
GO:0019956	chemokine binding	0.848776	-0.16396	32	1	0.000863558	1158	20217	232345	A2m
GO:0016776	phosphotransferase activity, phosphate group as acceptor	0.848776	-0.16396	32	1	0.000863558	1158	20217	11636	Ak1
GO:0005501	retinoid binding	0.848776	-0.16396	32	1	0.000863558	1158	20217	19215	Ptgds
GO:0003700	DNA-binding transcription factor activity	0.849685	-0.16289	993	50	0.0431779	1158	20217	217082,14106,12022,14472,20788,330788,58805,56531,56501,668620,15904,19712,56461,53417,619665,270110,22751,17173,67367,69587,17684,320267,14633,22666,11864,13875,18742,52679,20807,102423,14283,235682,55927,21349,14605,16873,239099,242705,56525,240186,20677,107587,17702,12051,11545,107771,19015,353187,15433,242620	Hlf,Foxh1,Barx1,Gbx2,Srebf2,Zfp866,Mlxipl,Ylpm1,Elf4,Zfp936,Id4,Rest,Kcnip3,Hif3a,Klf14,Irf2bp2,Zfp90,Ascl2,Paxbp1,Pcgf3,Cited2,Fubp3,Gli2,Zbtb14,Arnt2,Erf,Pitx3,E2f7,Srf,Hinfp,Fosl1,Zfp445,Hes6,Tal1,Tsc22d3,Lhx5,Homez,E2f2,Zfp235,Zfp438,Sox4,Osr2,Msx2,Bcl3,Parp1,Bmyc,Ppard,Nr1d2,Hoxd13,Dmrta2
GO:0008083	growth factor activity	0.852997	-0.158999	147	6	0.00518135	1158	20217	2.09212e+30	Osgin2,Gdf15,Rabep2,Manf,Bdnf,Gdf9
GO:0005164	tumor necrosis factor receptor binding	0.857452	-0.153791	33	1	0.000863558	1158	20217	22029	Traf1
GO:0005217	intracellular ligand-gated ion channel activity	0.857452	-0.153791	33	1	0.000863558	1158	20217	15165	Hcn1
GO:0015020	glucuronosyltransferase activity	0.857452	-0.153791	33	1	0.000863558	1158	20217	78923	Chsy3
GO:0008200	ion channel inhibitor activity	0.857452	-0.153791	33	1	0.000863558	1158	20217	83814	Nedd4l
GO:0036002	pre-mRNA binding	0.857452	-0.153791	33	1	0.000863558	1158	20217	67276	Eri1
GO:0005539	glycosaminoglycan binding	0.859454	-0.151458	211	9	0.00777202	1158	20217	7.56122e+44	Gns,Prnp,Fgfr4,Tlr2,Hyal2,Slit1,Nav2,Sost,Anxa4
GO:0005178	integrin binding	0.863641	-0.146599	128	5	0.00431779	1158	20217	2.03612e+24	Sema7a,Itga5,L1cam,Itga3,Fbln5
GO:0042165	neurotransmitter binding	0.865482	-0.144469	60	2	0.00172712	1158	20217	24361618082	Slc6a11,Nipsnap1
GO:0022836	gated channel activity	0.866386	-0.143424	334	15	0.0129534	1158	20217	2.63732e+78	Clcn7,Hcn1,Anxa2,Atp5g3,Ttyh3,Lrrc38,P2rx5,Kcnk7,P2rx4,Kcnj10,Clic4,Kcnh4,Kcnip3,Ttyh2,Kcnk5
GO:0043178	alcohol binding	0.866775	-0.142975	84	3	0.00259067	1158	20217	181457620564291	Npc1,Stard3nl,Osbpl1a
GO:0042162	telomeric DNA binding	0.873339	-0.135431	35	1	0.000863558	1158	20217	100090	Zbtb48
GO:0016248	channel inhibitor activity	0.873339	-0.135431	35	1	0.000863558	1158	20217	83814	Nedd4l
GO:0005310	dicarboxylic acid transmembrane transporter activity	0.880607	-0.127144	36	1	0.000863558	1158	20217	20513	Slc1a6
GO:0046915	transition metal ion transmembrane transporter activity	0.880607	-0.127144	36	1	0.000863558	1158	20217	18173	Slc11a1
GO:0070566	adenylyltransferase activity	0.880607	-0.127144	36	1	0.000863558	1158	20217	70044	Tut1
GO:0000977	RNA polymerase II regulatory region sequence-specific DNA binding	0.880838	-0.126882	823	40	0.0345423	1158	20217	1.54332e+211	Hoxd13,Lin54,Gmeb2,Ppard,Nr1d2,Parp1,Msx2,Osr2,Sox4,E2f2,Lhx5,Hes6,Zbtb10,Tal1,E4f1,Hinfp,Srf,E2f7,Pitx3,Arnt2,Fosl1,Gli2,Zbtb14,Fubp3,Pcgf3,Paxbp1,Irf2bp2,Actn4,Ascl2,Kcnip3,Rest,Elf4,Mlxipl,Zfp936,Barx1,Mxi1,Srebf2,Gbx2,Hlf,Usp3
GO:0051393	alpha-actinin binding	0.887458	-0.119394	37	1	0.000863558	1158	20217	30794	Pdlim4
GO:0043394	proteoglycan binding	0.887458	-0.119394	37	1	0.000863558	1158	20217	20562	Slit1
GO:0022839	ion gated channel activity	0.887662	-0.119164	322	14	0.0120898	1158	20217	7.83392e+72	Ttyh3,Lrrc38,P2rx5,P2rx4,Kcnk7,Clcn7,Hcn1,Anxa2,Kcnh4,Ttyh2,Kcnip3,Kcnk5,Kcnj10,Clic4
GO:0004175	endopeptidase activity	0.8888	-0.117883	442	20	0.0172712	1158	20217	7.48417e+106	Usp38,Asprv1,Lonp1,Tpp2,Psma3,Prss56,Psmb1,Casp6,Rhbdd2,Ctso,Psmd14,Prss35,Htra4,Capn7,Usp30,Apeh,Sppl3,Mme,Rhbdl1,Usp25
GO:0001012	RNA polymerase II regulatory region DNA binding	0.893824	-0.112246	831	40	0.0345423	1158	20217	3.53187e+211	Nr1d2,Ppard,Lin54,Gmeb2,Hoxd13,Parp1,E2f2,Lhx5,Osr2,Msx2,Sox4,Fosl1,Srf,Hinfp,E2f7,Pitx3,Arnt2,Tal1,E4f1,Zbtb10,Hes6,Fubp3,Paxbp1,Pcgf3,Zbtb14,Gli2,Kcnip3,Ascl2,Actn4,Irf2bp2,Zfp936,Elf4,Mlxipl,Rest,Usp3,Hlf,Srebf2,Mxi1,Gbx2,Barx1
GO:0030020	extracellular matrix structural constituent conferring tensile strength	0.893916	-0.112144	38	1	0.000863558	1158	20217	373864	Col27a1
GO:0008138	protein tyrosine/serine/threonine phosphatase activity	0.893916	-0.112144	38	1	0.000863558	1158	20217	231637	Ssh1
GO:0019840	isoprenoid binding	0.893916	-0.112144	38	1	0.000863558	1158	20217	19215	Ptgds
GO:0022834	ligand-gated channel activity	0.898948	-0.10653	137	5	0.00431779	1158	20217	2.28033e+25	Atp5g3,Hcn1,Kcnj10,P2rx4,P2rx5
GO:0060590	ATPase regulator activity	0.900004	-0.105356	39	1	0.000863558	1158	20217	11933	Atp1b3
GO:0042169	SH2 domain binding	0.900004	-0.105356	39	1	0.000863558	1158	20217	11350	Abl1
GO:0004993	G protein-coupled serotonin receptor activity	0.900004	-0.105356	39	1	0.000863558	1158	20217	15565	Htr6
GO:0005272	sodium channel activity	0.900004	-0.105356	39	1	0.000863558	1158	20217	15165	Hcn1
GO:0098631	cell adhesion mediator activity	0.900004	-0.105356	39	1	0.000863558	1158	20217	56753	Tacstd2
GO:0005048	signal sequence binding	0.900004	-0.105356	39	1	0.000863558	1158	20217	53421	Sec61a1
GO:0099589	serotonin receptor activity	0.900004	-0.105356	39	1	0.000863558	1158	20217	15565	Htr6
GO:0008514	organic anion transmembrane transporter activity	0.900897	-0.104364	203	8	0.00690846	1158	20217	2.13663e+43	Slc6a6,Slc38a9,Sfxn5,Slc1a6,Slc35b1,AU018091,Slc6a11,Slc7a8
GO:0016835	carbon-oxygen lyase activity	0.90293	-0.10211	67	2	0.00172712	1158	20217	7256270757	Pcbd2,Hacd2
GO:0005201	extracellular matrix structural constituent	0.905622	-0.0991337	139	5	0.00431779	1158	20217	3.73864e+27	Col27a1,Fbln5,Emilin2,Eln,Ltbp4
GO:0004520	endodeoxyribonuclease activity	0.905742	-0.0990004	40	1	0.000863558	1158	20217	13423	Dnase2a
GO:0000981	DNA-binding transcription factor activity, RNA polymerase II-specific	0.908093	-0.0964088	764	36	0.0310881	1158	20217	1.15452e+187	Parp1,Hoxd13,Ppard,Nr1d2,Hes6,Tal1,Pitx3,Erf,E2f7,Srf,Hinfp,Arnt2,Fosl1,Msx2,Osr2,Sox4,E2f2,Lhx5,Irf2bp2,Ascl2,Zfp90,Hif3a,Kcnip3,Klf14,Gli2,Zbtb14,Fubp3,Barx1,Srebf2,Gbx2,Foxh1,Hlf,Rest,Elf4,Ylpm1,Mlxipl
GO:0005261	cation channel activity	0.909564	-0.0947903	311	13	0.0112263	1158	20217	5.34212e+68	Sec61a1,Kcnk5,Kcnh4,Kcnip3,Kcnj10,Kcnk12,P2rx4,Kcnk7,P2rx5,Lrrc38,Anxa2,Hcn1,Unc80
GO:0032451	demethylase activity	0.911152	-0.0930455	41	1	0.000863558	1158	20217	193796	Kdm4b
GO:0019213	deacetylase activity	0.911152	-0.0930455	41	1	0.000863558	1158	20217	100206	Adprhl2
GO:0004869	cysteine-type endopeptidase inhibitor activity	0.911691	-0.0924537	69	2	0.00172712	1158	20217	2011113010	Rps6ka1,Cst3
GO:0001664	G protein-coupled receptor binding	0.913148	-0.0908573	292	12	0.0103627	1158	20217	3.08782e+60	Apln,Rln3,Gnaz,Gna11,Ppp2ca,Gnat1,Gnai2,Slc9a3r1,Dnajc14,Nsf,Prnp,Calm1
GO:0002039	p53 binding	0.915789	-0.0879697	70	2	0.00172712	1158	20217	234736226830	Rfwd3,Smyd2
GO:0005230	extracellular ligand-gated ion channel activity	0.919707	-0.0837003	71	2	0.00172712	1158	20217	9404518438	P2rx5,P2rx4
GO:0004896	cytokine receptor activity	0.921627	-0.0816145	97	3	0.00259067	1158	20217	509311597912982	Il27ra,Ifngr1,Csf2ra
GO:0005516	calmodulin binding	0.923514	-0.0795695	190	7	0.00604491	1158	20217	5.21637e+35	Camk1,Ndufaf4,Mapkapk2,Iqgap3,Cnn2,Iqgap1,Dapk2
GO:0033218	amide binding	0.928394	-0.0742989	362	15	0.0129534	1158	20217	1.73802e+74	Mme,Pcx,Itm2b,Tpp2,Npepps,Acadvl,Prnp,Sec61a1,Cst3,Gltp,Itm2a,Acads,Tlr2,Acadl,Hmgcl
GO:0008188	neuropeptide receptor activity	0.929861	-0.07272	45	1	0.000863558	1158	20217	18217	Ntsr2
GO:0099528	G protein-coupled neurotransmitter receptor activity	0.929861	-0.07272	45	1	0.000863558	1158	20217	15565	Htr6
GO:0070851	growth factor receptor binding	0.931102	-0.0713865	148	5	0.00431779	1158	20217	2.69415e+24	Slc9a3r1,Tlr5,Snx4,Dab2ip,Itga5
GO:0005216	ion channel activity	0.933081	-0.0692627	406	17	0.0146805	1158	20217	3.80728e+89	Kcnh4,Ttyh2,Anxa2,Hcn1,P2rx5,P2rx4,Ttyh3,Lrrc38,Kcnk12,Kcnj10,Clic4,Kcnip3,Sec61a1,Kcnk5,Unc80,Clcn7,Kcnk7
GO:0005102	signaling receptor binding	0.935224	-0.0669692	1660	82	0.0708117	1158	20217	19015,17973,20402,69065,212503,11545,20357,52639,329731,23886,17698,70083,23876,18438,13449,19259,209212,70314,12359,320701,57376,20358,239114,12876,19822,99371,18195,15587,11350,68776,26941,60595,57752,74330,14566,53791,14106,16728,16574,18803,76071,14687,24088,26922,20562,15356,230514,16400,19122,16402,30878,12569,16513,69150,14678,20361,14685,11864,12064,56216,13643,353156,12313,233908,384061,…	Ppard,Nck1,Zfp106,Chac1,Paox,Parp1,Sema5b,Wipi1,Tafa3,Gdf15,Msn,Metrn,Fbln5,P2rx4,Dok2,Ptpn5,Osgin2,Rabep2,Cat,Tafa4,Smarce1,Sema6a,Il17d,Cpe,Rnf4,Arfgef2,Nsf,Hyal2,Abl1,Taf11,Slc9a3r1,Actn4,Tacc2,Dnajc14,Gdf9,Tlr5,Foxh1,L1cam,Kif5c,Plcg1,Jakmip1,Gnaz,Tlr2,Mecr,Slit1,Hmgcl,Leprot,Itga3,Prnp,Itga5,Apln,Cdk5r1,Kcnj10,Snx4,Gnai2,Sema7a,Gnat1,Arnt2,Bdnf,Stx1b,Efnb3,Egfl7,Calm1,Fus,Fndc5,Il23a,Ptpn1,R…
GO:0005179	hormone activity	0.939877	-0.0620064	128	4	0.00345423	1158	20217	3.84062e+21	Fndc5,Metrn,Rln3,Apln
GO:0030546	signaling receptor activator activity	0.94202	-0.0597285	494	21	0.0181347	1158	20217	7.48407e+111	Manf,Metrn,Gdf9,Osgin2,Rabep2,Ctf1,Tafa4,Bdnf,Gdf1,Dgkq,Sema6a,Il17d,Zfp106,Fndc5,Il23a,Rln3,Apln,Sema5b,Tafa3,Sema7a,Gdf15
GO:0000987	proximal promoter sequence-specific DNA binding	0.945866	-0.0556539	578	25	0.0215889	1158	20217	1.97122e+130	Rest,Msx2,Sox4,E2f2,Elf4,Mlxipl,Tal1,Srebf2,E4f1,Fosl1,E2f7,Pitx3,Srf,Hinfp,Arnt2,Usp3,Gmeb2,Zbtb14,Gli2,Hoxd13,Fubp3,Nr1d2,Paxbp1,Ascl2,Kcnip3
GO:0008201	heparin binding	0.946473	-0.0550127	155	5	0.00431779	1158	20217	2.05628e+24	Slit1,Nav2,Fgfr4,Sost,Anxa4
GO:0001221	transcription cofactor binding	0.947812	-0.0535988	50	1	0.000863558	1158	20217	18628	Per3
GO:0005245	voltage-gated calcium channel activity	0.947812	-0.0535988	50	1	0.000863558	1158	20217	12306	Anxa2
GO:0070405	ammonium ion binding	0.948003	-0.0533981	80	2	0.00172712	1158	20217	1941923943	Rasgrp1,Esyt1
GO:0061135	endopeptidase regulator activity	0.949514	-0.0518046	203	7	0.00604491	1158	20217	1.30102e+35	Cst3,Spint1,Timp3,Psmd14,A2m,Rps6ka1,Serpinb6c
GO:0008028	monocarboxylic acid transmembrane transporter activity	0.950809	-0.0504422	51	1	0.000863558	1158	20217	243616	Slc6a11
GO:0030545	receptor regulator activity	0.951851	-0.0493469	523	22	0.0189983	1158	20217	8.34302e+117	Il23a,Rln3,Apln,Sema5b,Tafa3,Gdf15,Sema7a,Sema6a,Il17d,Zfp106,Ly6g6d,Fndc5,Bdnf,Tafa4,Ctf1,Gdf1,Dgkq,Manf,Metrn,Gdf9,Osgin2,Rabep2
GO:0015276	ligand-gated ion channel activity	0.952514	-0.0486509	134	4	0.00345423	1158	20217	1.84389e+19	P2rx4,P2rx5,Hcn1,Kcnj10
GO:0016811	hydrolase activity, acting on carbon-nitrogen (but not peptide) bonds, in linear amides	0.952849	-0.0482993	82	2	0.00172712	1158	20217	12359230379	Cat,Acer2
GO:0016830	carbon-carbon lyase activity	0.953634	-0.0474757	52	1	0.000863558	1158	20217	15356	Hmgcl
GO:0022803	passive transmembrane transporter activity	0.954122	-0.0469642	443	18	0.015544	1158	20217	1.23062e+95	Anxa2,Hcn1,P2rx5,P2rx4,Ttyh3,Lrrc38,Kcnh4,Ttyh2,Atp5g3,Unc80,Clcn7,Kcnk7,Kcnk12,Kcnj10,Clic4,Kcnip3,Kcnk5,Sec61a1
GO:0015267	channel activity	0.954122	-0.0469642	443	18	0.015544	1158	20217	1.1716e+95	Ttyh2,Kcnh4,Lrrc38,Ttyh3,P2rx4,P2rx5,Hcn1,Anxa2,Sec61a1,Kcnk5,Kcnip3,Clic4,Kcnk12,Kcnj10,Kcnk7,Clcn7,Unc80,Atp5g3
GO:0000978	RNA polymerase II proximal promoter sequence-specific DNA binding	0.954216	-0.0468653	566	24	0.0207254	1158	20217	3.53188e+124	Nr1d2,Paxbp1,Fubp3,Hoxd13,Gli2,Zbtb14,Gmeb2,Kcnip3,Ascl2,Mlxipl,Elf4,Sox4,Msx2,Rest,Arnt2,Usp3,Pitx3,E2f7,Srf,Hinfp,Fosl1,E4f1,Tal1,Srebf2
GO:0015085	calcium ion transmembrane transporter activity	0.95615	-0.0448401	136	4	0.00345423	1158	20217	1.23066e+19	Anxa2,Letm1,Sec61a1,P2rx4
GO:0001228	DNA-binding transcription activator activity, RNA polymerase II-specific	0.956225	-0.0447623	445	18	0.015544	1158	20217	1.15453e+94	Parp1,Irf2bp2,Fubp3,Hoxd13,Gli2,Fosl1,Srf,Foxh1,Pitx3,Arnt2,Hlf,Gbx2,Barx1,E2f2,Elf4,Osr2,Rest,Sox4
GO:0001216	DNA-binding transcription activator activity	0.956225	-0.0447623	445	18	0.015544	1158	20217	2.06772e+94	Sox4,Rest,Osr2,E2f2,Elf4,Gbx2,Barx1,Fosl1,Hlf,Arnt2,Srf,Foxh1,Pitx3,Gli2,Hoxd13,Fubp3,Irf2bp2,Parp1
GO:0016829	lyase activity	0.957498	-0.0434316	185	6	0.00518135	1158	20217	1.89707e+30	Polb,Pcbd2,Hmgcl,Hacd2,Chac1,Ggct
GO:0048018	receptor ligand activity	0.957812	-0.0431037	488	20	0.0172712	1158	20217	1.20643e+105	Bdnf,Tafa4,Ctf1,Gdf1,Gdf9,Metrn,Manf,Osgin2,Rabep2,Il23a,Rln3,Apln,Tafa3,Sema7a,Gdf15,Sema5b,Zfp106,Sema6a,Il17d,Fndc5
GO:0008528	G protein-coupled peptide receptor activity	0.962664	-0.0380505	140	4	0.00345423	1158	20217	1.82171e+19	Ntsr2,F2r,Crcp,Ogfr
GO:0004867	serine-type endopeptidase inhibitor activity	0.965475	-0.0351347	116	3	0.00259067	1158	20217	2323459784820730	A2m,Serpinb6c,Spint1
GO:0061134	peptidase regulator activity	0.966062	-0.0345271	238	8	0.00690846	1158	20217	2.0112e+40	Rps6ka1,Serpinb6c,Spint1,Tnfrsf10b,A2m,Cst3,Timp3,Psmd14
GO:0005262	calcium channel activity	0.969789	-0.030677	119	3	0.00259067	1158	20217	534211843812306	Sec61a1,P2rx4,Anxa2
GO:0001158	enhancer sequence-specific DNA binding	0.97111	-0.029316	120	3	0.00259067	1158	20217	2134915433353180	Tal1,Hoxd13,Nr1d2
GO:0003823	antigen binding	0.971114	-0.0293115	60	1	0.000863558	1158	20217	19052	Ppp2ca
GO:0004866	endopeptidase inhibitor activity	0.971305	-0.0291145	196	6	0.00518135	1158	20217	2.32345e+30	A2m,Rps6ka1,Serpinb6c,Spint1,Cst3,Timp3
GO:0000980	RNA polymerase II distal enhancer sequence-specific DNA binding	0.972666	-0.0277143	93	2	0.00172712	1158	20217	35318721349	Nr1d2,Tal1
GO:0001653	peptide receptor activity	0.974175	-0.0261645	149	4	0.00345423	1158	20217	1.82171e+19	Ntsr2,F2r,Ogfr,Crcp
GO:0030414	peptidase inhibitor activity	0.980871	-0.019314	207	6	0.00518135	1158	20217	1.30102e+30	Cst3,Spint1,Timp3,Serpinb6c,Rps6ka1,A2m
GO:0035326	enhancer binding	0.98245	-0.0177059	131	3	0.00259067	1158	20217	1543321349353180	Hoxd13,Tal1,Nr1d2
GO:0005125	cytokine activity	0.985312	-0.0147967	214	6	0.00518135	1158	20217	1.45592e+30	Gdf1,Gdf15,Il17d,Il23a,Ctf1,Gdf9
GO:0008227	G protein-coupled amine receptor activity	0.985801	-0.0143009	72	1	0.000863558	1158	20217	15565	Htr6
GO:0005506	iron ion binding	0.987418	-0.0126613	166	4	0.00345423	1158	20217	2.39591e+19	Nt5e,Alox5,Ptgis,Phyh
GO:0042277	peptide binding	0.989332	-0.0107251	296	9	0.00777202	1158	20217	1.73802e+44	Mme,Tpp2,Itm2b,Npepps,Prnp,Sec61a1,Cst3,Tlr2,Itm2a
GO:0005126	cytokine receptor binding	0.991645	-0.00839033	327	10	0.00863558	1158	20217	2.20295e+49	Traf1,Tlr5,Gdf9,Dab2ip,Gdf15,Gdf1,Ctf1,Plcg1,Bdnf,Il23a
GO:0004222	metalloendopeptidase activity	0.997297	-0.00270673	100	1	0.000863558	1158	20217	17380	Mme
GO:0004497	monooxygenase activity	0.997591	-0.00241153	140	2	0.00172712	1158	20217	7256219223	Pcbd2,Ptgis
GO:0016705	oxidoreductase activity, acting on paired donors, with incorporation or reduction of molecular oxygen	0.997794	-0.00220841	205	4	0.00345423	1158	20217	1.93797e+20	Kdm4b,Pcbd2,Phyh,Ptgis
GO:0030594	neurotransmitter receptor activity	0.999014	-0.000986687	117	1	0.000863558	1158	20217	15565	Htr6
GO:0004930	G protein-coupled receptor activity	1	-5.82149e-10	746	11	0.00949914	1158	20217	1.29097e+57	Crcp,Ogfr,F2r,Gpr4,Gprc5a,Ppard,Fzd8,Hcar1,Ntsr2,Opn3,Htr6
GO:0038023	signaling receptor activity	1	-1.08282e-10	2278	38	0.0328152	1158	20217	1.91224e+196	Prnp,Nr1d2,Ppard,Procr,Ror1,Ifngr1,Epha2,Gpr4,Notch3,Ptk7,P2rx5,Il27ra,P2rx4,Mrc1,Erbb2,Crcp,Ntsr2,Htr6,Opn3,Ddr1,Hcar1,Sema6a,Ogfr,Colec12,Abca7,Csf2ra,Fgfr4,Tlr5,Plxnb2,Fzd8,Vpreb1,Gprc5a,Paqr5,Paqr3,Robo1,Tlr2,L1cam,F2r
GO:0004888	transmembrane signaling receptor activity	1	-6.73688e-11	2098	30	0.0259067	1158	20217	1.59797e+154	Ifngr1,Ogfr,Epha2,Abca7,Colec12,Csf2ra,Gpr4,Ror1,Ppard,Hcar1,Sema6a,Ntsr2,Htr6,Opn3,Ddr1,Crcp,F2r,L1cam,Erbb2,Gprc5a,Mrc1,Robo1,Plxnb2,P2rx5,Il27ra,P2rx4,Fzd8,Ptk7,Fgfr4,Tlr5
GO:0060089	molecular transducer activity	1	-6.02901e-11	2327	43	0.037133	1158	20217	12982,72075,108097,140792,27403,12305,18217,15565,13603,243270,20358,231474,74090,19876,18747,22362,232431,14062,16728,24088,53791,14186,14370,140570,26563,19124,319197,15979,13836,19122,19015,353187,13866,17533,12909,18131,71461,105278,19092,94045,50931,66671,18438	Csf2ra,Ogfr,Prkab2,Colec12,Abca7,Ddr1,Ntsr2,Htr6,Opn3,Hcar1,Sema6a,Paqr3,Paqr5,Robo1,Prkaca,Vpreb1,Gprc5a,F2r,L1cam,Tlr2,Tlr5,Fgfr4,Fzd8,Plxnb2,Ror1,Procr,Gpr4,Ifngr1,Epha2,Prnp,Ppard,Nr1d2,Erbb2,Mrc1,Crcp,Notch3,Ptk7,Cdk20,Prkg2,P2rx5,Il27ra,Ccnh,P2rx4
GO:0004984	olfactory receptor activity	1	-5.93886e-11	1109	0	0	1158	20217
root	NA	1	0	20217	1158	1	1158	20217	78617,100041085,16828,171212,69834,192120,78913,71946,11864,68815,78923,264895,75564,18712,17702,19223,237775,56438,68241,212772,226652,56551,67063,13603,18145,67676,214932,20917,20104,67855,67078,96957,244631,268970,319586,57745,11545,18536,67371,17380,236794,56315,224454,53375,99696,13560,12359,231830,55980,18131,109077,21778,70083,237403,14149,19125,60595,226830,100041724,66060,243616,80291,24…	Cstad,Mfsd4b3-ps,Ldha,Galnt10,Rab43,Bspry,Ltn1,Endod1,Arnt2,Btbd10,Chsy3,Acsf2,Rsph9,Pim1,Msx2,Ptgis,Zfp867,Rbx1,Mcrip2,Arl14ep,Arhgap30,Txn2,Tmem246,Opn3,Npc1,Rpp21,Hdhd5,Suclg2,Rps6,Asprv1,Pgp,Tmem62,Pskh1,Arhgap28,Celf5,Zfp112,Parp1,Pcm1,Gtf3c6,Mme,Slc9a6,Rhcg,Zdhhc14,Mtx2,Ankrd50,E4f1,Cat,Micall2,Impa1,Notch3,Ints5,Tex9,Metrn,Lingo3,Fdxr,Prodh,Actn4,Smyd2,Gm15217,Cystm1,Slc6a11,Rilpl2,Ptpn21,…
GO:0003674	molecular_function	1	0	20217	1158	1	1158	20217	12339,68118,108123,106504,210376,239114,11636,71853,18020,114664,11655,54612,66489,67276,22019,232933,320150,56310,229445,382030,219132,19253,18082,217011,320563,241322,16431,235533,16329,71878,20111,15458,66914,69692,170719,76252,80985,53902,68087,19361,21366,208285,384061,140559,11689,68458,232345,83430,433586,216965,207704,78339,78618,59054,67808,104349,99543,230784,71769,14678,12308,18628,107…	Capn7,Atg101,Napg,Stk38,Mtmr9,Il17d,Ak1,Pdia6,Nfatc2ip,Hsd17b11,Alas1,Sfrp5,Rpl35,Eri1,Tpp2,Ccdc61,Zdhhc17,Gps2,Ctso,Cnep1r1,Phf11d,Ptpn18,Nipsnap1,Nle1,Islr2,Zbtb6,Itm2a,Gk5,Inpp1,Fam83d,Rps6ka1,Hpx,Vps28,Hddc2,Oxr1,Atp6v0e2,Trim44,Rcan3,Dcakd,Rad51,Slc6a6,Cyp4f17,Fndc5,Igsf8,Alox5,Ppp1r14a,A2m,Il23a,Maml3,Taok1,Gtpbp10,Ttyh3,Acap2,Mrps30,Tprgl,Zfp119a,Olfml3,Sesn2,Bbs10,Gnai2,Calb2,Per3,Vps37c,…
GO:0016725	oxidoreductase activity, acting on CH or CH2 groups	1	7.13676e-13	23	0	0	1158	20217
GO:0071837	HMG box domain binding	1	7.13676e-13	23	0	0	1158	20217
GO:0016638	oxidoreductase activity, acting on the CH-NH2 group of donors	1	7.13676e-13	23	0	0	1158	20217
GO:0070840	dynein complex binding	1	7.13676e-13	23	0	0	1158	20217
GO:0051373	FATZ binding	1	1.76809e-12	5	0	0	1158	20217
GO:0004854	xanthine dehydrogenase activity	1	1.76809e-12	5	0	0	1158	20217
GO:0086007	voltage-gated calcium channel activity involved in cardiac muscle cell action potential	1	1.76809e-12	5	0	0	1158	20217
GO:0051022	Rho GDP-dissociation inhibitor binding	1	1.76809e-12	5	0	0	1158	20217
GO:0004332	fructose-bisphosphate aldolase activity	1	1.76809e-12	5	0	0	1158	20217
GO:0004556	alpha-amylase activity	1	1.76809e-12	5	0	0	1158	20217
GO:0042328	heparan sulfate N-acetylglucosaminyltransferase activity	1	1.76809e-12	5	0	0	1158	20217
GO:0004957	prostaglandin E receptor activity	1	1.76809e-12	5	0	0	1158	20217
GO:0001069	regulatory region RNA binding	1	1.76809e-12	5	0	0	1158	20217
GO:0032558	adenyl deoxyribonucleotide binding	1	1.76809e-12	5	0	0	1158	20217
GO:0086006	voltage-gated sodium channel activity involved in cardiac muscle cell action potential	1	1.76809e-12	5	0	0	1158	20217
GO:0016807	cysteine-type carboxypeptidase activity	1	1.76809e-12	5	0	0	1158	20217
GO:0030899	calcium-dependent ATPase activity	1	1.76809e-12	5	0	0	1158	20217
GO:0051380	norepinephrine binding	1	1.76809e-12	5	0	0	1158	20217
GO:0035033	histone deacetylase regulator activity	1	1.76809e-12	5	0	0	1158	20217
GO:0005026	transforming growth factor beta receptor activity, type II	1	1.76809e-12	5	0	0	1158	20217
GO:0016841	ammonia-lyase activity	1	1.76809e-12	5	0	0	1158	20217
GO:0001031	RNA polymerase III type 2 promoter DNA binding	1	1.76809e-12	5	0	0	1158	20217
GO:0004530	deoxyribonuclease I activity	1	1.76809e-12	5	0	0	1158	20217
GO:0045322	unmethylated CpG binding	1	1.76809e-12	5	0	0	1158	20217
GO:0017034	Rap guanyl-nucleotide exchange factor activity	1	1.76809e-12	5	0	0	1158	20217
GO:0080084	5S rDNA binding	1	1.76809e-12	5	0	0	1158	20217
GO:0001134	transcription regulator recruiting activity	1	1.76809e-12	5	0	0	1158	20217
GO:0016454	C-palmitoyltransferase activity	1	1.76809e-12	5	0	0	1158	20217
GO:0072345	NAADP-sensitive calcium-release channel activity	1	1.76809e-12	5	0	0	1158	20217
GO:0008390	testosterone 16-alpha-hydroxylase activity	1	1.76809e-12	5	0	0	1158	20217
GO:0019960	C-X3-C chemokine binding	1	1.76809e-12	5	0	0	1158	20217
GO:0005143	interleukin-12 receptor binding	1	1.76809e-12	5	0	0	1158	20217
GO:0097177	mitochondrial ribosome binding	1	1.76809e-12	5	0	0	1158	20217
GO:0004031	aldehyde oxidase activity	1	1.76809e-12	5	0	0	1158	20217
GO:0030976	thiamine pyrophosphate binding	1	1.76809e-12	5	0	0	1158	20217
GO:0016531	copper chaperone activity	1	1.76809e-12	5	0	0	1158	20217
GO:0008517	folic acid transmembrane transporter activity	1	1.76809e-12	5	0	0	1158	20217
GO:0015227	acyl carnitine transmembrane transporter activity	1	1.76809e-12	5	0	0	1158	20217
GO:0035515	oxidative RNA demethylase activity	1	1.76809e-12	5	0	0	1158	20217
GO:0004024	alcohol dehydrogenase activity, zinc-dependent	1	1.76809e-12	5	0	0	1158	20217
GO:0000832	inositol hexakisphosphate 5-kinase activity	1	1.76809e-12	5	0	0	1158	20217
GO:0003828	alpha-N-acetylneuraminate alpha-2,8-sialyltransferase activity	1	1.76809e-12	5	0	0	1158	20217
GO:0008177	succinate dehydrogenase (ubiquinone) activity	1	1.76809e-12	5	0	0	1158	20217
GO:0030620	U2 snRNA binding	1	1.76809e-12	5	0	0	1158	20217
GO:0070051	fibrinogen binding	1	1.76809e-12	5	0	0	1158	20217
GO:0016435	rRNA (guanine) methyltransferase activity	1	1.76809e-12	5	0	0	1158	20217
GO:0008273	calcium, potassium:sodium antiporter activity	1	1.76809e-12	5	0	0	1158	20217
GO:0035650	AP-1 adaptor complex binding	1	1.76809e-12	5	0	0	1158	20217
GO:0004111	creatine kinase activity	1	1.76809e-12	5	0	0	1158	20217
GO:0010521	telomerase inhibitor activity	1	1.76809e-12	5	0	0	1158	20217
GO:0046934	phosphatidylinositol-4,5-bisphosphate 3-kinase activity	1	1.76809e-12	5	0	0	1158	20217
GO:0005173	stem cell factor receptor binding	1	1.76809e-12	5	0	0	1158	20217
GO:0044388	small protein activating enzyme binding	1	1.76809e-12	5	0	0	1158	20217
GO:0071558	histone demethylase activity (H3-K27 specific)	1	1.76809e-12	5	0	0	1158	20217
GO:0019198	transmembrane receptor protein phosphatase activity	1	1.76809e-12	5	0	0	1158	20217
GO:0019808	polyamine binding	1	1.76809e-12	5	0	0	1158	20217
GO:0000268	peroxisome targeting sequence binding	1	1.76809e-12	5	0	0	1158	20217
GO:0005315	inorganic phosphate transmembrane transporter activity	1	1.76809e-12	5	0	0	1158	20217
GO:0048039	ubiquinone binding	1	1.76809e-12	5	0	0	1158	20217
GO:0004340	glucokinase activity	1	1.76809e-12	5	0	0	1158	20217
GO:0004758	serine C-palmitoyltransferase activity	1	1.76809e-12	5	0	0	1158	20217
GO:0070290	N-acylphosphatidylethanolamine-specific phospholipase D activity	1	1.76809e-12	5	0	0	1158	20217
GO:0015204	urea transmembrane transporter activity	1	1.76809e-12	5	0	0	1158	20217
GO:0004897	ciliary neurotrophic factor receptor activity	1	1.76809e-12	5	0	0	1158	20217
GO:0009008	DNA-methyltransferase activity	1	1.76809e-12	5	0	0	1158	20217
GO:0003847	1-alkyl-2-acetylglycerophosphocholine esterase activity	1	1.76809e-12	5	0	0	1158	20217
GO:0000403	Y-form DNA binding	1	1.76809e-12	5	0	0	1158	20217
GO:0090722	receptor-receptor interaction	1	1.76809e-12	5	0	0	1158	20217
GO:0008294	calcium- and calmodulin-responsive adenylate cyclase activity	1	1.76809e-12	5	0	0	1158	20217
GO:0030284	estrogen receptor activity	1	1.76809e-12	5	0	0	1158	20217
GO:0001601	peptide YY receptor activity	1	1.76809e-12	5	0	0	1158	20217
GO:0003923	GPI-anchor transamidase activity	1	1.76809e-12	5	0	0	1158	20217
GO:0022889	serine transmembrane transporter activity	1	1.76809e-12	5	0	0	1158	20217
GO:0004396	hexokinase activity	1	1.76809e-12	5	0	0	1158	20217
GO:0070095	fructose-6-phosphate binding	1	1.76809e-12	5	0	0	1158	20217
GO:0055131	C3HC4-type RING finger domain binding	1	1.76809e-12	5	0	0	1158	20217
GO:0005134	interleukin-2 receptor binding	1	1.76809e-12	5	0	0	1158	20217
GO:0070004	cysteine-type exopeptidase activity	1	1.76809e-12	5	0	0	1158	20217
GO:0004994	somatostatin receptor activity	1	1.76809e-12	5	0	0	1158	20217
GO:0004030	aldehyde dehydrogenase [NAD(P)+] activity	1	1.76809e-12	5	0	0	1158	20217
GO:0036033	mediator complex binding	1	1.76809e-12	5	0	0	1158	20217
GO:0030249	guanylate cyclase regulator activity	1	1.76809e-12	5	0	0	1158	20217
GO:0016721	oxidoreductase activity, acting on superoxide radicals as acceptor	1	1.76809e-12	5	0	0	1158	20217
GO:0031849	olfactory receptor binding	1	1.76809e-12	5	0	0	1158	20217
GO:0000995	RNA polymerase III general transcription initiation factor activity	1	1.76809e-12	5	0	0	1158	20217
GO:0004645	phosphorylase activity	1	1.76809e-12	5	0	0	1158	20217
GO:0004720	protein-lysine 6-oxidase activity	1	1.76809e-12	5	0	0	1158	20217
GO:0022849	glutamate-gated calcium ion channel activity	1	1.76809e-12	5	0	0	1158	20217
GO:0015220	choline transmembrane transporter activity	1	1.76809e-12	5	0	0	1158	20217
GO:0019158	mannokinase activity	1	1.76809e-12	5	0	0	1158	20217
GO:0033192	calmodulin-dependent protein phosphatase activity	1	1.76809e-12	5	0	0	1158	20217
GO:0106018	phosphatidylinositol-3,5-bisphosphate phosphatase activity	1	1.76809e-12	5	0	0	1158	20217
GO:0035671	enone reductase activity	1	1.76809e-12	5	0	0	1158	20217
GO:0070087	chromo shadow domain binding	1	1.76809e-12	5	0	0	1158	20217
GO:0004769	steroid delta-isomerase activity	1	1.76809e-12	5	0	0	1158	20217
GO:0008865	fructokinase activity	1	1.76809e-12	5	0	0	1158	20217
GO:0016929	SUMO-specific protease activity	1	1.76809e-12	5	0	0	1158	20217
GO:1903763	gap junction channel activity involved in cell communication by electrical coupling	1	1.76809e-12	5	0	0	1158	20217
GO:0005030	neurotrophin receptor activity	1	1.76809e-12	5	0	0	1158	20217
GO:0033592	RNA strand annealing activity	1	1.76809e-12	5	0	0	1158	20217
GO:0015168	glycerol transmembrane transporter activity	1	1.76809e-12	5	0	0	1158	20217
GO:0016726	oxidoreductase activity, acting on CH or CH2 groups, NAD or NADP as acceptor	1	1.76809e-12	5	0	0	1158	20217
GO:0051766	inositol trisphosphate kinase activity	1	1.76809e-12	5	0	0	1158	20217
GO:0005131	growth hormone receptor binding	1	1.76809e-12	5	0	0	1158	20217
GO:0004784	superoxide dismutase activity	1	1.76809e-12	5	0	0	1158	20217
GO:0051434	BH3 domain binding	1	1.76809e-12	5	0	0	1158	20217
GO:0003996	acyl-CoA ligase activity	1	1.76809e-12	5	0	0	1158	20217
GO:0070122	isopeptidase activity	1	1.76809e-12	5	0	0	1158	20217
GO:0052813	phosphatidylinositol bisphosphate kinase activity	1	1.76809e-12	5	0	0	1158	20217
GO:0004689	phosphorylase kinase activity	1	1.76809e-12	5	0	0	1158	20217
GO:0015217	ADP transmembrane transporter activity	1	1.76809e-12	5	0	0	1158	20217
GO:0009378	four-way junction helicase activity	1	1.76809e-12	5	0	0	1158	20217
GO:0016623	oxidoreductase activity, acting on the aldehyde or oxo group of donors, oxygen as acceptor	1	1.76809e-12	5	0	0	1158	20217
GO:0031493	nucleosomal histone binding	1	1.76809e-12	5	0	0	1158	20217
GO:0004090	carbonyl reductase (NADPH) activity	1	1.76809e-12	5	0	0	1158	20217
GO:0070061	fructose binding	1	1.76809e-12	5	0	0	1158	20217
GO:0051525	NFAT protein binding	1	1.76809e-12	5	0	0	1158	20217
GO:0005001	transmembrane receptor protein tyrosine phosphatase activity	1	1.76809e-12	5	0	0	1158	20217
GO:0043262	adenosine-diphosphatase activity	1	1.76809e-12	5	0	0	1158	20217
GO:0001595	angiotensin receptor activity	1	1.76809e-12	5	0	0	1158	20217
GO:0017002	activin-activated receptor activity	1	1.76809e-12	5	0	0	1158	20217
GO:0000828	inositol hexakisphosphate kinase activity	1	1.76809e-12	5	0	0	1158	20217
GO:0003945	N-acetyllactosamine synthase activity	1	1.76809e-12	5	0	0	1158	20217
GO:0008508	bile acid:sodium symporter activity	1	1.76809e-12	5	0	0	1158	20217
GO:1990715	mRNA CDS binding	1	1.76809e-12	5	0	0	1158	20217
GO:0034186	apolipoprotein A-I binding	1	1.76809e-12	5	0	0	1158	20217
GO:0004634	phosphopyruvate hydratase activity	1	1.76809e-12	5	0	0	1158	20217
GO:0015186	L-glutamine transmembrane transporter activity	1	1.76809e-12	5	0	0	1158	20217
GO:0015333	peptide:proton symporter activity	1	1.76809e-12	5	0	0	1158	20217
GO:0005111	type 2 fibroblast growth factor receptor binding	1	1.76809e-12	5	0	0	1158	20217
GO:0023024	MHC class I protein complex binding	1	1.76809e-12	5	0	0	1158	20217
GO:0070739	protein-glutamic acid ligase activity	1	1.76809e-12	5	0	0	1158	20217
GO:0000104	succinate dehydrogenase activity	1	1.76809e-12	5	0	0	1158	20217
GO:0016151	nickel cation binding	1	1.76809e-12	5	0	0	1158	20217
GO:0008310	single-stranded DNA 3'-5' exodeoxyribonuclease activity	1	1.76809e-12	5	0	0	1158	20217
GO:0098639	collagen binding involved in cell-matrix adhesion	1	1.76809e-12	5	0	0	1158	20217
GO:0015349	thyroid hormone transmembrane transporter activity	1	1.76809e-12	5	0	0	1158	20217
GO:0005105	type 1 fibroblast growth factor receptor binding	1	1.76809e-12	5	0	0	1158	20217
GO:0004301	epoxide hydrolase activity	1	1.76809e-12	5	0	0	1158	20217
GO:0008422	beta-glucosidase activity	1	1.76809e-12	5	0	0	1158	20217
GO:0008410	CoA-transferase activity	1	1.76809e-12	5	0	0	1158	20217
GO:0035727	lysophosphatidic acid binding	1	1.76809e-12	5	0	0	1158	20217
GO:0001030	RNA polymerase III type 1 promoter DNA binding	1	1.76809e-12	5	0	0	1158	20217
GO:0004656	procollagen-proline 4-dioxygenase activity	1	1.76809e-12	5	0	0	1158	20217
GO:0060228	phosphatidylcholine-sterol O-acyltransferase activator activity	1	1.76809e-12	5	0	0	1158	20217
GO:0004309	exopolyphosphatase activity	1	1.76809e-12	5	0	0	1158	20217
GO:0036122	BMP binding	1	1.84682e-12	12	0	0	1158	20217
GO:1990825	sequence-specific mRNA binding	1	1.84682e-12	12	0	0	1158	20217
GO:0031543	peptidyl-proline dioxygenase activity	1	1.84682e-12	12	0	0	1158	20217
GO:0050700	CARD domain binding	1	1.84682e-12	12	0	0	1158	20217
GO:0043495	protein membrane anchor	1	1.84682e-12	12	0	0	1158	20217
GO:0004861	cyclin-dependent protein serine/threonine kinase inhibitor activity	1	1.84682e-12	12	0	0	1158	20217
GO:0008271	secondary active sulfate transmembrane transporter activity	1	1.84682e-12	12	0	0	1158	20217
GO:0015373	anion:sodium symporter activity	1	1.84682e-12	12	0	0	1158	20217
GO:0051011	microtubule minus-end binding	1	1.84682e-12	12	0	0	1158	20217
GO:0039706	co-receptor binding	1	1.84682e-12	12	0	0	1158	20217
GO:0101020	estrogen 16-alpha-hydroxylase activity	1	1.84682e-12	12	0	0	1158	20217
GO:0031386	protein tag	1	1.84682e-12	12	0	0	1158	20217
GO:0001608	G protein-coupled nucleotide receptor activity	1	1.84682e-12	12	0	0	1158	20217
GO:0051378	serotonin binding	1	1.84682e-12	12	0	0	1158	20217
GO:0005522	profilin binding	1	1.84682e-12	12	0	0	1158	20217
GO:0008239	dipeptidyl-peptidase activity	1	1.84682e-12	12	0	0	1158	20217
GO:0004016	adenylate cyclase activity	1	1.84682e-12	12	0	0	1158	20217
GO:0043047	single-stranded telomeric DNA binding	1	1.84682e-12	12	0	0	1158	20217
GO:0045028	G protein-coupled purinergic nucleotide receptor activity	1	1.84682e-12	12	0	0	1158	20217
GO:0023023	MHC protein complex binding	1	1.84682e-12	12	0	0	1158	20217
GO:0004708	MAP kinase kinase activity	1	1.84682e-12	12	0	0	1158	20217
GO:0015250	water channel activity	1	1.84682e-12	12	0	0	1158	20217
GO:0031994	insulin-like growth factor I binding	1	1.84682e-12	12	0	0	1158	20217
GO:0001730	2'-5'-oligoadenylate synthetase activity	1	1.84682e-12	12	0	0	1158	20217
GO:0034713	type I transforming growth factor beta receptor binding	1	1.84682e-12	12	0	0	1158	20217
GO:0031731	CCR6 chemokine receptor binding	1	1.84682e-12	12	0	0	1158	20217
GO:0048407	platelet-derived growth factor binding	1	1.84682e-12	12	0	0	1158	20217
GO:0047023	androsterone dehydrogenase activity	1	1.84682e-12	12	0	0	1158	20217
GO:0000900	translation repressor activity, mRNA regulatory element binding	1	1.84682e-12	12	0	0	1158	20217
GO:0048185	activin binding	1	1.84682e-12	12	0	0	1158	20217
GO:0001162	RNA polymerase II intronic transcription regulatory region sequence-specific DNA binding	1	4.12015e-12	15	0	0	1158	20217
GO:0033549	MAP kinase phosphatase activity	1	4.12015e-12	15	0	0	1158	20217
GO:0047498	calcium-dependent phospholipase A2 activity	1	4.12015e-12	15	0	0	1158	20217
GO:0070679	inositol 1,4,5 trisphosphate binding	1	4.12015e-12	15	0	0	1158	20217
GO:0017136	NAD-dependent histone deacetylase activity	1	4.12015e-12	15	0	0	1158	20217
GO:0001846	opsonin binding	1	4.12015e-12	15	0	0	1158	20217
GO:0008381	mechanosensitive ion channel activity	1	4.12015e-12	15	0	0	1158	20217
GO:0015116	sulfate transmembrane transporter activity	1	4.12015e-12	15	0	0	1158	20217
GO:0010181	FMN binding	1	4.12015e-12	15	0	0	1158	20217
GO:0050321	tau-protein kinase activity	1	4.12015e-12	15	0	0	1158	20217
GO:0001972	retinoic acid binding	1	4.12015e-12	15	0	0	1158	20217
GO:0016888	endodeoxyribonuclease activity, producing 5'-phosphomonoesters	1	4.12015e-12	15	0	0	1158	20217
GO:0016918	retinal binding	1	4.12015e-12	15	0	0	1158	20217
GO:0016755	transferase activity, transferring amino-acyl groups	1	4.12015e-12	15	0	0	1158	20217
GO:0016863	intramolecular oxidoreductase activity, transposing C=C bonds	1	4.12015e-12	15	0	0	1158	20217
GO:0016307	phosphatidylinositol phosphate kinase activity	1	4.12015e-12	15	0	0	1158	20217
GO:0001594	trace-amine receptor activity	1	4.12015e-12	15	0	0	1158	20217
GO:0015269	calcium-activated potassium channel activity	1	4.12015e-12	15	0	0	1158	20217
GO:0016594	glycine binding	1	4.12015e-12	15	0	0	1158	20217
GO:0008430	selenium binding	1	6.91337e-12	9	0	0	1158	20217
GO:0003810	protein-glutamine gamma-glutamyltransferase activity	1	6.91337e-12	9	0	0	1158	20217
GO:0031701	angiotensin receptor binding	1	6.91337e-12	9	0	0	1158	20217
GO:0034452	dynactin binding	1	6.91337e-12	9	0	0	1158	20217
GO:0034046	poly(G) binding	1	6.91337e-12	9	0	0	1158	20217
GO:0035615	clathrin adaptor activity	1	6.91337e-12	9	0	0	1158	20217
GO:0031957	very long-chain fatty acid-CoA ligase activity	1	6.91337e-12	9	0	0	1158	20217
GO:0005432	calcium:sodium antiporter activity	1	6.91337e-12	9	0	0	1158	20217
GO:0008526	phosphatidylinositol transfer activity	1	6.91337e-12	9	0	0	1158	20217
GO:0016670	oxidoreductase activity, acting on a sulfur group of donors, oxygen as acceptor	1	6.91337e-12	9	0	0	1158	20217
GO:0003854	3-beta-hydroxy-delta5-steroid dehydrogenase activity	1	6.91337e-12	9	0	0	1158	20217
GO:0004499	N,N-dimethylaniline monooxygenase activity	1	6.91337e-12	9	0	0	1158	20217
GO:0001758	retinal dehydrogenase activity	1	6.91337e-12	9	0	0	1158	20217
GO:1990226	histone methyltransferase binding	1	6.91337e-12	9	0	0	1158	20217
GO:0050544	arachidonic acid binding	1	6.91337e-12	9	0	0	1158	20217
GO:0003993	acid phosphatase activity	1	6.91337e-12	9	0	0	1158	20217
GO:0003796	lysozyme activity	1	6.91337e-12	9	0	0	1158	20217
GO:0098988	G protein-coupled glutamate receptor activity	1	6.91337e-12	9	0	0	1158	20217
GO:0097677	STAT family protein binding	1	6.91337e-12	9	0	0	1158	20217
GO:0030957	Tat protein binding	1	6.91337e-12	9	0	0	1158	20217
GO:1990763	arrestin family protein binding	1	6.91337e-12	9	0	0	1158	20217
GO:0001591	dopamine neurotransmitter receptor activity, coupled via Gi/Go	1	6.91337e-12	9	0	0	1158	20217
GO:0008131	primary amine oxidase activity	1	6.91337e-12	9	0	0	1158	20217
GO:0016723	oxidoreductase activity, oxidizing metal ions, NAD or NADP as acceptor	1	6.91337e-12	9	0	0	1158	20217
GO:0050649	testosterone 6-beta-hydroxylase activity	1	6.91337e-12	9	0	0	1158	20217
GO:0035673	oligopeptide transmembrane transporter activity	1	6.91337e-12	9	0	0	1158	20217
GO:0008504	monoamine transmembrane transporter activity	1	6.91337e-12	9	0	0	1158	20217
GO:0045545	syndecan binding	1	6.91337e-12	9	0	0	1158	20217
GO:0031419	cobalamin binding	1	6.91337e-12	9	0	0	1158	20217
GO:0062061	TAP complex binding	1	6.91337e-12	9	0	0	1158	20217
GO:0031432	titin binding	1	6.91337e-12	9	0	0	1158	20217
GO:0005078	MAP-kinase scaffold activity	1	6.91337e-12	9	0	0	1158	20217
GO:0008093	cytoskeletal adaptor activity	1	6.91337e-12	9	0	0	1158	20217
GO:0034987	immunoglobulin receptor binding	1	6.91337e-12	9	0	0	1158	20217
GO:0048531	beta-1,3-galactosyltransferase activity	1	6.91337e-12	9	0	0	1158	20217
GO:0008140	cAMP response element binding protein binding	1	6.91337e-12	9	0	0	1158	20217
GO:0000774	adenyl-nucleotide exchange factor activity	1	6.91337e-12	9	0	0	1158	20217
GO:0097027	ubiquitin-protein transferase activator activity	1	6.91337e-12	9	0	0	1158	20217
GO:0016884	carbon-nitrogen ligase activity, with glutamine as amido-N-donor	1	6.91337e-12	9	0	0	1158	20217
GO:0097157	pre-mRNA intronic binding	1	6.91337e-12	9	0	0	1158	20217
GO:0098919	structural constituent of postsynaptic density	1	6.91337e-12	9	0	0	1158	20217
GO:0001055	RNA polymerase II activity	1	6.91337e-12	9	0	0	1158	20217
GO:0016175	superoxide-generating NADPH oxidase activity	1	6.91337e-12	9	0	0	1158	20217
GO:0016004	phospholipase activator activity	1	6.91337e-12	9	0	0	1158	20217
GO:0086080	protein binding involved in heterotypic cell-cell adhesion	1	6.91337e-12	9	0	0	1158	20217
GO:0030346	protein phosphatase 2B binding	1	6.91337e-12	9	0	0	1158	20217
GO:0004065	arylsulfatase activity	1	1.13849e-11	6	0	0	1158	20217
GO:1905538	polysome binding	1	1.13849e-11	6	0	0	1158	20217
GO:0015616	DNA translocase activity	1	1.13849e-11	6	0	0	1158	20217
GO:0047499	calcium-independent phospholipase A2 activity	1	1.13849e-11	6	0	0	1158	20217
GO:0005042	netrin receptor activity	1	1.13849e-11	6	0	0	1158	20217
GO:0050733	RS domain binding	1	1.13849e-11	6	0	0	1158	20217
GO:0042979	ornithine decarboxylase regulator activity	1	1.13849e-11	6	0	0	1158	20217
GO:0004321	fatty-acyl-CoA synthase activity	1	1.13849e-11	6	0	0	1158	20217
GO:0004791	thioredoxin-disulfide reductase activity	1	1.13849e-11	6	0	0	1158	20217
GO:0004563	beta-N-acetylhexosaminidase activity	1	1.13849e-11	6	0	0	1158	20217
GO:0008420	RNA polymerase II CTD heptapeptide repeat phosphatase activity	1	1.13849e-11	6	0	0	1158	20217
GO:0005166	neurotrophin p75 receptor binding	1	1.13849e-11	6	0	0	1158	20217
GO:0043559	insulin binding	1	1.13849e-11	6	0	0	1158	20217
GO:0034511	U3 snoRNA binding	1	1.13849e-11	6	0	0	1158	20217
GO:0140299	small molecule sensor activity	1	1.13849e-11	6	0	0	1158	20217
GO:0008312	7S RNA binding	1	1.13849e-11	6	0	0	1158	20217
GO:0004528	phosphodiesterase I activity	1	1.13849e-11	6	0	0	1158	20217
GO:0050692	DBD domain binding	1	1.13849e-11	6	0	0	1158	20217
GO:0070883	pre-miRNA binding	1	1.13849e-11	6	0	0	1158	20217
GO:0004064	arylesterase activity	1	1.13849e-11	6	0	0	1158	20217
GO:0032052	bile acid binding	1	1.13849e-11	6	0	0	1158	20217
GO:0038132	neuregulin binding	1	1.13849e-11	6	0	0	1158	20217
GO:1990239	steroid hormone binding	1	1.13849e-11	6	0	0	1158	20217
GO:0015183	L-aspartate transmembrane transporter activity	1	1.13849e-11	6	0	0	1158	20217
GO:0032051	clathrin light chain binding	1	1.13849e-11	6	0	0	1158	20217
GO:0008379	thioredoxin peroxidase activity	1	1.13849e-11	6	0	0	1158	20217
GO:0034647	histone demethylase activity (H3-trimethyl-K4 specific)	1	1.13849e-11	6	0	0	1158	20217
GO:0015129	lactate transmembrane transporter activity	1	1.13849e-11	6	0	0	1158	20217
GO:0004565	beta-galactosidase activity	1	1.13849e-11	6	0	0	1158	20217
GO:0019863	IgE binding	1	1.13849e-11	6	0	0	1158	20217
GO:0005031	tumor necrosis factor-activated receptor activity	1	1.13849e-11	6	0	0	1158	20217
GO:0042030	ATPase inhibitor activity	1	1.13849e-11	6	0	0	1158	20217
GO:0004448	isocitrate dehydrogenase activity	1	1.13849e-11	6	0	0	1158	20217
GO:0015277	kainate selective glutamate receptor activity	1	1.13849e-11	6	0	0	1158	20217
GO:0004630	phospholipase D activity	1	1.13849e-11	6	0	0	1158	20217
GO:0035473	lipase binding	1	1.13849e-11	6	0	0	1158	20217
GO:0015252	proton channel activity	1	1.13849e-11	6	0	0	1158	20217
GO:0015562	efflux transmembrane transporter activity	1	1.13849e-11	6	0	0	1158	20217
GO:0033265	choline binding	1	1.13849e-11	6	0	0	1158	20217
GO:0017176	phosphatidylinositol N-acetylglucosaminyltransferase activity	1	1.13849e-11	6	0	0	1158	20217
GO:0047704	bile-salt sulfotransferase activity	1	1.13849e-11	6	0	0	1158	20217
GO:0004768	stearoyl-CoA 9-desaturase activity	1	1.13849e-11	6	0	0	1158	20217
GO:0043546	molybdopterin cofactor binding	1	1.13849e-11	6	0	0	1158	20217
GO:0005072	transforming growth factor beta receptor, cytoplasmic mediator activity	1	1.13849e-11	6	0	0	1158	20217
GO:0016160	amylase activity	1	1.13849e-11	6	0	0	1158	20217
GO:0016406	carnitine O-acyltransferase activity	1	1.13849e-11	6	0	0	1158	20217
GO:0034875	caffeine oxidase activity	1	1.13849e-11	6	0	0	1158	20217
GO:0099508	voltage-gated ion channel activity involved in regulation of presynaptic membrane potential	1	1.13849e-11	6	0	0	1158	20217
GO:0016635	oxidoreductase activity, acting on the CH-CH group of donors, quinone or related compound as acceptor	1	1.13849e-11	6	0	0	1158	20217
GO:0016934	extracellularly glycine-gated chloride channel activity	1	1.13849e-11	6	0	0	1158	20217
GO:0046912	transferase activity, transferring acyl groups, acyl groups converted into alkyl on transfer	1	1.13849e-11	6	0	0	1158	20217
GO:0004936	alpha-adrenergic receptor activity	1	1.13849e-11	6	0	0	1158	20217
GO:0033695	oxidoreductase activity, acting on CH or CH2 groups, quinone or similar compound as acceptor	1	1.13849e-11	6	0	0	1158	20217
GO:0016936	galactoside binding	1	1.13849e-11	6	0	0	1158	20217
GO:0047631	ADP-ribose diphosphatase activity	1	1.13849e-11	6	0	0	1158	20217
GO:0008603	cAMP-dependent protein kinase regulator activity	1	1.13849e-11	6	0	0	1158	20217
GO:0030375	thyroid hormone receptor coactivator activity	1	1.13849e-11	6	0	0	1158	20217
GO:0015038	glutathione disulfide oxidoreductase activity	1	1.13849e-11	6	0	0	1158	20217
GO:0015288	porin activity	1	1.13849e-11	6	0	0	1158	20217
GO:0015166	polyol transmembrane transporter activity	1	1.13849e-11	6	0	0	1158	20217
GO:0016775	phosphotransferase activity, nitrogenous group as acceptor	1	1.13849e-11	6	0	0	1158	20217
GO:0008510	sodium:bicarbonate symporter activity	1	1.13849e-11	6	0	0	1158	20217
GO:0005127	ciliary neurotrophic factor receptor binding	1	1.13849e-11	6	0	0	1158	20217
GO:0062105	RNA 2'-O-methyltransferase activity	1	1.13849e-11	6	0	0	1158	20217
GO:0089720	caspase binding	1	1.13849e-11	6	0	0	1158	20217
GO:0004982	N-formyl peptide receptor activity	1	1.13849e-11	6	0	0	1158	20217
GO:0140327	flippase activity	1	1.13849e-11	6	0	0	1158	20217
GO:0016615	malate dehydrogenase activity	1	1.13849e-11	6	0	0	1158	20217
GO:0005534	galactose binding	1	1.13849e-11	6	0	0	1158	20217
GO:0043237	laminin-1 binding	1	1.13849e-11	6	0	0	1158	20217
GO:0008172	S-methyltransferase activity	1	1.13849e-11	6	0	0	1158	20217
GO:0032554	purine deoxyribonucleotide binding	1	1.13849e-11	6	0	0	1158	20217
GO:0035174	histone serine kinase activity	1	1.13849e-11	6	0	0	1158	20217
GO:0099507	ligand-gated ion channel activity involved in regulation of presynaptic membrane potential	1	1.13849e-11	6	0	0	1158	20217
GO:0005375	copper ion transmembrane transporter activity	1	1.13849e-11	6	0	0	1158	20217
GO:0016428	tRNA (cytosine-5-)-methyltransferase activity	1	1.13849e-11	6	0	0	1158	20217
GO:0004977	melanocortin receptor activity	1	1.13849e-11	6	0	0	1158	20217
GO:0005527	macrolide binding	1	1.13849e-11	6	0	0	1158	20217
GO:0005528	FK506 binding	1	1.13849e-11	6	0	0	1158	20217
GO:0016174	NAD(P)H oxidase activity	1	1.13849e-11	6	0	0	1158	20217
GO:0000253	3-keto sterol reductase activity	1	1.13849e-11	6	0	0	1158	20217
GO:0005234	extracellularly glutamate-gated ion channel activity	1	1.13849e-11	6	0	0	1158	20217
GO:0017169	CDP-alcohol phosphatidyltransferase activity	1	1.13849e-11	6	0	0	1158	20217
GO:0003956	NAD(P)+-protein-arginine ADP-ribosyltransferase activity	1	1.13849e-11	6	0	0	1158	20217
GO:0016933	extracellularly glycine-gated ion channel activity	1	1.13849e-11	6	0	0	1158	20217
GO:0051429	corticotropin-releasing hormone receptor binding	1	1.13849e-11	6	0	0	1158	20217
GO:0023026	MHC class II protein complex binding	1	1.13849e-11	6	0	0	1158	20217
GO:0031749	D2 dopamine receptor binding	1	1.13849e-11	6	0	0	1158	20217
GO:0001224	RNA polymerase II transcription cofactor binding	1	1.13849e-11	6	0	0	1158	20217
GO:0051575	5'-deoxyribose-5-phosphate lyase activity	1	1.13849e-11	6	0	0	1158	20217
GO:0018685	alkane 1-monooxygenase activity	1	1.13849e-11	6	0	0	1158	20217
GO:0097199	cysteine-type endopeptidase activity involved in apoptotic signaling pathway	1	1.13849e-11	6	0	0	1158	20217
GO:1990430	extracellular matrix protein binding	1	1.13849e-11	6	0	0	1158	20217
GO:0031433	telethonin binding	1	1.13849e-11	6	0	0	1158	20217
GO:0019784	NEDD8-specific protease activity	1	1.13849e-11	6	0	0	1158	20217
GO:0046848	hydroxyapatite binding	1	1.13849e-11	6	0	0	1158	20217
GO:0071532	ankyrin repeat binding	1	1.13849e-11	6	0	0	1158	20217
GO:0005549	odorant binding	1	1.27951e-11	577	0	0	1158	20217
GO:0047372	acylglycerol lipase activity	1	1.34288e-11	11	0	0	1158	20217
GO:0042610	CD8 receptor binding	1	1.34288e-11	11	0	0	1158	20217
GO:0008503	benzodiazepine receptor activity	1	1.34288e-11	11	0	0	1158	20217
GO:0046974	histone methyltransferase activity (H3-K9 specific)	1	1.34288e-11	11	0	0	1158	20217
GO:0000014	single-stranded DNA endodeoxyribonuclease activity	1	1.34288e-11	11	0	0	1158	20217
GO:0030492	hemoglobin binding	1	1.34288e-11	11	0	0	1158	20217
GO:0070700	BMP receptor binding	1	1.34288e-11	11	0	0	1158	20217
GO:0016846	carbon-sulfur lyase activity	1	1.34288e-11	11	0	0	1158	20217
GO:0070411	I-SMAD binding	1	1.34288e-11	11	0	0	1158	20217
GO:0031078	histone deacetylase activity (H3-K14 specific)	1	1.34288e-11	11	0	0	1158	20217
GO:0140036	ubiquitin-dependent protein binding	1	1.34288e-11	11	0	0	1158	20217
GO:0005388	calcium transmembrane transporter activity, phosphorylative mechanism	1	1.34288e-11	11	0	0	1158	20217
GO:0140104	molecular carrier activity	1	1.34288e-11	11	0	0	1158	20217
GO:0030898	actin-dependent ATPase activity	1	1.34288e-11	11	0	0	1158	20217
GO:0086008	voltage-gated potassium channel activity involved in cardiac muscle cell action potential repolarization	1	1.34288e-11	11	0	0	1158	20217
GO:0032041	NAD-dependent histone deacetylase activity (H3-K14 specific)	1	1.34288e-11	11	0	0	1158	20217
GO:0046977	TAP binding	1	1.34288e-11	11	0	0	1158	20217
GO:0004952	dopamine neurotransmitter receptor activity	1	1.34288e-11	11	0	0	1158	20217
GO:0035004	phosphatidylinositol 3-kinase activity	1	1.34288e-11	11	0	0	1158	20217
GO:0140035	ubiquitination-like modification-dependent protein binding	1	1.34288e-11	11	0	0	1158	20217
GO:0070181	small ribosomal subunit rRNA binding	1	1.34288e-11	11	0	0	1158	20217
GO:0015114	phosphate ion transmembrane transporter activity	1	1.34288e-11	11	0	0	1158	20217
GO:0004383	guanylate cyclase activity	1	1.34288e-11	11	0	0	1158	20217
GO:0016783	sulfurtransferase activity	1	1.34288e-11	11	0	0	1158	20217
GO:0016801	hydrolase activity, acting on ether bonds	1	1.34288e-11	11	0	0	1158	20217
GO:0060229	lipase activator activity	1	1.34288e-11	11	0	0	1158	20217
GO:0030228	lipoprotein particle receptor activity	1	1.90692e-11	16	0	0	1158	20217
GO:0004322	ferroxidase activity	1	1.90692e-11	16	0	0	1158	20217
GO:0042166	acetylcholine binding	1	1.90692e-11	16	0	0	1158	20217
GO:0004089	carbonate dehydratase activity	1	1.90692e-11	16	0	0	1158	20217
GO:0015347	sodium-independent organic anion transmembrane transporter activity	1	1.90692e-11	16	0	0	1158	20217
GO:0016724	oxidoreductase activity, oxidizing metal ions, oxygen as acceptor	1	1.90692e-11	16	0	0	1158	20217
GO:0015271	outward rectifier potassium channel activity	1	1.90692e-11	16	0	0	1158	20217
GO:0035240	dopamine binding	1	1.90692e-11	16	0	0	1158	20217
GO:0042608	T cell receptor binding	1	1.90692e-11	16	0	0	1158	20217
GO:0017160	Ral GTPase binding	1	1.90692e-11	16	0	0	1158	20217
GO:0017128	phospholipid scramblase activity	1	1.90692e-11	16	0	0	1158	20217
GO:0048019	receptor antagonist activity	1	1.90692e-11	16	0	0	1158	20217
GO:0000146	microfilament motor activity	1	1.90692e-11	16	0	0	1158	20217
GO:0022848	acetylcholine-gated cation-selective channel activity	1	1.90692e-11	16	0	0	1158	20217
GO:0046703	natural killer cell lectin-like receptor binding	1	1.90692e-11	16	0	0	1158	20217
GO:0005186	pheromone activity	1	1.90692e-11	16	0	0	1158	20217
GO:0034979	NAD-dependent protein deacetylase activity	1	1.90692e-11	16	0	0	1158	20217
GO:0008395	steroid hydroxylase activity	1	1.97551e-11	73	0	0	1158	20217
GO:0004970	ionotropic glutamate receptor activity	1	2.4244e-11	19	0	0	1158	20217
GO:0047555	3',5'-cyclic-GMP phosphodiesterase activity	1	2.4244e-11	19	0	0	1158	20217
GO:0070300	phosphatidic acid binding	1	2.4244e-11	19	0	0	1158	20217
GO:0015106	bicarbonate transmembrane transporter activity	1	2.4244e-11	19	0	0	1158	20217
GO:0015645	fatty acid ligase activity	1	2.4244e-11	19	0	0	1158	20217
GO:0044213	intronic transcription regulatory region DNA binding	1	2.4244e-11	19	0	0	1158	20217
GO:0016500	protein-hormone receptor activity	1	2.4244e-11	19	0	0	1158	20217
GO:0004890	GABA-A receptor activity	1	2.4244e-11	19	0	0	1158	20217
GO:0015125	bile acid transmembrane transporter activity	1	2.4244e-11	19	0	0	1158	20217
GO:0008139	nuclear localization sequence binding	1	2.4244e-11	19	0	0	1158	20217
GO:0042056	chemoattractant activity	1	2.50357e-11	40	0	0	1158	20217
GO:0016859	cis-trans isomerase activity	1	2.50357e-11	40	0	0	1158	20217
GO:0008009	chemokine activity	1	2.68377e-11	43	0	0	1158	20217
GO:0045236	CXCR chemokine receptor binding	1	2.73473e-11	7	0	0	1158	20217
GO:0016215	acyl-CoA desaturase activity	1	2.73473e-11	7	0	0	1158	20217
GO:0030911	TPR domain binding	1	2.73473e-11	7	0	0	1158	20217
GO:1990756	protein binding, bridging involved in substrate recognition for ubiquitination	1	2.73473e-11	7	0	0	1158	20217
GO:0098634	cell-matrix adhesion mediator activity	1	2.73473e-11	7	0	0	1158	20217
GO:0099635	voltage-gated calcium channel activity involved in positive regulation of presynaptic cytosolic calcium levels	1	2.73473e-11	7	0	0	1158	20217
GO:0030151	molybdenum ion binding	1	2.73473e-11	7	0	0	1158	20217
GO:0102338	3-oxo-lignoceronyl-CoA synthase activity	1	2.73473e-11	7	0	0	1158	20217
GO:0015173	aromatic amino acid transmembrane transporter activity	1	2.73473e-11	7	0	0	1158	20217
GO:0005000	vasopressin receptor activity	1	2.73473e-11	7	0	0	1158	20217
GO:0005138	interleukin-6 receptor binding	1	2.73473e-11	7	0	0	1158	20217
GO:0003720	telomerase activity	1	2.73473e-11	7	0	0	1158	20217
GO:0004022	alcohol dehydrogenase (NAD) activity	1	2.73473e-11	7	0	0	1158	20217
GO:0098821	BMP receptor activity	1	2.73473e-11	7	0	0	1158	20217
GO:0030628	pre-mRNA 3'-splice site binding	1	2.73473e-11	7	0	0	1158	20217
GO:0046976	histone methyltransferase activity (H3-K27 specific)	1	2.73473e-11	7	0	0	1158	20217
GO:0047044	androstan-3-alpha,17-beta-diol dehydrogenase activity	1	2.73473e-11	7	0	0	1158	20217
GO:0031685	adenosine receptor binding	1	2.73473e-11	7	0	0	1158	20217
GO:0016308	1-phosphatidylinositol-4-phosphate 5-kinase activity	1	2.73473e-11	7	0	0	1158	20217
GO:0032407	MutSalpha complex binding	1	2.73473e-11	7	0	0	1158	20217
GO:1901474	azole transmembrane transporter activity	1	2.73473e-11	7	0	0	1158	20217
GO:0036042	long-chain fatty acyl-CoA binding	1	2.73473e-11	7	0	0	1158	20217
GO:0050294	steroid sulfotransferase activity	1	2.73473e-11	7	0	0	1158	20217
GO:0008970	phospholipase A1 activity	1	2.73473e-11	7	0	0	1158	20217
GO:0005113	patched binding	1	2.73473e-11	7	0	0	1158	20217
GO:0070324	thyroid hormone binding	1	2.73473e-11	7	0	0	1158	20217
GO:0005004	GPI-linked ephrin receptor activity	1	2.73473e-11	7	0	0	1158	20217
GO:0038022	G protein-coupled olfactory receptor activity	1	2.73473e-11	7	0	0	1158	20217
GO:0004723	calcium-dependent protein serine/threonine phosphatase activity	1	2.73473e-11	7	0	0	1158	20217
GO:0035184	histone threonine kinase activity	1	2.73473e-11	7	0	0	1158	20217
GO:0003964	RNA-directed DNA polymerase activity	1	2.73473e-11	7	0	0	1158	20217
GO:0009922	fatty acid elongase activity	1	2.73473e-11	7	0	0	1158	20217
GO:0050656	3'-phosphoadenosine 5'-phosphosulfate binding	1	2.73473e-11	7	0	0	1158	20217
GO:0102336	3-oxo-arachidoyl-CoA synthase activity	1	2.73473e-11	7	0	0	1158	20217
GO:0070697	activin receptor binding	1	2.73473e-11	7	0	0	1158	20217
GO:0048273	mitogen-activated protein kinase p38 binding	1	2.73473e-11	7	0	0	1158	20217
GO:0016530	metallochaperone activity	1	2.73473e-11	7	0	0	1158	20217
GO:0030274	LIM domain binding	1	2.73473e-11	7	0	0	1158	20217
GO:0015180	L-alanine transmembrane transporter activity	1	2.73473e-11	7	0	0	1158	20217
GO:0097322	7SK snRNA binding	1	2.73473e-11	7	0	0	1158	20217
GO:0035005	1-phosphatidylinositol-4-phosphate 3-kinase activity	1	2.73473e-11	7	0	0	1158	20217
GO:0004972	NMDA glutamate receptor activity	1	2.73473e-11	7	0	0	1158	20217
GO:0001640	adenylate cyclase inhibiting G protein-coupled glutamate receptor activity	1	2.73473e-11	7	0	0	1158	20217
GO:0004908	interleukin-1 receptor activity	1	2.73473e-11	7	0	0	1158	20217
GO:0005025	transforming growth factor beta receptor activity, type I	1	2.73473e-11	7	0	0	1158	20217
GO:0015280	ligand-gated sodium channel activity	1	2.73473e-11	7	0	0	1158	20217
GO:0036310	annealing helicase activity	1	2.73473e-11	7	0	0	1158	20217
GO:0035312	5'-3' exodeoxyribonuclease activity	1	2.73473e-11	7	0	0	1158	20217
GO:0071253	connexin binding	1	2.73473e-11	7	0	0	1158	20217
GO:0001609	G protein-coupled adenosine receptor activity	1	2.73473e-11	7	0	0	1158	20217
GO:0005114	type II transforming growth factor beta receptor binding	1	2.73473e-11	7	0	0	1158	20217
GO:0005021	vascular endothelial growth factor-activated receptor activity	1	2.73473e-11	7	0	0	1158	20217
[truncated: 2,561 more rows]

## Sheet: selected terms
	10 =< number of target genes in term =< 500, p < 0.01
TermID	Term	Enrichment
GO:0043021	GO:0043021 ribonucleoprotein binding	0.00897049
GO:1990939	GO:1990939 microtubule motor	0.00806724
GO:0005484	GO:0005484 SNAP receptor	0.00746906
GO:0017137	GO:0017137 Rab GTPase binding	0.00694415
GO:0019787	GO:0019787 protein transferase	0.00682671
GO:1901981	GO:1901981 phosphate binding	0.00613636
GO:0052744	GO:0052744 phosphatase activity	0.00504568
GO:0004721	GO:0004721 phosphoprotein phosphatase	0.00462532
GO:0052745	GO:0052745 inositol phosphate phosphatase	0.00460122
GO:0016891	GO:0016891 endoribonuclease	0.00442343
GO:0005525	GO:0005525 GTP binding	0.00414854
GO:0016887	GO:0016887 ATPase activity	0.00396249
GO:0001883	GO:0001883 purine nucleoside binding	0.00369861
GO:0004725	GO:0004725 tyrosine phosphatase activity	0.00353041
GO:0019001	GO:0019001 guanyl nucleotide binding	0.00344142
GO:0032561	GO:0032561 guanyl ribonucleotide binding	0.00344142
GO:0032550	GO:0032550 purine ribonucleoside binding	0.00310905
GO:0004842	GO:0004842 protein transferase activity	0.00302618
GO:0003887	GO:0003887 DNA-directed DNA polymerase	0.00298092
GO:0004526	GO:0004526 ribonuclease P activity	0.00255331
GO:0043008	GO:0043008 ATP-dependent protein binding	0.00255331
GO:0035091	GO:0035091 phosphatidylinositol binding	0.00206749
GO:0033204	GO:0033204 ribonuclease P RNA binding	0.00170162
GO:0032266	GO:0032266 phosphate binding	0.00168437
GO:0004549	GO:0004549 tRNA-specific ribonuclease	0.00156938
GO:0061659	GO:0061659 ubiquitin-like protein ligase	0.00137539
GO:0032549	GO:0032549 ribonucleoside binding	0.00102786
GO:0061630	GO:0061630 ubiquitin protein ligase	0.000837887
GO:0000287	GO:0061630 magnesium ion binding	0.000757608
GO:0042623	GO:0042623 ATPase activity, coupled	0.000516585
GO:0001882	GO:0001882 nucleoside binding	0.000452502
GO:0140098	GO:0140098 catalytic activity	0.000429495
GO:0016779	GO:0016779 nucleotidyltransferase	0.000138054
GO:0042578	GO:0042578 phosphoric ester hydrolase	8.05457e-05
GO:0016791	GO:0016791 phosphatase activity	2.66642e-05

## Sheet: genes associated with cluster_D
NM_013565
NM_001177550
NM_175168
NM_009084
NM_144524
NM_021429
NM_199322
NM_026631
NM_001001806
NM_178614
NM_001243903
NM_172850
NM_133859
NM_010320
NM_001162946
NM_026388
NM_199299
NM_001008422
NM_001013376
NM_001081234
NM_011955
NM_019912
NM_030185
NM_021515
NM_009086
NM_175529
NM_178639
NM_008098
NM_025706
NM_172520
NM_026069
NM_145938
NM_172714
NM_145521
NM_001164598
NM_008842.1
NM_026566
NM_007526
NM_183426
NM_001081064
NM_152804
NM_134099
NM_016721
NM_011874
NM_026836
NM_008409
NM_019726
NM_026662
NM_153551
NM_145837
NM_025796
NM_009594
NM_025710
NM_028832
NM_029787
NM_172665
NM_027994
NM_025882
NM_172403
NM_028841
NM_001177438
NM_008625
NM_011237
NM_019466
NM_026113
NM_026955
NM_028162
NM_138313
NM_145573
NM_153457
NM_172438
NM_178799
NM_199011
NM_001100458
NM_025550
NM_029342
NM_011507
NM_009320
NM_001113549
NM_007502
NM_010773
NM_013661
NM_001146347
NM_025650
NM_025623
NM_001102563
NM_021397
NR_027915
NM_007774
NM_181444
NM_001033463
NM_008747
NM_009321
NM_019417
NM_021478
NM_024413
NM_026731
NM_027959
NM_175021
NM_177462
NM_029570
NM_009008
NM_025504
NM_172503
NM_198168
NM_025739
NM_001039534
NM_021419
NM_021542
NM_023503
NM_145414
NM_146129
NM_028017
NM_001115087
NM_001162956
NM_016982
NM_025624
NM_027889
NM_153064
NM_153076
NM_009846
NM_016876
NM_019653
NM_026155
NM_175450
NM_194344
NR_036630
NM_033572
NM_146178
NM_172162
NM_172310
NM_172674
NM_178738
NM_133879
NM_010408
NM_172681
NM_001198792
NM_008892
NM_009970
NM_010833
NM_013850
NM_025382
NM_026758
NM_130451
NM_001243041
NM_030259
NM_033604
NM_133999
NM_001083945
NM_010119
NM_207530
NM_001034903
NM_010948
NM_001081433.1
NM_011020
NM_025567
NM_025680
NM_026241
NM_053216
NM_175091
NM_178915
NM_181403
NM_001081426
NM_023680
NM_001081068
NM_001081115
NM_010098
NM_011671
NM_018864
NM_023196
NM_023850
NM_024197
NM_025592
NM_025922
NM_029444
NM_030248
NM_080419
NM_138749
NM_139149
NM_153053
NM_173028
NM_019760
NM_026362
NM_027935
NM_026382
NM_173432
NM_001003817
NM_008471
NM_021534
NM_026455
NM_001256493
NM_176976
NM_178681
NM_023514
NM_026308
NM_183162
NM_001033484
NM_010286
NM_025947
NM_026213.1
NM_026815
NM_027423
NM_029103
NM_138651
NM_178652
NM_198899
NM_009207
NM_010489
NM_025344
NM_025494
NM_133694
NM_001002008
NM_001163103
NM_028782
NM_153083
NM_009682
NM_010615
NM_013676
NM_023538
NM_024414
NM_025575
NM_080557
NM_133926
NM_145552
NM_177224
NM_178609
NM_008499
NM_015816
NM_024262
NM_144907
NM_172551
NM_178407
NM_010235
NM_146090
NM_175313
NM_001102615
NM_020270
NM_001113545
NM_001145978
NM_145431
NM_001081145
NM_008410
NM_011185
NM_021280
NM_026954
NM_182839
NM_001101445
NM_001136058
NM_010716
NM_018742
NM_026742
NM_030717
NM_053075
NM_146253
NM_175015
NM_177275
NM_177320
NM_001081043
NM_013543
NM_198108
NM_001079932
NM_013512
NM_020559
NM_001166497
NM_019488
NM_019570
NM_021895
NM_022980
NM_025860
NM_029781
NM_145822
NM_175164
NM_177815
NM_178639.1
NR_029464
NM_001105557
NM_001114386
NM_134100
NM_178337
NM_001012726
NM_001034893
NM_026126
NM_026464
NM_027168
NM_027928
NM_153527
NR_030708
NM_011851
NM_027873
NM_021432
NM_001033389
NM_011762
NM_013885
NM_029701
NM_033601
NM_001024841
NM_025670
NM_181854
NM_001024135
NM_008258
NM_008985
NM_009225
NM_011067
NM_029384
NM_133832
NM_139297
NM_146093
NM_172879
NM_001111331
NM_013594
NM_018869
NM_019821
NM_025683
NM_026578
NM_139306
NM_145567
NM_172132
NM_008013
NM_144844
NM_145940
NM_178928
NM_175194.1
NM_177882
NM_001004176
NM_001008542
NM_001015046
NM_001034885
NM_001039562
NM_007437
NM_008563
NM_009059
NM_009151
NM_009238
NM_009418
NM_009831
NM_010609
NM_016926
NM_019693
NM_019920
NM_020570
NM_021555
NM_025441
NM_025529
NM_025542
NM_025858
NM_026106
NM_026620
NM_026637
NM_026686
NM_026969
NM_028354
NM_029338
NM_134040
NM_138682
NM_144849
NM_144937
NM_145479
NM_153116
NM_173767
NM_175374
NM_177596
NM_177922
NM_181418
NM_027309
NM_001099688
NM_001167883
NM_030138
NM_139302
NM_144936
NM_146218
NM_177473
NM_009829
NM_011234
NM_030026
NM_198017
NM_009898
NM_010900
NM_011711
NM_026269
NM_133167
NM_172882
NM_010301
NM_011930
NM_028193
NM_133673
NM_177129
NM_001081203
NM_007754
NM_008554
NM_008968
NM_009092
NM_011905
NM_016906
NM_019580
NM_021511
NM_021557
NM_025911
NM_026506
NM_028369
NM_133764
NM_133888
NM_145571
NM_173184
NM_177233
NM_177846
NM_197993
NM_198011
NM_001130166
NM_008059
NM_010699
NM_010878
NM_011274
NM_015735
NM_019535
NM_020275
NM_027554
NM_134093
NM_145612
NM_173019
NM_008449
NM_011201
NM_028643
NM_029066
NM_144825
NM_173442
NR_033604
NM_008638
NM_009516
NM_009662
NM_013601
NM_023662
NM_025873
NM_026791
NM_175401
NM_001081125
NM_008254
NM_009790
NM_011193
NM_024184
NM_024273
NM_027356
NM_029398
NM_080560.1
NM_133826
NM_173396
NM_181345.1
NM_198884
NM_001030014
NM_001033202
NM_019680
NM_025774
NM_028797
NM_029682
NM_133887
NM_173364
NM_175457
NM_183150
NR_003617
NM_016671
NM_022018
NM_026178
NM_138653
NM_001110506
NM_007879
NM_008551
NM_010139
NM_010155
NM_011263
NM_011300
NM_011981
NM_021314
NM_023731
NM_144815
NM_172458
NM_172890
NM_175332
NM_178775
NM_010019
NM_016752
NM_028077
NM_138596
NM_145138
NM_175510
NM_009383
NM_024479
NM_025512
NM_029186
NM_029879
NM_172708
NM_177565
NM_009734
NM_011103
NM_011595
NM_025842
NM_028130
NM_030109
NM_175274
NM_008628
NM_010828
NM_017371
NM_027008
NM_027946
NM_028023
NM_028651
NM_029012
NM_029836
NM_145742
NM_176954
NM_178939
NM_019501
NM_029946
NM_001048142
NM_001081326
NM_011275
NM_015754
NM_019799
NM_026486
NM_026849
NM_029841
NM_145476
NM_172541
NM_178417
NM_001004140
NM_001039484
NM_001256059
NM_026633
NM_172256
NM_009359
NM_011527
NM_013922
NM_016786
NM_022027
NM_025358
NM_133239
NM_145599
NM_183321
NR_040418
NM_016677
NM_025954
NM_026432
NM_026473
NM_026677
NM_029821
NM_139197
NM_145568
NM_146131
NM_153526
NM_177814
NM_180588
NM_183154
NM_001039644
NM_001085493
NM_018763
NM_020047
NM_026273
NM_026739
NM_130796
NM_133719
NM_144860
NM_207206
NM_019457
NM_025297
NM_027410
NM_027985
NM_029752
NM_145828
NM_145829
NM_172712
NM_001039723
NM_001077364
NM_001081253
NM_001111016
NM_001111288
NM_001162950
NM_008140
NM_009376
NM_009872
NM_009976
NM_010686
NM_016980
NM_021480
NM_025302
NM_026964
NM_027268
NM_027376
NM_028873
NM_029930
NM_031252
NM_133700
NM_133712
NM_172546
NM_172770
NM_175340
NM_176834
NM_182995
NM_001162945
NM_008384
NM_175171
NM_008698
NM_008720
NM_008852
NM_011145
NM_015795
NM_016972
NM_026163
NM_026165
NM_027452
NM_031998
NM_146193
NM_175096
NM_177660
NM_001081094
NM_001081101.1
NM_007415
NM_007725
NM_009818
NM_010062
NM_010478
NM_013557
NM_015748
NM_021358
NM_024270
NM_172134
NM_174850
NM_177910
NM_172742
NM_007989
NM_009879
NM_011035
NM_013859
NM_019411
NM_019661
NM_025928
NM_026655
NM_028203
NM_144902
NM_144923
NM_177111
NM_177899
NM_001081101
NM_001199685
NM_009097
NM_009448
NM_011184
NM_011817
NM_019424
NM_028420
NM_029086
NM_053180
NM_175134
NM_001081655
NM_001214911
NM_007893
NM_011755
NM_011877
NM_018744
NM_029557
NM_001081045
NM_008716
NM_008854
NM_020028
NM_024209
NM_024257
NM_026877
NM_001081177
NM_001103178
NM_001160012
NM_008107
NM_008629
NM_008963.1
NM_012030
NM_027574
NM_133883
NM_134116
NM_144816
NM_172706
NM_175628
NM_001001885
NM_001033366
NM_001080925
NM_009671
NM_013843
NM_013899
NM_019413
NM_019537
NM_019798
NM_024439
NM_133669
NM_172964
NR_028264
NM_001198833
NM_008948
NM_010689
NM_011352
NM_024196
NM_130449
NM_176968
NM_001081240
NM_007925
NM_009547
NM_010262
NM_019816
NM_021526
NM_025535
NM_026609
NM_026949
NM_030210
NM_138652
NM_144546
NM_178061
NM_001033308
NM_001081201
NM_007422
NM_011061
NM_012028
NM_013788
NM_020560
NM_025440
NM_025598
NM_025950
NM_033321
NM_144933
NM_178664
NM_001012401
NM_008326
NM_009096
NM_009837
NM_016928
NM_033587
NM_145537
NM_175675
NM_177335
NM_001033460
NM_009871
NM_019913
NM_025886
NM_145376
NM_172296
NM_172704
NM_175036
NM_175098
NM_001033305
NM_001037711
NM_001081133
NM_001081365
NM_011917
NM_023326
NM_026380
NM_026896
NM_027310
NM_028222
NM_153807
NM_177030
NM_183019
NM_001005508
NM_001039521
NM_009421
NM_009811
NM_025485
NM_025500
NM_027420
NM_146006
NM_176843
NM_178772
NM_001025572
NM_007488
NM_008926
NM_008983
NM_009191
NM_011172
NM_011812
NM_026056
NM_027090
NM_027334
NM_028417
NM_029364
NM_029385
NM_177381
NM_178367
NM_198169
NM_198937
NM_146073
NM_001033988
NM_001081130
NM_001085495
NM_001161541
NM_008942
NM_009224
NM_009944
NM_010071
NM_010243
NM_011764
NM_011843
NM_016916
NM_019736
NM_020333
NM_023243
NM_023587
NM_023596
NM_024213
NM_024452
NM_026502
NM_026879
NM_028312
NM_030074
NM_133976
NM_134189
NM_144810
NM_146084
NM_146191
NM_172918
NM_178617
NM_181546
NM_183146
NM_198422
NM_201362
NR_002702
NM_009358
NM_010511
NM_019941
NM_009350
NM_025396
NM_027044
NM_028307
NM_146002
NM_146226
NM_172554
NM_173762
NM_178746
NM_001029912
NM_001077595
NM_008550
NM_009200
NM_018805
NM_019712
NM_019774
NM_019824
NM_022424
NM_026780
NM_026929
NM_133910
NM_138583
NM_170680
NM_177854
NM_181470
NM_201226
NM_001164564
NM_010212
NM_021307
NM_027103
NM_027834
NM_027859
NM_001033314
NM_001033321
NM_007381
NM_007383
NM_008058
NM_008110
NM_010169
NM_011714
NM_013612
NM_020577
NM_021286
NM_025437
NM_025556
NM_026414
NM_028872
NM_053273
NM_138669
NM_145591
NM_199251
NM_001081183
NM_001201367
NM_015773
NM_027084
NM_133993
NM_146045
NM_001003919
NM_010189
NM_011197
NM_019490
NM_025995
NM_026368
NM_026431
NM_027668
NM_027914
NM_028013
NM_033134
NM_172676
NM_173865
NM_177351
NM_177735
NM_001177705
NM_008604
NM_019479
NM_026553
NM_133952
NM_144784
NM_172715
NM_177340
NM_198635
NM_001163565
NM_008533
NM_010726
NM_011026
NM_011246
NM_025798
NM_029674
NM_053261
NM_130889
NM_178066
NM_001013758
NM_001025102
NM_007997
NM_016804
NM_021791
NM_029317
NM_145158
NM_145562
NM_146215
NM_175514
NM_178873
NM_001033222
NM_019674
NM_183149
NR_028520
NM_001081441
NM_001172100
NM_009409
NM_011743
NM_023058
NM_025537
NM_025685
NM_029576
NM_138601
NM_153541
NM_023232
NM_146186
NM_177867
NM_178912
NM_001013370
NM_009804
NM_010311
NM_023343
NM_080560
NM_175372
NM_177733
NM_008011
NM_009902
NM_021422
NM_028284
NM_001010836
NM_001080969
NM_001081034
NM_001114124
NM_007795
NM_008478
NM_009502
NM_025918
NM_028844
NM_153055
NM_172780
NM_175560
NM_212487
NM_001081406
NM_010276
NM_022028
NM_175000
NM_001190414
NM_008740
NM_019814.1
NM_028748
NM_144916
NM_177594
NM_001014973
NM_001039039
NM_001081309
NM_011170
NM_023530
NM_025852
NM_025944
NM_026110
NM_027207
NM_028039
NM_029546
NM_134078
NM_001256065
NM_001270646
NM_007765
NM_021455
NM_026062
NM_026184
NM_026255
NM_029600
NM_172911
NM_001033236
NM_001033981
NM_001081187
NM_001162917
NM_009698
NM_019634
NM_025591
NM_026571
NM_027335
NM_029747
NM_053262
NM_011171
NM_026370
NM_027152
NM_031874
NM_145538
NM_001195298
NM_010267
NM_011278
NM_011590
NM_011819
NM_016907
NM_019563
NM_020618
NM_027885
NM_178394
NM_199015
NR_037981
NM_001173500
NM_001195065
NM_178722
NM_001162983
NM_009908
NM_148942
NM_172499
NM_175668
NM_182997
NM_001004153
NM_001033312
NM_001081328
NM_019519
NM_025503
NM_026067
NM_028718
NM_001004362
NM_011131
NM_145950
NM_183224
NM_001146349
NM_009211
NM_015817
NM_144517
NM_145614
NM_007586
NM_007585
NM_008138
NM_013845
NM_013879
NM_018753
NM_021556
NM_025679
NM_026585
NM_029291
NM_172716
NM_175285
NM_177352
NM_181416
NM_144880
NM_009748
NM_010281
NM_012017
NM_145380
NM_172491
NM_008251
NM_017470
NM_019965
NM_153413
NM_172253
NM_175546
NM_008976
NM_009796
NM_013753
NM_001080971
NM_009416
NM_019694
NM_020267
NM_023305
NM_026185
NM_027213
NM_007941
NM_028602
NM_001033445
NM_172806
NM_177856
NM_001033298
NM_001081433
NM_001099674
NM_010500
NM_013861
NM_146052
NM_173774
NM_178914
NM_139064
NM_181401
NM_001013012
NM_001042407
NM_016792
NM_172563
NM_177662
NM_031373
NM_001163754
NM_011841
NM_013471
NM_013912
NM_019993
NM_031880
NM_054049
NM_133767
NM_029788
NM_022327
NM_024248
NM_025574
NM_028274
NM_133825
NM_025289
NM_026840
NM_172894
NM_011130
NM_024449
NM_028281
NM_007761
NM_001081204
NM_009950
NM_025531
NM_028428
NM_144925
NM_001085492
NM_025772
NM_019696
NM_023178
NM_027460
NM_198620
NM_026036
NM_027192
NM_153783
NM_175520
NM_178363
NM_007408
NM_023290
NM_026551
NM_027975
NM_030566
NM_173441
NM_207176
NM_026965
NM_010577
NM_024442
NM_027196
NM_028935
NM_033218
NM_134115
NM_177388
NM_028034
NM_008188
NM_011804
NM_029074
NM_029658
NM_001081549
NM_008890
NM_133662
NM_207633
NM_175375
NM_013494
NM_177151
NM_011763
NM_153538
NM_011584
NM_025417
NM_176840
NM_027007
NM_177378
NM_001162910
NM_026031
NM_001114347
NM_030692
NM_009071
NM_033478
NM_025359
NM_027895
NM_009266
NM_010361
NM_026181
NM_029762
NM_018780
NM_178641
NM_001005916
NM_001135093
NM_027266
NM_145453
NM_001081194
NM_177324
NM_198109
NM_031201
NM_008408
NM_017366
NM_001170855
NM_027045
NM_001001152
NM_001165253
NM_016924
NM_026796
NM_001113283
NM_009101
NM_013918
NM_007911
NM_001039394
NM_030165
NM_024240
NM_175443
NM_027643
NM_027402
NM_007943
NM_011396
NM_133739
NM_133884
NM_133982
NM_001164676
NM_020035
NM_144857
NM_172684
NM_008275
NM_030137
NM_009476
NM_030233
NM_080455
NM_028095
NM_031166
NM_153525
NM_016714
NM_021360
NM_011206
NM_001081255
NM_020493
NR_033492
NM_026559
NM_183088
NM_001168253
NM_134041
