# Supplementary material for: Histone variant H2A.Z regulates nucleosome unwrapping and CTCF binding in mouse ES cells
Source: Nucleic Acids Res. 2020 May 11;48(11):5939–52. doi: 10.1093/nar/gkaa360 (PMC7293034; doi:10.1093/nar/gkaa360)
Supplement: gkaa360_Supplemental_Files [file gkaa360_supplemental_files.zip › Supplemental table 3. cluster_A H2A.Z nucleosome motif.xlsx]

## Sheet: knownResults
Rank	Motif Name	Consensus	Motif	P-value	q-value (Benjamini)
1	Ascl1	NNVVCAGCTGBN		0.001	0.12
2	BORIS	CNNBRGCGCCCCCTGSTGGC		0.001	0.12
3	n-Myc	VRCCACGTGG		0.01	0.1666
4	c-Myc	VVCCACGTGG		0.01	0.1666
5	Hnf1	GGTTAAWCATTAA		0.01	0.2238
6	Unknown	SSCMATWAAA		0.01	0.2238
7	Pax7	TAATCAATTA		0.01	0.2552
8	c-Myc	VCCACGTG		0.01	0.2552
9	E2A	DNRCAGCTGY		0.01	0.2552
10	Fosl2	NATGASTCABNN		0.01	0.2863
11	Jun-AP1	GATGASTCATCN		0.01	0.2863
12	Max	RCCACGTGGYYN		0.01	0.293
13	HEB	VCAGCTGBNN		0.01	0.293
14	bHLHE40	KCACGTGMCN		0.01	0.293
