# Supplementary material for: Histone variant H2A.Z regulates nucleosome unwrapping and CTCF binding in mouse ES cells
Source: Nucleic Acids Res. 2020 May 11;48(11):5939–52. doi: 10.1093/nar/gkaa360 (PMC7293034; doi:10.1093/nar/gkaa360)
Supplement: gkaa360_Supplemental_Files [file gkaa360_supplemental_files.zip › Supplemental table 4. cluster_D H2A.Z nucleosome motif.xlsx]

## Sheet: knownResults
Rank	Motif Name	Consensus	Consensus	P-value	q-value (Benjamini)
1	Sp1	GGCCCCGCCCCC		1e-08	0
2	KLF3	NRGCCCCRCCCHBNN	NRGCCCCRCCCHBNN	1e-07	0
3	Elk1	HACTTCCGGY		1e-06	0.0001
4	ETV4	ACCGGAAGTG		1e-06	0.0001
5	Sp5	RGKGGGCGGAGC		1e-05	0.0002
6	ETS	AACCGGAAGT		1e-05	0.0006
7	Klf9	GCCACRCCCACY		1e-05	0.0006
8	Sp2	YGGCCCCGCCCC		0.0001	0.0007
9	GABPA	RACCGGAAGT		0.0001	0.0008
10	KLF5	DGGGYGKGGC		0.0001	0.0013
11	KLF10	GGGGGTGTGTCC		0.0001	0.0014
12	KLF4	GCCACACCCA		0.0001	0.0019
13	KLF14	RGKGGGCGKGGC		0.0001	0.0019
14	Elk4	NRYTTCCGGY		0.0001	0.0021
15	ELF1	AVCCGGAAGT		0.0001	0.0027
16	Elf4	ACTTCCKGKT		0.001	0.0121
17	ETV1	AACCGGAAGT		0.001	0.0159
18	Fli1	NRYTTCCGGH		0.001	0.0165
19	CTCF	AYAGTGCCMYCTRGTGGCCA		0.01	0.0253
20	KLF6	MKGGGYGTGGCC		0.01	0.0433
21	BORIS	CNNBRGCGCCCCCTGSTGGC		0.01	0.0481
22	EWS	VACAGGAAAT		0.01	0.0481
23	ETS1	ACAGGAAGTG		0.01	0.0505
24	Phox2a	YTAATYNRATTA		0.01	0.052
25	ETS:RUNX	RCAGGATGTGGT		0.01	0.0629
26	Nkx2.1	RSCACTYRAG		0.01	0.0629
27	Nkx2.5	RRSCACTYAA		0.01	0.0704
28	Tcfcp2l1	NRAACCRGTTYRAACCRGYT		0.01	0.1029
29	ELF5	ACVAGGAAGT		0.01	0.109
